# Supplementary material for: Whole-Genome Sequencing of Three Native Cattle Breeds Originating From the Northernmost Cattle Farming Regions
Source: Front Genet. 2019 Jan 11;9:728. doi: 10.3389/fgene.2018.00728 (PMC6336893; doi:10.3389/fgene.2018.00728)
Supplement: Supplementary file 2 [file Data_Sheet_1.ZIP]

Archive with 23 entries (22 files):
- Supplimentary_Data/
- Supplimentary_Data/.directory
- Supplimentary_Data/Supplementary_Data_1.xlsx
- Supplimentary_Data/Supplementary_Data_10.xlsx
- Supplimentary_Data/Supplementary_Data_11.xlsx
- Supplimentary_Data/Supplementary_Data_12.xlsx
- Supplimentary_Data/Supplementary_Data_13.xlsx
- Supplimentary_Data/Supplementary_Data_14.xlsx
- Supplimentary_Data/Supplementary_Data_15.xlsx
- Supplimentary_Data/Supplementary_Data_16.xlsx
- Supplimentary_Data/Supplementary_Data_17.xlsx
- Supplimentary_Data/Supplementary_Data_18.xlsx
- Supplimentary_Data/Supplementary_Data_19.xlsx
- Supplimentary_Data/Supplementary_Data_2.xlsx
- Supplimentary_Data/Supplementary_Data_20.xlsx
- Supplimentary_Data/Supplementary_Data_21.xlsx
- Supplimentary_Data/Supplementary_Data_3.xlsx
- Supplimentary_Data/Supplementary_Data_4.xlsx
- Supplimentary_Data/Supplementary_Data_5.xlsx
- Supplimentary_Data/Supplementary_Data_6.xlsx
- Supplimentary_Data/Supplementary_Data_7.xlsx
- Supplimentary_Data/Supplementary_Data_8.xlsx
- Supplimentary_Data/Supplementary_Data_9.xlsx
