# Supplementary material for: Whole-Genome Sequencing of Three Native Cattle Breeds Originating From the Northernmost Cattle Farming Regions
Source: Front Genet. 2019 Jan 11;9:728. doi: 10.3389/fgene.2018.00728 (PMC6336893; doi:10.3389/fgene.2018.00728)
Supplement: Supplementary file 2 [file Data_Sheet_1.ZIP › Supplimentary_Data/Supplementary_Data_10.xlsx]

## Sheet: Sheet1
GO enrichment result for the genes containing frameshift in Eastern Finncattle. Significantly enriched GO-terms are presented
GO_acc	term_type	Term	queryitem	querytotal	bgitem	bgtotal	pvalue	FDR	entries
GO:0048563	P	post-embryonic organ morphogenesis	17	709	35	25160	2.1e-14	2.2e-11	ENSBTAP00000012187	ENSBTAP00000005112	ENSBTAP00000021663	ENSBTAP00000027527	ENSBTAP00000029173	ENSBTAP00000015631	ENSBTAP00000016421	ENSBTAP00000025598	ENSBTAP00000035330	ENSBTAP00000020360	ENSBTAP00000003537	ENSBTAP00000021879	ENSBTAP00000025757	ENSBTAP00000047605	ENSBTAP00000015663	ENSBTAP00000029082	ENSBTAP00000034896
GO:0048609	P	reproductive process in a multicellular organism	56	709	620	25160	2.2e-13	2.4e-10	ENSBTAP00000008615	ENSBTAP00000052907	ENSBTAP00000013434	ENSBTAP00000022854	ENSBTAP00000032435	ENSBTAP00000029173	ENSBTAP00000049048	ENSBTAP00000000723	ENSBTAP00000025598	ENSBTAP00000018797	ENSBTAP00000002954	ENSBTAP00000016620	ENSBTAP00000000136	ENSBTAP00000017294	ENSBTAP00000029056	ENSBTAP00000048573	ENSBTAP00000030740	ENSBTAP00000048434	ENSBTAP00000046373	ENSBTAP00000005773	ENSBTAP00000021879	ENSBTAP00000023985	ENSBTAP00000044477	ENSBTAP00000005295	ENSBTAP00000028448	ENSBTAP00000018818	ENSBTAP00000012827	ENSBTAP00000008102	ENSBTAP00000042212	ENSBTAP00000015459	ENSBTAP00000025473	ENSBTAP00000015631	ENSBTAP00000026920	ENSBTAP00000035330	ENSBTAP00000037226	ENSBTAP00000024431	ENSBTAP00000026533	ENSBTAP00000046424	ENSBTAP00000025757	ENSBTAP00000010721	ENSBTAP00000017167
GO:0032504	P	multicellular organism reproduction	56	709	620	25160	2.2e-13	2.4e-10	ENSBTAP00000008615	ENSBTAP00000052907	ENSBTAP00000013434	ENSBTAP00000022854	ENSBTAP00000032435	ENSBTAP00000029173	ENSBTAP00000049048	ENSBTAP00000000723	ENSBTAP00000025598	ENSBTAP00000018797	ENSBTAP00000002954	ENSBTAP00000016620	ENSBTAP00000000136	ENSBTAP00000017294	ENSBTAP00000029056	ENSBTAP00000048573	ENSBTAP00000030740	ENSBTAP00000048434	ENSBTAP00000046373	ENSBTAP00000005773	ENSBTAP00000021879	ENSBTAP00000023985	ENSBTAP00000044477	ENSBTAP00000005295	ENSBTAP00000028448	ENSBTAP00000018818	ENSBTAP00000012827	ENSBTAP00000008102	ENSBTAP00000042212	ENSBTAP00000015459	ENSBTAP00000025473	ENSBTAP00000015631	ENSBTAP00000026920	ENSBTAP00000035330	ENSBTAP00000037226	ENSBTAP00000024431	ENSBTAP00000026533	ENSBTAP00000046424	ENSBTAP00000025757	ENSBTAP00000010721	ENSBTAP00000017167
GO:0048569	P	post-embryonic organ development	22	709	98	25160	1.6e-12	1.7e-09	ENSBTAP00000029173	ENSBTAP00000016421	ENSBTAP00000025191	ENSBTAP00000025598	ENSBTAP00000003537	ENSBTAP00000015663	ENSBTAP00000007626	ENSBTAP00000021879	ENSBTAP00000025757	ENSBTAP00000027527	ENSBTAP00000012187	ENSBTAP00000042212	ENSBTAP00000029082	ENSBTAP00000015631	ENSBTAP00000035330	ENSBTAP00000021663	ENSBTAP00000047605	ENSBTAP00000044477	ENSBTAP00000005112	ENSBTAP00000050032	ENSBTAP00000020360	ENSBTAP00000034896
GO:0048610	P	reproductive cellular process	23	709	123	25160	1.3e-11	1.4e-08	ENSBTAP00000044763	ENSBTAP00000013434	ENSBTAP00000029173	ENSBTAP00000000723	ENSBTAP00000043645	ENSBTAP00000048573	ENSBTAP00000026920	ENSBTAP00000032435	ENSBTAP00000009329	ENSBTAP00000052907	ENSBTAP00000013812	ENSBTAP00000018818	ENSBTAP00000015459	ENSBTAP00000021879	ENSBTAP00000035330	ENSBTAP00000024431	ENSBTAP00000026533	ENSBTAP00000046424	ENSBTAP00000025757	ENSBTAP00000027656	ENSBTAP00000020360	ENSBTAP00000023082	ENSBTAP00000047795
GO:0051146	P	striated muscle cell differentiation	33	709	291	25160	1.1e-10	1.2e-07	ENSBTAP00000025372	ENSBTAP00000036739	ENSBTAP00000051347	ENSBTAP00000005916	ENSBTAP00000019585	ENSBTAP00000009235	ENSBTAP00000017556	ENSBTAP00000037532	ENSBTAP00000007626	ENSBTAP00000018302	ENSBTAP00000007608	ENSBTAP00000051138	ENSBTAP00000029056	ENSBTAP00000005998	ENSBTAP00000003558	ENSBTAP00000040778	ENSBTAP00000025473	ENSBTAP00000042655	ENSBTAP00000035330	ENSBTAP00000002640	ENSBTAP00000047146	ENSBTAP00000026242	ENSBTAP00000035256	ENSBTAP00000025757	ENSBTAP00000010255	ENSBTAP00000019400	ENSBTAP00000028159	ENSBTAP00000001034	ENSBTAP00000012991	ENSBTAP00000037104	ENSBTAP00000051216	ENSBTAP00000038013	ENSBTAP00000018119
GO:0001667	P	ameboidal cell migration	9	709	10	25160	6e-10	6.5e-07	ENSBTAP00000007608	ENSBTAP00000012826	ENSBTAP00000029082	ENSBTAP00000011340	ENSBTAP00000046486	ENSBTAP00000040061	ENSBTAP00000030561	ENSBTAP00000052537	ENSBTAP00000025757
GO:0055002	P	striated muscle cell development	27	709	232	25160	3.4e-09	3.7e-06	ENSBTAP00000036739	ENSBTAP00000051138	ENSBTAP00000005916	ENSBTAP00000019585	ENSBTAP00000009235	ENSBTAP00000017556	ENSBTAP00000037532	ENSBTAP00000018302	ENSBTAP00000007608	ENSBTAP00000029056	ENSBTAP00000010255	ENSBTAP00000003558	ENSBTAP00000040778	ENSBTAP00000025473	ENSBTAP00000001034	ENSBTAP00000002640	ENSBTAP00000026242	ENSBTAP00000035256	ENSBTAP00000025757	ENSBTAP00000005998	ENSBTAP00000019400	ENSBTAP00000028159	ENSBTAP00000035330	ENSBTAP00000037104	ENSBTAP00000051216	ENSBTAP00000038013	ENSBTAP00000018119
GO:0055001	P	muscle cell development	27	709	244	25160	8.9e-09	9.7e-06	ENSBTAP00000036739	ENSBTAP00000051138	ENSBTAP00000005916	ENSBTAP00000019585	ENSBTAP00000009235	ENSBTAP00000017556	ENSBTAP00000037532	ENSBTAP00000018302	ENSBTAP00000007608	ENSBTAP00000029056	ENSBTAP00000010255	ENSBTAP00000003558	ENSBTAP00000040778	ENSBTAP00000025473	ENSBTAP00000001034	ENSBTAP00000002640	ENSBTAP00000026242	ENSBTAP00000035256	ENSBTAP00000025757	ENSBTAP00000005998	ENSBTAP00000019400	ENSBTAP00000028159	ENSBTAP00000035330	ENSBTAP00000037104	ENSBTAP00000051216	ENSBTAP00000038013	ENSBTAP00000018119
GO:0010876	P	lipid localization	11	709	52	25160	1e-06	0.0011	ENSBTAP00000021256	ENSBTAP00000014782	ENSBTAP00000014818	ENSBTAP00000011742	ENSBTAP00000023853	ENSBTAP00000042159	ENSBTAP00000017556	ENSBTAP00000044679	ENSBTAP00000045111	ENSBTAP00000037325	ENSBTAP00000009398
GO:0048588	P	developmental cell growth	9	709	35	25160	2.5e-06	0.0027	ENSBTAP00000003558	ENSBTAP00000030170	ENSBTAP00000044341	ENSBTAP00000046486	ENSBTAP00000050032	ENSBTAP00000003097	ENSBTAP00000026533	ENSBTAP00000044340	ENSBTAP00000025757
GO:0042692	P	muscle cell differentiation	36	709	526	25160	2.6e-06	0.0029	ENSBTAP00000025372	ENSBTAP00000036739	ENSBTAP00000051347	ENSBTAP00000005916	ENSBTAP00000019585	ENSBTAP00000007060	ENSBTAP00000009235	ENSBTAP00000017556	ENSBTAP00000037532	ENSBTAP00000007626	ENSBTAP00000018302	ENSBTAP00000007608	ENSBTAP00000051138	ENSBTAP00000029056	ENSBTAP00000005998	ENSBTAP00000005295	ENSBTAP00000040778	ENSBTAP00000025473	ENSBTAP00000042655	ENSBTAP00000035330	ENSBTAP00000002640	ENSBTAP00000026533	ENSBTAP00000047146	ENSBTAP00000026242	ENSBTAP00000035256	ENSBTAP00000025757	ENSBTAP00000003558	ENSBTAP00000010255	ENSBTAP00000019400	ENSBTAP00000028159	ENSBTAP00000001034	ENSBTAP00000012991	ENSBTAP00000037104	ENSBTAP00000051216	ENSBTAP00000038013	ENSBTAP00000018119
GO:0051153	P	regulation of striated muscle cell differentiation	6	709	12	25160	5.8e-06	0.0063	ENSBTAP00000018302	ENSBTAP00000003558	ENSBTAP00000005916	ENSBTAP00000019400	ENSBTAP00000005998	ENSBTAP00000026242
GO:0016713	F	oxidoreductase activity, acting on paired donors, with incorporation or reduction of molecular oxygen, reduced iron-sulfur protein as one donor, and incorporation of one atom of oxygen	5	709	15	25160	0.00017	0.039	ENSBTAP00000047946	ENSBTAP00000017936	ENSBTAP00000048098	ENSBTAP00000006034	ENSBTAP00000000280
GO:0005578	C	proteinaceous extracellular matrix	38	709	712	25160	0.00023	0.046	ENSBTAP00000008615	ENSBTAP00000024569	ENSBTAP00000028129	ENSBTAP00000050909	ENSBTAP00000044340	ENSBTAP00000044341	ENSBTAP00000010897	ENSBTAP00000050627	ENSBTAP00000003141	ENSBTAP00000019305	ENSBTAP00000008102	ENSBTAP00000021256	ENSBTAP00000027483	ENSBTAP00000013124	ENSBTAP00000028276	ENSBTAP00000006244	ENSBTAP00000015890	ENSBTAP00000031460	ENSBTAP00000005916	ENSBTAP00000013813	ENSBTAP00000003651	ENSBTAP00000052785	ENSBTAP00000015611	ENSBTAP00000046486	ENSBTAP00000006074	ENSBTAP00000041504	ENSBTAP00000008504	ENSBTAP00000020833	ENSBTAP00000015839	ENSBTAP00000023924	ENSBTAP00000037830	ENSBTAP00000018302	ENSBTAP00000017167	ENSBTAP00000016092	ENSBTAP00000020320	ENSBTAP00000019400	ENSBTAP00000020360	ENSBTAP00000023245
[truncated: 15 more columns]
