# Supplementary material for: Whole-Genome Sequencing of Three Native Cattle Breeds Originating From the Northernmost Cattle Farming Regions
Source: Front Genet. 2019 Jan 11;9:728. doi: 10.3389/fgene.2018.00728 (PMC6336893; doi:10.3389/fgene.2018.00728)
Supplement: Supplementary file 2 [file Data_Sheet_1.ZIP › Supplimentary_Data/Supplementary_Data_12.xlsx]

## Sheet: Sheet1
GO enrichment result for the genes containing frameshift in Yakutian cattle. Significantly enriched GO-terms are presented
GO_acc	term_type	Term	queryitem	querytotal	bgitem	bgtotal	pvalue	FDR	entries
GO:0048609	P	reproductive process in a multicellular organism	60	772	620	25160	7e-14	8.1e-11	ENSBTAP00000008615	ENSBTAP00000013434	ENSBTAP00000008102	ENSBTAP00000023349	ENSBTAP00000042998	ENSBTAP00000029173	ENSBTAP00000012291	ENSBTAP00000000723	ENSBTAP00000025598	ENSBTAP00000002954	ENSBTAP00000016620	ENSBTAP00000032435	ENSBTAP00000008796	ENSBTAP00000017294	ENSBTAP00000029056	ENSBTAP00000022854	ENSBTAP00000030740	ENSBTAP00000048800	ENSBTAP00000036833	ENSBTAP00000048434	ENSBTAP00000046373	ENSBTAP00000005773	ENSBTAP00000021879	ENSBTAP00000043945	ENSBTAP00000025757	ENSBTAP00000000136	ENSBTAP00000005295	ENSBTAP00000028448	ENSBTAP00000018818	ENSBTAP00000012827	ENSBTAP00000044487	ENSBTAP00000027494	ENSBTAP00000042212	ENSBTAP00000015459	ENSBTAP00000025473	ENSBTAP00000036194	ENSBTAP00000015631	ENSBTAP00000052907	ENSBTAP00000035330	ENSBTAP00000037226	ENSBTAP00000024431
GO:0032504	P	multicellular organism reproduction	60	772	620	25160	7e-14	8.1e-11	ENSBTAP00000008615	ENSBTAP00000013434	ENSBTAP00000008102	ENSBTAP00000023349	ENSBTAP00000042998	ENSBTAP00000029173	ENSBTAP00000012291	ENSBTAP00000000723	ENSBTAP00000025598	ENSBTAP00000002954	ENSBTAP00000016620	ENSBTAP00000032435	ENSBTAP00000008796	ENSBTAP00000017294	ENSBTAP00000029056	ENSBTAP00000022854	ENSBTAP00000030740	ENSBTAP00000048800	ENSBTAP00000036833	ENSBTAP00000048434	ENSBTAP00000046373	ENSBTAP00000005773	ENSBTAP00000021879	ENSBTAP00000043945	ENSBTAP00000025757	ENSBTAP00000000136	ENSBTAP00000005295	ENSBTAP00000028448	ENSBTAP00000018818	ENSBTAP00000012827	ENSBTAP00000044487	ENSBTAP00000027494	ENSBTAP00000042212	ENSBTAP00000015459	ENSBTAP00000025473	ENSBTAP00000036194	ENSBTAP00000015631	ENSBTAP00000052907	ENSBTAP00000035330	ENSBTAP00000037226	ENSBTAP00000024431
GO:0048563	P	post-embryonic organ morphogenesis	16	772	35	25160	8.9e-13	1e-09	ENSBTAP00000012187	ENSBTAP00000005112	ENSBTAP00000021663	ENSBTAP00000027527	ENSBTAP00000029173	ENSBTAP00000015631	ENSBTAP00000016421	ENSBTAP00000025598	ENSBTAP00000035330	ENSBTAP00000003537	ENSBTAP00000021879	ENSBTAP00000025757	ENSBTAP00000047605	ENSBTAP00000015663	ENSBTAP00000029082	ENSBTAP00000034896
GO:0010876	P	lipid localization	18	772	52	25160	1.5e-12	1.7e-09	ENSBTAP00000042159	ENSBTAP00000021256	ENSBTAP00000010736	ENSBTAP00000014782	ENSBTAP00000014818	ENSBTAP00000026022	ENSBTAP00000004808	ENSBTAP00000011742	ENSBTAP00000034586	ENSBTAP00000001012	ENSBTAP00000047112	ENSBTAP00000023853	ENSBTAP00000048849	ENSBTAP00000017556	ENSBTAP00000044679	ENSBTAP00000045111	ENSBTAP00000014037	ENSBTAP00000009398
GO:0048610	P	reproductive cellular process	24	772	123	25160	1.2e-11	1.4e-08	ENSBTAP00000044763	ENSBTAP00000013434	ENSBTAP00000023349	ENSBTAP00000029173	ENSBTAP00000000723	ENSBTAP00000043645	ENSBTAP00000008796	ENSBTAP00000032435	ENSBTAP00000009329	ENSBTAP00000043945	ENSBTAP00000044487	ENSBTAP00000052907	ENSBTAP00000013812	ENSBTAP00000018818	ENSBTAP00000015459	ENSBTAP00000021879	ENSBTAP00000035330	ENSBTAP00000024431	ENSBTAP00000026533	ENSBTAP00000046424	ENSBTAP00000025757	ENSBTAP00000027656	ENSBTAP00000023082	ENSBTAP00000047795
GO:0048569	P	post-embryonic organ development	21	772	98	25160	5.1e-11	5.9e-08	ENSBTAP00000007626	ENSBTAP00000012187	ENSBTAP00000005112	ENSBTAP00000021879	ENSBTAP00000025191	ENSBTAP00000021663	ENSBTAP00000044477	ENSBTAP00000029173	ENSBTAP00000015631	ENSBTAP00000050032	ENSBTAP00000042212	ENSBTAP00000025598	ENSBTAP00000035330	ENSBTAP00000016421	ENSBTAP00000003537	ENSBTAP00000029082	ENSBTAP00000025757	ENSBTAP00000047605	ENSBTAP00000015663	ENSBTAP00000027527	ENSBTAP00000034896
GO:0001667	P	ameboidal cell migration	10	772	10	25160	7.3e-11	8.4e-08	ENSBTAP00000007608	ENSBTAP00000012826	ENSBTAP00000026824	ENSBTAP00000023349	ENSBTAP00000029082	ENSBTAP00000011340	ENSBTAP00000046486	ENSBTAP00000040061	ENSBTAP00000052537	ENSBTAP00000025757
GO:0051146	P	striated muscle cell differentiation	33	772	291	25160	9.2e-10	1.1e-06	ENSBTAP00000025372	ENSBTAP00000036739	ENSBTAP00000051347	ENSBTAP00000005916	ENSBTAP00000019585	ENSBTAP00000009235	ENSBTAP00000017556	ENSBTAP00000037532	ENSBTAP00000007626	ENSBTAP00000018302	ENSBTAP00000007608	ENSBTAP00000051138	ENSBTAP00000029056	ENSBTAP00000005998	ENSBTAP00000003558	ENSBTAP00000040778	ENSBTAP00000025473	ENSBTAP00000042655	ENSBTAP00000001034	ENSBTAP00000002640	ENSBTAP00000047146	ENSBTAP00000026242	ENSBTAP00000035256	ENSBTAP00000025757	ENSBTAP00000029222	ENSBTAP00000010255	ENSBTAP00000028159	ENSBTAP00000035330	ENSBTAP00000012991	ENSBTAP00000037104	ENSBTAP00000051216	ENSBTAP00000038013	ENSBTAP00000018119
GO:0055002	P	striated muscle cell development	26	772	232	25160	6.9e-08	8e-05	ENSBTAP00000036739	ENSBTAP00000051138	ENSBTAP00000005916	ENSBTAP00000019585	ENSBTAP00000009235	ENSBTAP00000017556	ENSBTAP00000037532	ENSBTAP00000018302	ENSBTAP00000007608	ENSBTAP00000029056	ENSBTAP00000010255	ENSBTAP00000003558	ENSBTAP00000040778	ENSBTAP00000025473	ENSBTAP00000001034	ENSBTAP00000002640	ENSBTAP00000026242	ENSBTAP00000035256	ENSBTAP00000025757	ENSBTAP00000005998	ENSBTAP00000028159	ENSBTAP00000035330	ENSBTAP00000037104	ENSBTAP00000051216	ENSBTAP00000038013	ENSBTAP00000018119
GO:0055001	P	muscle cell development	26	772	244	25160	1.7e-07	0.0002	ENSBTAP00000036739	ENSBTAP00000051138	ENSBTAP00000005916	ENSBTAP00000019585	ENSBTAP00000009235	ENSBTAP00000017556	ENSBTAP00000037532	ENSBTAP00000018302	ENSBTAP00000007608	ENSBTAP00000029056	ENSBTAP00000010255	ENSBTAP00000003558	ENSBTAP00000040778	ENSBTAP00000025473	ENSBTAP00000001034	ENSBTAP00000002640	ENSBTAP00000026242	ENSBTAP00000035256	ENSBTAP00000025757	ENSBTAP00000005998	ENSBTAP00000028159	ENSBTAP00000035330	ENSBTAP00000037104	ENSBTAP00000051216	ENSBTAP00000038013	ENSBTAP00000018119
GO:0048588	P	developmental cell growth	9	772	35	25160	4.9e-06	0.0057	ENSBTAP00000022005	ENSBTAP00000044340	ENSBTAP00000044341	ENSBTAP00000046486	ENSBTAP00000050032	ENSBTAP00000003097	ENSBTAP00000026533	ENSBTAP00000003558	ENSBTAP00000025757
GO:0006952	P	defense response	96	772	1962	25160	7.4e-06	0.0085	ENSBTAP00000044763	ENSBTAP00000025846	ENSBTAP00000025764	ENSBTAP00000033639	ENSBTAP00000049318	ENSBTAP00000023659	ENSBTAP00000043945	ENSBTAP00000002694	ENSBTAP00000015890	ENSBTAP00000046319	ENSBTAP00000029116	ENSBTAP00000029114	ENSBTAP00000045488	ENSBTAP00000014782	ENSBTAP00000012650	ENSBTAP00000037567	ENSBTAP00000011169	ENSBTAP00000025458	ENSBTAP00000047304	ENSBTAP00000042856	ENSBTAP00000052299	ENSBTAP00000031622	ENSBTAP00000012068	ENSBTAP00000032520	ENSBTAP00000028129	ENSBTAP00000015567	ENSBTAP00000012827	ENSBTAP00000037666	ENSBTAP00000024715	ENSBTAP00000002953	ENSBTAP00000038625	ENSBTAP00000002954	ENSBTAP00000031598	ENSBTAP00000010966	ENSBTAP00000044117	ENSBTAP00000010394	ENSBTAP00000046373	ENSBTAP00000005295	ENSBTAP00000018811	ENSBTAP00000032067	ENSBTAP00000017167
GO:0051153	P	regulation of striated muscle cell differentiation	6	772	12	25160	9.3e-06	0.011	ENSBTAP00000018302	ENSBTAP00000029222	ENSBTAP00000005916	ENSBTAP00000026242	ENSBTAP00000005998	ENSBTAP00000003558
GO:0006968	P	cellular defense response	22	772	240	25160	1.4e-05	0.016	ENSBTAP00000026048	ENSBTAP00000018868	ENSBTAP00000012923	ENSBTAP00000025764	ENSBTAP00000031598	ENSBTAP00000030926	ENSBTAP00000049743	ENSBTAP00000010966	ENSBTAP00000028085	ENSBTAP00000038810	ENSBTAP00000052460	ENSBTAP00000018811	ENSBTAP00000001012	ENSBTAP00000011326	ENSBTAP00000045968	ENSBTAP00000023763	ENSBTAP00000047304	ENSBTAP00000036820	ENSBTAP00000031622	ENSBTAP00000022538	ENSBTAP00000017687	ENSBTAP00000051064
GO:0042692	P	muscle cell differentiation	36	772	526	25160	1.6e-05	0.019	ENSBTAP00000025372	ENSBTAP00000036739	ENSBTAP00000051347	ENSBTAP00000005916	ENSBTAP00000019585	ENSBTAP00000007060	ENSBTAP00000009235	ENSBTAP00000017556	ENSBTAP00000037532	ENSBTAP00000007626	ENSBTAP00000018302	ENSBTAP00000007608	ENSBTAP00000051138	ENSBTAP00000003558	ENSBTAP00000029056	ENSBTAP00000005998	ENSBTAP00000025473	ENSBTAP00000040778	ENSBTAP00000005295	ENSBTAP00000042655	ENSBTAP00000035330	ENSBTAP00000002640	ENSBTAP00000026533	ENSBTAP00000047146	ENSBTAP00000026242	ENSBTAP00000035256	ENSBTAP00000025757	ENSBTAP00000029222	ENSBTAP00000010255	ENSBTAP00000028159	ENSBTAP00000001034	ENSBTAP00000012991	ENSBTAP00000037104	ENSBTAP00000051216	ENSBTAP00000038013	ENSBTAP00000018119
GO:0004803	F	transposase activity	10	772	67	25160	9.4e-05	0.025	ENSBTAP00000037317	ENSBTAP00000045219	ENSBTAP00000013415	ENSBTAP00000038868	ENSBTAP00000032422	ENSBTAP00000036715	ENSBTAP00000010845	ENSBTAP00000009396	ENSBTAP00000052872	ENSBTAP00000030023
GO:0007565	P	female pregnancy	24	772	296	25160	3.7e-05	0.042	ENSBTAP00000012685	ENSBTAP00000044340	ENSBTAP00000044341	ENSBTAP00000048913	ENSBTAP00000037666	ENSBTAP00000009701	ENSBTAP00000022988	ENSBTAP00000049318	ENSBTAP00000045299	ENSBTAP00000002694	ENSBTAP00000050436	ENSBTAP00000007507	ENSBTAP00000051960	ENSBTAP00000014782	ENSBTAP00000022005	ENSBTAP00000027020	ENSBTAP00000037567	ENSBTAP00000011510	ENSBTAP00000001642	ENSBTAP00000007838	ENSBTAP00000047332	ENSBTAP00000017669	ENSBTAP00000032067	ENSBTAP00000002776
[truncated: 55 more columns]
