# Supplementary material for: Whole-Genome Sequencing of Three Native Cattle Breeds Originating From the Northernmost Cattle Farming Regions
Source: Front Genet. 2019 Jan 11;9:728. doi: 10.3389/fgene.2018.00728 (PMC6336893; doi:10.3389/fgene.2018.00728)
Supplement: Supplementary file 2 [file Data_Sheet_1.ZIP › Supplimentary_Data/Supplementary_Data_13.xlsx]

## Sheet: Sheet1
Candidate genes with high signature of selection signal identified by SweeD analysis in Eastern Finncattle. The table lists only A 99.5% quartile of empirical distribution of each statistic across the genome for Eastern Finncattle
Ensemble ID
ENSBTAG00000000079
ENSBTAG00000000225
ENSBTAG00000000226
ENSBTAG00000000271
ENSBTAG00000000284
ENSBTAG00000000527
ENSBTAG00000000565
ENSBTAG00000000878
ENSBTAG00000001243
ENSBTAG00000001244
ENSBTAG00000001258
ENSBTAG00000001271
ENSBTAG00000001852
ENSBTAG00000001872
ENSBTAG00000002059
ENSBTAG00000002316
ENSBTAG00000002431
ENSBTAG00000002448
ENSBTAG00000002493
ENSBTAG00000002582
ENSBTAG00000003137
ENSBTAG00000003338
ENSBTAG00000003362
ENSBTAG00000003369
ENSBTAG00000003503
ENSBTAG00000003708
ENSBTAG00000003843
ENSBTAG00000003846
ENSBTAG00000003892
ENSBTAG00000003961
ENSBTAG00000003965
ENSBTAG00000003970
ENSBTAG00000004263
ENSBTAG00000004288
ENSBTAG00000004544
ENSBTAG00000004629
ENSBTAG00000004657
ENSBTAG00000004832
ENSBTAG00000004965
ENSBTAG00000005070
ENSBTAG00000005206
ENSBTAG00000005596
ENSBTAG00000005733
ENSBTAG00000005990
ENSBTAG00000006010
ENSBTAG00000006013
ENSBTAG00000006193
ENSBTAG00000006291
ENSBTAG00000006391
ENSBTAG00000006405
ENSBTAG00000006410
ENSBTAG00000006546
ENSBTAG00000006615
ENSBTAG00000006624
ENSBTAG00000006709
ENSBTAG00000006748
ENSBTAG00000006819
ENSBTAG00000006868
ENSBTAG00000006971
ENSBTAG00000006972
ENSBTAG00000007049
ENSBTAG00000007062
ENSBTAG00000007173
ENSBTAG00000007223
ENSBTAG00000007349
ENSBTAG00000007350
ENSBTAG00000007599
ENSBTAG00000007624
ENSBTAG00000007632
ENSBTAG00000007633
ENSBTAG00000007668
ENSBTAG00000007810
ENSBTAG00000008275
ENSBTAG00000008482
ENSBTAG00000008490
ENSBTAG00000008491
ENSBTAG00000008584
ENSBTAG00000008606
ENSBTAG00000009187
ENSBTAG00000009188
ENSBTAG00000009274
ENSBTAG00000009384
ENSBTAG00000009386
ENSBTAG00000009474
ENSBTAG00000009565
ENSBTAG00000009566
ENSBTAG00000009746
ENSBTAG00000009831
ENSBTAG00000009906
ENSBTAG00000010877
ENSBTAG00000011164
ENSBTAG00000011246
ENSBTAG00000011405
ENSBTAG00000011487
ENSBTAG00000011938
ENSBTAG00000011945
ENSBTAG00000012295
ENSBTAG00000012590
ENSBTAG00000012899
ENSBTAG00000013047
ENSBTAG00000013059
ENSBTAG00000013109
ENSBTAG00000013111
ENSBTAG00000013214
ENSBTAG00000013275
ENSBTAG00000013302
ENSBTAG00000013503
ENSBTAG00000013615
ENSBTAG00000013916
ENSBTAG00000013958
ENSBTAG00000014030
ENSBTAG00000014068
ENSBTAG00000014081
ENSBTAG00000014359
ENSBTAG00000014453
ENSBTAG00000014456
ENSBTAG00000014498
ENSBTAG00000014626
ENSBTAG00000014669
ENSBTAG00000014750
ENSBTAG00000014761
ENSBTAG00000014777
ENSBTAG00000014818
ENSBTAG00000014820
ENSBTAG00000014821
ENSBTAG00000014857
ENSBTAG00000015023
ENSBTAG00000015060
ENSBTAG00000015094
ENSBTAG00000015169
ENSBTAG00000015170
ENSBTAG00000015212
ENSBTAG00000015467
ENSBTAG00000015590
ENSBTAG00000016094
ENSBTAG00000016159
ENSBTAG00000016293
ENSBTAG00000016357
ENSBTAG00000016549
ENSBTAG00000016658
ENSBTAG00000016726
ENSBTAG00000016729
ENSBTAG00000016833
ENSBTAG00000016834
ENSBTAG00000016838
ENSBTAG00000016859
ENSBTAG00000017196
ENSBTAG00000017211
ENSBTAG00000017212
ENSBTAG00000017213
ENSBTAG00000017215
ENSBTAG00000017216
ENSBTAG00000017251
ENSBTAG00000017349
ENSBTAG00000017420
ENSBTAG00000017533
ENSBTAG00000017670
ENSBTAG00000017729
ENSBTAG00000018033
ENSBTAG00000018465
ENSBTAG00000018991
ENSBTAG00000019077
ENSBTAG00000019226
ENSBTAG00000019285
ENSBTAG00000019327
ENSBTAG00000019388
ENSBTAG00000019404
ENSBTAG00000019479
ENSBTAG00000019534
ENSBTAG00000019536
ENSBTAG00000019689
ENSBTAG00000019696
ENSBTAG00000019700
ENSBTAG00000019793
ENSBTAG00000019795
ENSBTAG00000020079
ENSBTAG00000020315
ENSBTAG00000020698
ENSBTAG00000020700
ENSBTAG00000020783
ENSBTAG00000020809
ENSBTAG00000020930
ENSBTAG00000020936
ENSBTAG00000021516
ENSBTAG00000021543
ENSBTAG00000021568
ENSBTAG00000021577
ENSBTAG00000021708
ENSBTAG00000021739
ENSBTAG00000021819
ENSBTAG00000021829
ENSBTAG00000021997
ENSBTAG00000022169
ENSBTAG00000022246
ENSBTAG00000022762
ENSBTAG00000022783
ENSBTAG00000023372
ENSBTAG00000023726
ENSBTAG00000023845
ENSBTAG00000023846
ENSBTAG00000024826
ENSBTAG00000025485
ENSBTAG00000025604
ENSBTAG00000026133
ENSBTAG00000026548
ENSBTAG00000026919
ENSBTAG00000026995
ENSBTAG00000027081
ENSBTAG00000027223
ENSBTAG00000027899
ENSBTAG00000027942
ENSBTAG00000028898
ENSBTAG00000029990
ENSBTAG00000030090
ENSBTAG00000030474
ENSBTAG00000030841
ENSBTAG00000031265
ENSBTAG00000031266
ENSBTAG00000031433
ENSBTAG00000031481
ENSBTAG00000031483
ENSBTAG00000031903
ENSBTAG00000032132
ENSBTAG00000032617
ENSBTAG00000032642
ENSBTAG00000032979
ENSBTAG00000033140
ENSBTAG00000033291
ENSBTAG00000034255
ENSBTAG00000034431
ENSBTAG00000034681
ENSBTAG00000035175
ENSBTAG00000035686
ENSBTAG00000036042
ENSBTAG00000037404
ENSBTAG00000037440
ENSBTAG00000037547
ENSBTAG00000037717
ENSBTAG00000037718
ENSBTAG00000037844
ENSBTAG00000037949
ENSBTAG00000037953
ENSBTAG00000037968
ENSBTAG00000038233
ENSBTAG00000038281
ENSBTAG00000038414
ENSBTAG00000038447
ENSBTAG00000038483
ENSBTAG00000038576
ENSBTAG00000038761
ENSBTAG00000038798
ENSBTAG00000038938
ENSBTAG00000038949
ENSBTAG00000039058
ENSBTAG00000039067
ENSBTAG00000039162
ENSBTAG00000039409
ENSBTAG00000039615
ENSBTAG00000039755
ENSBTAG00000040257
ENSBTAG00000040351
ENSBTAG00000040354
ENSBTAG00000040461
ENSBTAG00000040473
ENSBTAG00000040489
ENSBTAG00000040509
ENSBTAG00000040533
ENSBTAG00000042274
ENSBTAG00000042470
ENSBTAG00000042577
ENSBTAG00000042598
ENSBTAG00000042808
ENSBTAG00000042817
ENSBTAG00000042848
ENSBTAG00000042948
ENSBTAG00000042993
ENSBTAG00000042998
ENSBTAG00000043084
ENSBTAG00000043219
ENSBTAG00000043250
ENSBTAG00000043266
ENSBTAG00000043295
ENSBTAG00000043334
ENSBTAG00000043399
ENSBTAG00000043450
ENSBTAG00000043905
ENSBTAG00000043972
ENSBTAG00000044278
ENSBTAG00000044687
ENSBTAG00000044698
ENSBTAG00000044859
ENSBTAG00000045571
ENSBTAG00000045593
ENSBTAG00000045615
ENSBTAG00000045683
ENSBTAG00000045760
ENSBTAG00000045986
ENSBTAG00000045993
ENSBTAG00000046033
ENSBTAG00000046103
ENSBTAG00000046180
ENSBTAG00000046181
ENSBTAG00000046294
ENSBTAG00000046332
ENSBTAG00000046380
ENSBTAG00000046396
ENSBTAG00000046525
ENSBTAG00000046740
ENSBTAG00000046749
ENSBTAG00000046906
ENSBTAG00000047064
ENSBTAG00000047116
ENSBTAG00000047288
ENSBTAG00000047305
ENSBTAG00000047306
ENSBTAG00000047322
ENSBTAG00000047461
ENSBTAG00000047464
ENSBTAG00000047611
ENSBTAG00000047618
ENSBTAG00000047672
ENSBTAG00000047694
ENSBTAG00000047744
ENSBTAG00000047893
ENSBTAG00000047912
ENSBTAG00000047985
ENSBTAG00000048042
ENSBTAG00000048207
ENSBTAG00000048210
ENSBTAG00000048259
ENSBTAG00000048280
