# Supplementary material for: Whole-Genome Sequencing of Three Native Cattle Breeds Originating From the Northernmost Cattle Farming Regions
Source: Front Genet. 2019 Jan 11;9:728. doi: 10.3389/fgene.2018.00728 (PMC6336893; doi:10.3389/fgene.2018.00728)
Supplement: Supplementary file 2 [file Data_Sheet_1.ZIP › Supplimentary_Data/Supplementary_Data_14.xlsx]

## Sheet: Sheet1
Candidate genes with high signature of selection signal identified by SweeD analysis in Western Finncattle. The table lists only A 99.5% quartile of empirical distribution of each statistic across the genome for Western Finncattle
Ensemble ID
ENSBTAG00000000061
ENSBTAG00000000224
ENSBTAG00000000392
ENSBTAG00000000410
ENSBTAG00000000527
ENSBTAG00000000653
ENSBTAG00000000660
ENSBTAG00000000746
ENSBTAG00000000799
ENSBTAG00000000900
ENSBTAG00000000939
ENSBTAG00000001000
ENSBTAG00000001161
ENSBTAG00000001308
ENSBTAG00000001364
ENSBTAG00000001449
ENSBTAG00000001450
ENSBTAG00000001573
ENSBTAG00000001601
ENSBTAG00000001621
ENSBTAG00000002150
ENSBTAG00000002309
ENSBTAG00000002382
ENSBTAG00000002595
ENSBTAG00000002604
ENSBTAG00000002786
ENSBTAG00000002843
ENSBTAG00000002871
ENSBTAG00000002881
ENSBTAG00000003102
ENSBTAG00000003191
ENSBTAG00000003263
ENSBTAG00000003338
ENSBTAG00000003492
ENSBTAG00000003572
ENSBTAG00000003684
ENSBTAG00000003808
ENSBTAG00000003894
ENSBTAG00000003953
ENSBTAG00000003987
ENSBTAG00000004035
ENSBTAG00000004039
ENSBTAG00000004061
ENSBTAG00000004117
ENSBTAG00000004176
ENSBTAG00000004339
ENSBTAG00000004765
ENSBTAG00000004832
ENSBTAG00000004966
ENSBTAG00000005482
ENSBTAG00000005499
ENSBTAG00000005600
ENSBTAG00000005733
ENSBTAG00000005753
ENSBTAG00000005791
ENSBTAG00000005792
ENSBTAG00000005795
ENSBTAG00000005892
ENSBTAG00000005966
ENSBTAG00000006019
ENSBTAG00000006040
ENSBTAG00000006158
ENSBTAG00000006352
ENSBTAG00000006392
ENSBTAG00000006431
ENSBTAG00000006532
ENSBTAG00000006655
ENSBTAG00000006924
ENSBTAG00000007010
ENSBTAG00000007011
ENSBTAG00000007012
ENSBTAG00000007016
ENSBTAG00000007041
ENSBTAG00000007043
ENSBTAG00000007349
ENSBTAG00000007350
ENSBTAG00000007443
ENSBTAG00000007488
ENSBTAG00000007765
ENSBTAG00000008150
ENSBTAG00000008588
ENSBTAG00000008827
ENSBTAG00000009112
ENSBTAG00000009249
ENSBTAG00000009271
ENSBTAG00000009272
ENSBTAG00000009363
ENSBTAG00000009365
ENSBTAG00000009366
ENSBTAG00000009378
ENSBTAG00000009439
ENSBTAG00000009501
ENSBTAG00000009530
ENSBTAG00000009705
ENSBTAG00000009708
ENSBTAG00000009711
ENSBTAG00000009783
ENSBTAG00000009788
ENSBTAG00000009987
ENSBTAG00000010057
ENSBTAG00000010264
ENSBTAG00000010270
ENSBTAG00000010291
ENSBTAG00000010401
ENSBTAG00000010448
ENSBTAG00000010721
ENSBTAG00000010828
ENSBTAG00000010846
ENSBTAG00000010849
ENSBTAG00000010871
ENSBTAG00000011014
ENSBTAG00000011113
ENSBTAG00000011237
ENSBTAG00000011490
ENSBTAG00000011491
ENSBTAG00000011638
ENSBTAG00000011682
ENSBTAG00000011866
ENSBTAG00000011893
ENSBTAG00000011908
ENSBTAG00000011932
ENSBTAG00000011938
ENSBTAG00000011943
ENSBTAG00000011945
ENSBTAG00000011946
ENSBTAG00000012201
ENSBTAG00000012326
ENSBTAG00000012981
ENSBTAG00000013047
ENSBTAG00000013055
ENSBTAG00000013109
ENSBTAG00000013111
ENSBTAG00000013130
ENSBTAG00000013234
ENSBTAG00000013298
ENSBTAG00000013300
ENSBTAG00000013463
ENSBTAG00000013527
ENSBTAG00000013531
ENSBTAG00000013535
ENSBTAG00000013686
ENSBTAG00000013769
ENSBTAG00000013842
ENSBTAG00000013979
ENSBTAG00000014081
ENSBTAG00000014092
ENSBTAG00000014147
ENSBTAG00000014357
ENSBTAG00000014375
ENSBTAG00000014441
ENSBTAG00000014857
ENSBTAG00000014862
ENSBTAG00000015032
ENSBTAG00000015034
ENSBTAG00000015041
ENSBTAG00000015060
ENSBTAG00000015406
ENSBTAG00000015414
ENSBTAG00000015453
ENSBTAG00000015549
ENSBTAG00000015637
ENSBTAG00000015833
ENSBTAG00000015839
ENSBTAG00000015930
ENSBTAG00000016078
ENSBTAG00000016527
ENSBTAG00000016729
ENSBTAG00000016757
ENSBTAG00000016804
ENSBTAG00000016835
ENSBTAG00000016859
ENSBTAG00000017140
ENSBTAG00000017175
ENSBTAG00000017349
ENSBTAG00000017397
ENSBTAG00000017478
ENSBTAG00000017507
ENSBTAG00000017670
ENSBTAG00000017810
ENSBTAG00000017934
ENSBTAG00000017938
ENSBTAG00000018399
ENSBTAG00000018542
ENSBTAG00000018546
ENSBTAG00000018706
ENSBTAG00000018902
ENSBTAG00000019331
ENSBTAG00000019734
ENSBTAG00000019755
ENSBTAG00000019984
ENSBTAG00000020033
ENSBTAG00000020214
ENSBTAG00000020315
ENSBTAG00000020801
ENSBTAG00000020859
ENSBTAG00000020886
ENSBTAG00000021190
ENSBTAG00000021248
ENSBTAG00000021263
ENSBTAG00000021368
ENSBTAG00000021497
ENSBTAG00000021766
ENSBTAG00000021775
ENSBTAG00000021920
ENSBTAG00000022039
ENSBTAG00000022564
ENSBTAG00000022571
ENSBTAG00000022751
ENSBTAG00000022917
ENSBTAG00000023074
ENSBTAG00000023216
ENSBTAG00000023806
ENSBTAG00000024563
ENSBTAG00000025494
ENSBTAG00000025621
ENSBTAG00000025803
ENSBTAG00000025814
ENSBTAG00000026199
ENSBTAG00000026236
ENSBTAG00000026369
ENSBTAG00000026437
ENSBTAG00000026917
ENSBTAG00000027033
ENSBTAG00000027081
ENSBTAG00000027221
ENSBTAG00000027419
ENSBTAG00000029817
ENSBTAG00000029826
ENSBTAG00000029920
ENSBTAG00000029930
ENSBTAG00000030227
ENSBTAG00000030474
ENSBTAG00000030584
ENSBTAG00000030589
ENSBTAG00000030956
ENSBTAG00000030965
ENSBTAG00000030966
ENSBTAG00000031212
ENSBTAG00000031358
ENSBTAG00000031567
ENSBTAG00000031715
ENSBTAG00000032227
ENSBTAG00000032609
ENSBTAG00000032961
ENSBTAG00000032962
ENSBTAG00000033221
ENSBTAG00000033224
ENSBTAG00000033248
ENSBTAG00000033298
ENSBTAG00000034393
ENSBTAG00000035013
ENSBTAG00000035021
ENSBTAG00000035172
ENSBTAG00000035244
ENSBTAG00000036362
ENSBTAG00000036400
ENSBTAG00000036889
ENSBTAG00000036942
ENSBTAG00000037292
ENSBTAG00000037369
ENSBTAG00000037400
ENSBTAG00000037490
ENSBTAG00000037549
ENSBTAG00000037578
ENSBTAG00000037717
ENSBTAG00000037844
ENSBTAG00000037875
ENSBTAG00000037885
ENSBTAG00000037886
ENSBTAG00000037968
ENSBTAG00000037969
ENSBTAG00000038074
ENSBTAG00000038080
ENSBTAG00000038159
ENSBTAG00000038233
ENSBTAG00000038242
ENSBTAG00000038494
ENSBTAG00000038576
ENSBTAG00000038578
ENSBTAG00000038613
ENSBTAG00000038636
ENSBTAG00000038798
ENSBTAG00000038938
ENSBTAG00000039054
ENSBTAG00000039067
ENSBTAG00000039162
ENSBTAG00000039289
ENSBTAG00000039330
ENSBTAG00000039433
ENSBTAG00000039520
ENSBTAG00000039735
ENSBTAG00000039773
ENSBTAG00000039782
ENSBTAG00000039813
ENSBTAG00000039845
ENSBTAG00000040014
ENSBTAG00000040017
ENSBTAG00000040134
ENSBTAG00000040339
ENSBTAG00000040461
ENSBTAG00000040473
ENSBTAG00000040478
ENSBTAG00000042359
ENSBTAG00000042520
ENSBTAG00000042697
ENSBTAG00000042848
ENSBTAG00000042855
ENSBTAG00000043089
ENSBTAG00000043159
ENSBTAG00000043323
ENSBTAG00000043450
ENSBTAG00000043774
ENSBTAG00000043897
ENSBTAG00000043923
ENSBTAG00000043955
ENSBTAG00000043969
ENSBTAG00000044081
ENSBTAG00000044324
ENSBTAG00000044470
ENSBTAG00000044680
ENSBTAG00000044690
ENSBTAG00000044699
ENSBTAG00000045001
ENSBTAG00000045019
ENSBTAG00000045105
ENSBTAG00000045194
ENSBTAG00000045350
ENSBTAG00000045603
ENSBTAG00000045677
ENSBTAG00000045683
ENSBTAG00000045692
ENSBTAG00000045741
ENSBTAG00000045743
ENSBTAG00000045837
ENSBTAG00000045850
ENSBTAG00000045858
ENSBTAG00000045859
ENSBTAG00000045932
ENSBTAG00000045937
ENSBTAG00000045959
ENSBTAG00000046103
ENSBTAG00000046154
ENSBTAG00000046262
ENSBTAG00000046294
ENSBTAG00000046304
ENSBTAG00000046385
ENSBTAG00000046494
ENSBTAG00000046637
ENSBTAG00000046723
ENSBTAG00000046814
ENSBTAG00000046829
ENSBTAG00000046921
ENSBTAG00000047021
ENSBTAG00000047040
ENSBTAG00000047163
ENSBTAG00000047356
ENSBTAG00000047446
ENSBTAG00000047478
ENSBTAG00000047489
ENSBTAG00000047543
ENSBTAG00000047559
ENSBTAG00000047738
ENSBTAG00000047781
ENSBTAG00000047809
ENSBTAG00000047847
ENSBTAG00000047945
ENSBTAG00000047946
ENSBTAG00000048041
ENSBTAG00000048191
ENSBTAG00000048231
ENSBTAG00000048310
