# Supplementary material for: Whole-Genome Sequencing of Three Native Cattle Breeds Originating From the Northernmost Cattle Farming Regions
Source: Front Genet. 2019 Jan 11;9:728. doi: 10.3389/fgene.2018.00728 (PMC6336893; doi:10.3389/fgene.2018.00728)
Supplement: Supplementary file 2 [file Data_Sheet_1.ZIP › Supplimentary_Data/Supplementary_Data_15.xlsx]

## Sheet: Sheet1
Candidate genes with high signature of selection signal identified by SweeD analysis in Yakutian cattle. The table lists only A 99.5% quartile of empirical distribution of each statistic across the genome for Yakutian cattle
Ensemble ID
ENSBTAG00000000057
ENSBTAG00000000145
ENSBTAG00000000149
ENSBTAG00000000161
ENSBTAG00000000286
ENSBTAG00000000289
ENSBTAG00000000313
ENSBTAG00000000315
ENSBTAG00000000451
ENSBTAG00000000455
ENSBTAG00000000457
ENSBTAG00000000460
ENSBTAG00000000529
ENSBTAG00000000574
ENSBTAG00000000675
ENSBTAG00000000888
ENSBTAG00000000949
ENSBTAG00000000950
ENSBTAG00000001017
ENSBTAG00000001074
ENSBTAG00000001140
ENSBTAG00000001141
ENSBTAG00000001199
ENSBTAG00000002108
ENSBTAG00000002316
ENSBTAG00000002329
ENSBTAG00000002390
ENSBTAG00000002430
ENSBTAG00000002448
ENSBTAG00000002813
ENSBTAG00000003096
ENSBTAG00000003399
ENSBTAG00000003447
ENSBTAG00000003948
ENSBTAG00000003954
ENSBTAG00000004181
ENSBTAG00000004514
ENSBTAG00000004805
ENSBTAG00000005403
ENSBTAG00000005826
ENSBTAG00000006446
ENSBTAG00000006648
ENSBTAG00000006805
ENSBTAG00000007121
ENSBTAG00000007125
ENSBTAG00000007131
ENSBTAG00000007213
ENSBTAG00000007462
ENSBTAG00000007714
ENSBTAG00000007847
ENSBTAG00000007917
ENSBTAG00000008158
ENSBTAG00000008441
ENSBTAG00000009029
ENSBTAG00000009258
ENSBTAG00000009521
ENSBTAG00000009530
ENSBTAG00000010622
ENSBTAG00000011036
ENSBTAG00000011132
ENSBTAG00000011405
ENSBTAG00000011417
ENSBTAG00000011626
ENSBTAG00000011733
ENSBTAG00000011908
ENSBTAG00000012094
ENSBTAG00000012305
ENSBTAG00000012423
ENSBTAG00000012522
ENSBTAG00000012703
ENSBTAG00000012915
ENSBTAG00000013047
ENSBTAG00000013063
ENSBTAG00000013155
ENSBTAG00000013537
ENSBTAG00000013567
ENSBTAG00000013573
ENSBTAG00000013838
ENSBTAG00000013861
ENSBTAG00000013916
ENSBTAG00000014063
ENSBTAG00000014078
ENSBTAG00000014393
ENSBTAG00000014574
ENSBTAG00000014638
ENSBTAG00000014748
ENSBTAG00000014840
ENSBTAG00000014841
ENSBTAG00000014872
ENSBTAG00000014878
ENSBTAG00000014995
ENSBTAG00000014996
ENSBTAG00000015001
ENSBTAG00000015002
ENSBTAG00000015004
ENSBTAG00000015019
ENSBTAG00000015060
ENSBTAG00000015273
ENSBTAG00000015283
ENSBTAG00000015357
ENSBTAG00000015464
ENSBTAG00000015866
ENSBTAG00000015925
ENSBTAG00000016224
ENSBTAG00000016225
ENSBTAG00000016235
ENSBTAG00000016496
ENSBTAG00000016800
ENSBTAG00000017021
ENSBTAG00000017055
ENSBTAG00000017056
ENSBTAG00000017104
ENSBTAG00000017191
ENSBTAG00000017670
ENSBTAG00000017803
ENSBTAG00000018057
ENSBTAG00000018097
ENSBTAG00000018224
ENSBTAG00000018645
ENSBTAG00000018658
ENSBTAG00000018661
ENSBTAG00000019067
ENSBTAG00000019069
ENSBTAG00000019130
ENSBTAG00000019422
ENSBTAG00000019674
ENSBTAG00000019678
ENSBTAG00000019735
ENSBTAG00000019739
ENSBTAG00000019915
ENSBTAG00000019995
ENSBTAG00000020009
ENSBTAG00000020385
ENSBTAG00000020413
ENSBTAG00000020466
ENSBTAG00000020550
ENSBTAG00000020596
ENSBTAG00000020616
ENSBTAG00000021029
ENSBTAG00000021398
ENSBTAG00000021458
ENSBTAG00000021521
ENSBTAG00000021522
ENSBTAG00000021574
ENSBTAG00000021643
ENSBTAG00000021651
ENSBTAG00000021652
ENSBTAG00000022114
ENSBTAG00000022663
ENSBTAG00000022908
ENSBTAG00000023079
ENSBTAG00000023309
ENSBTAG00000024397
ENSBTAG00000024632
ENSBTAG00000024914
ENSBTAG00000024926
ENSBTAG00000025621
ENSBTAG00000026181
ENSBTAG00000026263
ENSBTAG00000026371
ENSBTAG00000026633
ENSBTAG00000027113
ENSBTAG00000027431
ENSBTAG00000029086
ENSBTAG00000030010
ENSBTAG00000030227
ENSBTAG00000031082
ENSBTAG00000031907
ENSBTAG00000031915
ENSBTAG00000032428
ENSBTAG00000032429
ENSBTAG00000033396
ENSBTAG00000033437
ENSBTAG00000035268
ENSBTAG00000035333
ENSBTAG00000035701
ENSBTAG00000035915
ENSBTAG00000036008
ENSBTAG00000036012
ENSBTAG00000036013
ENSBTAG00000037453
ENSBTAG00000037490
ENSBTAG00000037885
ENSBTAG00000038233
ENSBTAG00000038260
ENSBTAG00000038375
ENSBTAG00000038489
ENSBTAG00000038938
ENSBTAG00000038947
ENSBTAG00000039016
ENSBTAG00000039325
ENSBTAG00000039520
ENSBTAG00000039698
ENSBTAG00000039877
ENSBTAG00000040008
ENSBTAG00000040128
ENSBTAG00000040169
ENSBTAG00000040209
ENSBTAG00000040380
ENSBTAG00000042079
ENSBTAG00000042082
ENSBTAG00000042102
ENSBTAG00000042141
ENSBTAG00000042244
ENSBTAG00000042294
ENSBTAG00000042863
ENSBTAG00000043173
ENSBTAG00000043190
ENSBTAG00000043266
ENSBTAG00000043529
ENSBTAG00000043766
ENSBTAG00000043919
ENSBTAG00000043943
ENSBTAG00000044350
ENSBTAG00000044447
ENSBTAG00000044517
ENSBTAG00000044586
ENSBTAG00000044603
ENSBTAG00000044955
ENSBTAG00000045252
ENSBTAG00000045520
ENSBTAG00000045556
ENSBTAG00000045585
ENSBTAG00000045631
ENSBTAG00000045655
ENSBTAG00000045696
ENSBTAG00000045858
ENSBTAG00000046055
ENSBTAG00000046353
ENSBTAG00000046641
ENSBTAG00000046650
ENSBTAG00000046780
ENSBTAG00000046945
ENSBTAG00000047116
ENSBTAG00000047328
ENSBTAG00000047331
ENSBTAG00000047371
ENSBTAG00000047450
ENSBTAG00000047731
ENSBTAG00000047743
ENSBTAG00000047821
ENSBTAG00000047860
ENSBTAG00000048087
ENSBTAG00000048106
ENSBTAG00000048165
ENSBTAG00000048208
ENSBTAG00000048221
ENSBTAG00000048275
ENSBTAG00000048284
