# Supplementary material for: Whole-Genome Sequencing of Three Native Cattle Breeds Originating From the Northernmost Cattle Farming Regions
Source: Front Genet. 2019 Jan 11;9:728. doi: 10.3389/fgene.2018.00728 (PMC6336893; doi:10.3389/fgene.2018.00728)
Supplement: Supplementary file 2 [file Data_Sheet_1.ZIP › Supplimentary_Data/Supplementary_Data_16.xlsx]

## Sheet: Sheet1
Selective sweep genes containing nsSNPs > 5 in Eastern Finncattle
ENSBTAG00000045986	25
ENSBTAG00000015060	17
ENSBTAG00000006010	16
ENSBTAG00000038938	16
ENSBTAG00000039755	16
ENSBTAG00000014081	14
ENSBTAG00000047306	14
ENSBTAG00000005733	13
ENSBTAG00000036042	11
ENSBTAG00000014498	10
ENSBTAG00000027899	10
ENSBTAG00000013503	9
ENSBTAG00000014030	9
ENSBTAG00000017349	9
ENSBTAG00000027942	9
ENSBTAG00000015170	8
ENSBTAG00000026133	8
ENSBTAG00000026548	8
ENSBTAG00000047464	8
ENSBTAG00000001271	7
ENSBTAG00000003843	7
ENSBTAG00000009386	7
ENSBTAG00000016357	7
ENSBTAG00000019793	7
ENSBTAG00000021577	7
ENSBTAG00000031481	7
ENSBTAG00000040257	7
ENSBTAG00000040473	7
ENSBTAG00000047912	7
ENSBTAG00000000079	6
ENSBTAG00000007349	6
ENSBTAG00000011405	6
ENSBTAG00000014857	6
ENSBTAG00000037717	6
ENSBTAG00000038414	6
ENSBTAG00000045571	6
