# Supplementary material for: Whole-Genome Sequencing of Three Native Cattle Breeds Originating From the Northernmost Cattle Farming Regions
Source: Front Genet. 2019 Jan 11;9:728. doi: 10.3389/fgene.2018.00728 (PMC6336893; doi:10.3389/fgene.2018.00728)
Supplement: Supplementary file 2 [file Data_Sheet_1.ZIP › Supplimentary_Data/Supplementary_Data_17.xlsx]

## Sheet: Sheet1
Selective sweep genes containing nsSNPs > 5 in Western Finncattle
ENSBTAG00000011237	39
ENSBTAG00000039520	25
ENSBTAG00000011932	19
ENSBTAG00000045932	18
ENSBTAG00000017478	16
ENSBTAG00000038938	16
ENSBTAG00000014081	13
ENSBTAG00000006532	11
ENSBTAG00000021497	11
ENSBTAG00000013055	10
ENSBTAG00000002786	9
ENSBTAG00000009708	9
ENSBTAG00000018399	9
ENSBTAG00000018546	9
ENSBTAG00000000660	8
ENSBTAG00000004035	8
ENSBTAG00000016804	8
ENSBTAG00000038080	8
ENSBTAG00000001308	7
ENSBTAG00000003102	7
ENSBTAG00000017349	7
ENSBTAG00000025621	7
ENSBTAG00000038636	7
ENSBTAG00000044081	7
ENSBTAG00000045603	7
ENSBTAG00000002595	6
ENSBTAG00000003572	6
ENSBTAG00000005733	6
ENSBTAG00000009365	6
ENSBTAG00000012201	6
ENSBTAG00000012326	6
ENSBTAG00000019734	6
ENSBTAG00000039162	6
ENSBTAG00000046262	6
ENSBTAG00000047478	6
