# Supplementary material for: Whole-Genome Sequencing of Three Native Cattle Breeds Originating From the Northernmost Cattle Farming Regions
Source: Front Genet. 2019 Jan 11;9:728. doi: 10.3389/fgene.2018.00728 (PMC6336893; doi:10.3389/fgene.2018.00728)
Supplement: Supplementary file 2 [file Data_Sheet_1.ZIP › Supplimentary_Data/Supplementary_Data_18.xlsx]

## Sheet: Sheet1
Selective sweep genes containing nsSNPs > 5 in Yakutian cattle
ENSBTAG00000039520	28
ENSBTAG00000000888	20
ENSBTAG00000023309	20
ENSBTAG00000038938	20
ENSBTAG00000037490	17
ENSBTAG00000015060	16
ENSBTAG00000039016	13
ENSBTAG00000027431	12
ENSBTAG00000014063	11
ENSBTAG00000011417	9
ENSBTAG00000013537	9
ENSBTAG00000025621	9
ENSBTAG00000011405	8
ENSBTAG00000035701	8
ENSBTAG00000048275	8
ENSBTAG00000000460	7
ENSBTAG00000000574	7
ENSBTAG00000003954	7
ENSBTAG00000009029	7
ENSBTAG00000011036	7
ENSBTAG00000015464	7
ENSBTAG00000021643	7
ENSBTAG00000031082	7
ENSBTAG00000035333	7
ENSBTAG00000040169	7
ENSBTAG00000048087	7
ENSBTAG00000020385	6
ENSBTAG00000047331	6
