# Supplementary material for: Whole-Genome Sequencing of Three Native Cattle Breeds Originating From the Northernmost Cattle Farming Regions
Source: Front Genet. 2019 Jan 11;9:728. doi: 10.3389/fgene.2018.00728 (PMC6336893; doi:10.3389/fgene.2018.00728)
Supplement: Supplementary file 2 [file Data_Sheet_1.ZIP › Supplimentary_Data/Supplementary_Data_19.xlsx]

## Sheet: Sheet1
GO enrichment result for the genes showing high signature of selection signal identified by SweeD analysis in Eastern Finncattle. Significantly enriched GO-terms are presented (FDR<0.05).
GO_acc	term_type	Term	queryitem	querytotal	bgitem	bgtotal	pvalue	FDR	entries
GO:0001594	F	trace-amine receptor activity	12	262	30	25160	9.4e-15	1.2e-12	ENSBTAP00000052771	ENSBTAP00000049857	ENSBTAP00000051745	ENSBTAP00000049080	ENSBTAP00000047542	ENSBTAP00000045062	ENSBTAP00000050422	ENSBTAP00000051568	ENSBTAP00000037596	ENSBTAP00000050838	ENSBTAP00000043411	ENSBTAP00000051448
GO:0008227	F	G-protein coupled amine receptor activity	12	262	94	25160	1e-09	1.3e-07	ENSBTAP00000052771	ENSBTAP00000049857	ENSBTAP00000051745	ENSBTAP00000049080	ENSBTAP00000047542	ENSBTAP00000045062	ENSBTAP00000050422	ENSBTAP00000051568	ENSBTAP00000037596	ENSBTAP00000050838	ENSBTAP00000043411	ENSBTAP00000051448
GO:0042178	P	xenobiotic catabolic process	7	262	15	25160	1.7e-09	8.4e-07	ENSBTAP00000028640	ENSBTAP00000028674	ENSBTAP00000035695	ENSBTAP00000008605	ENSBTAP00000005618	ENSBTAP00000002908	ENSBTAP00000043661
GO:0043295	F	glutathione binding	7	262	17	25160	3.4e-09	4.2e-07	ENSBTAP00000028640	ENSBTAP00000028674	ENSBTAP00000035695	ENSBTAP00000008605	ENSBTAP00000005618	ENSBTAP00000002908	ENSBTAP00000043661
GO:0051788	P	response to misfolded protein	5	262	5	25160	2.7e-08	1.3e-05	ENSBTAP00000009501	ENSBTAP00000048374	ENSBTAP00000004831	ENSBTAP00000034071	ENSBTAP00000009504
GO:0007156	P	homophilic cell adhesion	13	262	188	25160	1.9e-07	9.2e-05	ENSBTAP00000050062	ENSBTAP00000031053	ENSBTAP00000030474	ENSBTAP00000048524	ENSBTAP00000050531	ENSBTAP00000052734	ENSBTAP00000023071	ENSBTAP00000030891	ENSBTAP00000023076	ENSBTAP00000051502	ENSBTAP00000047527	ENSBTAP00000048796	ENSBTAP00000048790
GO:0016339	P	calcium-dependent cell-cell adhesion	10	262	101	25160	2.4e-07	0.00012	ENSBTAP00000031053	ENSBTAP00000030474	ENSBTAP00000048524	ENSBTAP00000050531	ENSBTAP00000023071	ENSBTAP00000030891	ENSBTAP00000023076	ENSBTAP00000047527	ENSBTAP00000048796	ENSBTAP00000048790
GO:0019002	F	GMP binding	8	262	54	25160	2.4e-07	3e-05	ENSBTAP00000052589	ENSBTAP00000050757	ENSBTAP00000019785	ENSBTAP00000048119	ENSBTAP00000052286	ENSBTAP00000020043	ENSBTAP00000048354	ENSBTAP00000023500
GO:0048609	P	reproductive process in a multicellular organism	23	262	620	25160	2.7e-07	0.00013	ENSBTAP00000012471	ENSBTAP00000025277	ENSBTAP00000001674	ENSBTAP00000009353	ENSBTAP00000048159	ENSBTAP00000050062	ENSBTAP00000016306	ENSBTAP00000022931	ENSBTAP00000022854	ENSBTAP00000048763	ENSBTAP00000017695	ENSBTAP00000030891	ENSBTAP00000023577	ENSBTAP00000031053	ENSBTAP00000008706	ENSBTAP00000043492	ENSBTAP00000013075	ENSBTAP00000023310	ENSBTAP00000018496	ENSBTAP00000012974	ENSBTAP00000003151	ENSBTAP00000020711	ENSBTAP00000022860
GO:0032504	P	multicellular organism reproduction	23	262	620	25160	2.7e-07	0.00013	ENSBTAP00000012471	ENSBTAP00000025277	ENSBTAP00000001674	ENSBTAP00000009353	ENSBTAP00000048159	ENSBTAP00000050062	ENSBTAP00000016306	ENSBTAP00000022931	ENSBTAP00000022854	ENSBTAP00000048763	ENSBTAP00000017695	ENSBTAP00000030891	ENSBTAP00000023577	ENSBTAP00000031053	ENSBTAP00000008706	ENSBTAP00000043492	ENSBTAP00000013075	ENSBTAP00000023310	ENSBTAP00000018496	ENSBTAP00000012974	ENSBTAP00000003151	ENSBTAP00000020711	ENSBTAP00000022860
GO:0004364	F	glutathione transferase activity	7	262	37	25160	3.2e-07	3.9e-05	ENSBTAP00000028640	ENSBTAP00000028674	ENSBTAP00000035695	ENSBTAP00000008605	ENSBTAP00000005618	ENSBTAP00000002908	ENSBTAP00000043661
GO:0005640	C	nuclear outer membrane	7	262	37	25160	3.2e-07	3.3e-05	ENSBTAP00000028640	ENSBTAP00000028674	ENSBTAP00000035695	ENSBTAP00000008605	ENSBTAP00000005618	ENSBTAP00000002908	ENSBTAP00000043661
GO:0015173	F	aromatic amino acid transmembrane transporter activity	5	262	13	25160	8.6e-07	0.00011	ENSBTAP00000027731	ENSBTAP00000012974	ENSBTAP00000021426	ENSBTAP00000019737	ENSBTAP00000008692
GO:0048610	P	reproductive cellular process	10	262	123	25160	1.3e-06	0.00063	ENSBTAP00000043492	ENSBTAP00000012974	ENSBTAP00000023310	ENSBTAP00000048763	ENSBTAP00000017695	ENSBTAP00000048159	ENSBTAP00000004370	ENSBTAP00000023577	ENSBTAP00000024007	ENSBTAP00000019217
GO:0006749	P	glutathione metabolic process	7	262	47	25160	1.3e-06	0.00066	ENSBTAP00000028640	ENSBTAP00000028674	ENSBTAP00000035695	ENSBTAP00000008605	ENSBTAP00000005618	ENSBTAP00000002908	ENSBTAP00000043661
GO:0006518	P	peptide metabolic process	10	262	128	25160	1.8e-06	0.00088	ENSBTAP00000028640	ENSBTAP00000028674	ENSBTAP00000035695	ENSBTAP00000023310	ENSBTAP00000009995	ENSBTAP00000005618	ENSBTAP00000008605	ENSBTAP00000002908	ENSBTAP00000043661	ENSBTAP00000027887
GO:0015807	P	L-amino acid transport	9	262	121	25160	8.5e-06	0.0042	ENSBTAP00000017342	ENSBTAP00000017341	ENSBTAP00000019737	ENSBTAP00000027731	ENSBTAP00000021426	ENSBTAP00000051535	ENSBTAP00000011319	ENSBTAP00000022875	ENSBTAP00000008692
GO:0030433	P	ER-associated protein catabolic process	5	262	24	25160	1.1e-05	0.0054	ENSBTAP00000009501	ENSBTAP00000048374	ENSBTAP00000004831	ENSBTAP00000034071	ENSBTAP00000009504
GO:0015804	P	neutral amino acid transport	7	262	74	25160	2.1e-05	0.01	ENSBTAP00000027731	ENSBTAP00000021426	ENSBTAP00000051535	ENSBTAP00000047675	ENSBTAP00000019737	ENSBTAP00000022875	ENSBTAP00000008692
GO:0006515	P	misfolded or incompletely synthesized protein catabolic process	5	262	28	25160	2.1e-05	0.01	ENSBTAP00000009501	ENSBTAP00000048374	ENSBTAP00000004831	ENSBTAP00000034071	ENSBTAP00000009504
GO:0015175	F	neutral amino acid transmembrane transporter activity	7	262	74	25160	2.1e-05	0.0026	ENSBTAP00000027731	ENSBTAP00000021426	ENSBTAP00000051535	ENSBTAP00000047675	ENSBTAP00000019737	ENSBTAP00000022875	ENSBTAP00000008692
GO:0015179	F	L-amino acid transmembrane transporter activity	8	262	111	25160	3.3e-05	0.0042	ENSBTAP00000027731	ENSBTAP00000021426	ENSBTAP00000051535	ENSBTAP00000012974	ENSBTAP00000047675	ENSBTAP00000019737	ENSBTAP00000022875	ENSBTAP00000008692
GO:0015171	F	amino acid transmembrane transporter activity	8	262	125	25160	7.4e-05	0.0092	ENSBTAP00000027731	ENSBTAP00000021426	ENSBTAP00000051535	ENSBTAP00000012974	ENSBTAP00000047675	ENSBTAP00000019737	ENSBTAP00000022875	ENSBTAP00000008692
GO:0016765	F	transferase activity, transferring alkyl or aryl (other than methyl) groups	7	262	93	25160	8.1e-05	0.01	ENSBTAP00000028640	ENSBTAP00000028674	ENSBTAP00000035695	ENSBTAP00000008605	ENSBTAP00000005618	ENSBTAP00000002908	ENSBTAP00000043661
GO:0006732	P	coenzyme metabolic process	13	262	340	25160	8.4e-05	0.042	ENSBTAP00000028640	ENSBTAP00000032392	ENSBTAP00000028674	ENSBTAP00000035695	ENSBTAP00000008605	ENSBTAP00000026258	ENSBTAP00000002416	ENSBTAP00000005618	ENSBTAP00000002908	ENSBTAP00000014830	ENSBTAP00000043661	ENSBTAP00000030027	ENSBTAP00000000354
GO:0006865	P	amino acid transport	10	262	212	25160	0.00011	0.055	ENSBTAP00000017342	ENSBTAP00000017341	ENSBTAP00000019737	ENSBTAP00000027731	ENSBTAP00000021426	ENSBTAP00000051535	ENSBTAP00000047675	ENSBTAP00000011319	ENSBTAP00000022875	ENSBTAP00000008692
GO:0019867	C	outer membrane	10	262	217	25160	0.00013	0.014	ENSBTAP00000018691	ENSBTAP00000028640	ENSBTAP00000028674	ENSBTAP00000025277	ENSBTAP00000035695	ENSBTAP00000008605	ENSBTAP00000044243	ENSBTAP00000005618	ENSBTAP00000002908	ENSBTAP00000043661
GO:0006790	P	sulfur metabolic process	10	262	232	25160	0.00022	0.11	ENSBTAP00000028640	ENSBTAP00000027586	ENSBTAP00000028674	ENSBTAP00000035695	ENSBTAP00000008605	ENSBTAP00000026258	ENSBTAP00000005618	ENSBTAP00000002908	ENSBTAP00000043661	ENSBTAP00000030027
GO:0031965	C	nuclear membrane	9	262	198	25160	0.00031	0.033	ENSBTAP00000028640	ENSBTAP00000028674	ENSBTAP00000025277	ENSBTAP00000035695	ENSBTAP00000008605	ENSBTAP00000005618	ENSBTAP00000002908	ENSBTAP00000023577	ENSBTAP00000043661
GO:0031968	C	organelle outer membrane	9	262	203	25160	0.00037	0.039	ENSBTAP00000018691	ENSBTAP00000028640	ENSBTAP00000028674	ENSBTAP00000035695	ENSBTAP00000008605	ENSBTAP00000044243	ENSBTAP00000005618	ENSBTAP00000002908	ENSBTAP00000043661
GO:0005275	F	amine transmembrane transporter activity	8	262	169	25160	0.00052	0.065	ENSBTAP00000027731	ENSBTAP00000021426	ENSBTAP00000051535	ENSBTAP00000012974	ENSBTAP00000047675	ENSBTAP00000019737	ENSBTAP00000022875	ENSBTAP00000008692
GO:0051186	P	cofactor metabolic process	13	262	416	25160	0.00055	0.27	ENSBTAP00000028640	ENSBTAP00000032392	ENSBTAP00000028674	ENSBTAP00000035695	ENSBTAP00000008605	ENSBTAP00000026258	ENSBTAP00000002416	ENSBTAP00000005618	ENSBTAP00000002908	ENSBTAP00000014830	ENSBTAP00000043661	ENSBTAP00000030027	ENSBTAP00000000354
GO:0051789	P	response to protein stimulus	7	262	134	25160	0.00067	0.33	ENSBTAP00000019220	ENSBTAP00000004831	ENSBTAP00000009501	ENSBTAP00000009504	ENSBTAP00000020184	ENSBTAP00000048374	ENSBTAP00000034071
GO:0008144	F	drug binding	7	262	135	25160	0.0007	0.087	ENSBTAP00000028640	ENSBTAP00000028674	ENSBTAP00000035695	ENSBTAP00000008605	ENSBTAP00000005618	ENSBTAP00000002908	ENSBTAP00000043661
GO:0046943	F	carboxylic acid transmembrane transporter activity	9	262	235	25160	0.001	0.13	ENSBTAP00000022931	ENSBTAP00000027731	ENSBTAP00000021426	ENSBTAP00000051535	ENSBTAP00000012974	ENSBTAP00000047675	ENSBTAP00000019737	ENSBTAP00000022875	ENSBTAP00000008692
GO:0001883	F	purine nucleoside binding	41	262	2424	25160	0.0015	0.19	ENSBTAP00000026029	ENSBTAP00000017428	ENSBTAP00000045731	ENSBTAP00000009441	ENSBTAP00000026258	ENSBTAP00000009353	ENSBTAP00000045553	ENSBTAP00000019734	ENSBTAP00000020043	ENSBTAP00000048354	ENSBTAP00000030027	ENSBTAP00000019785	ENSBTAP00000052286	ENSBTAP00000023988	ENSBTAP00000024007	ENSBTAP00000050757	ENSBTAP00000026753	ENSBTAP00000052589	ENSBTAP00000013075	ENSBTAP00000009995	ENSBTAP00000018496	ENSBTAP00000032679	ENSBTAP00000019220	ENSBTAP00000008135	ENSBTAP00000018545	ENSBTAP00000002665	ENSBTAP00000032677	ENSBTAP00000019217	ENSBTAP00000019475	ENSBTAP00000035070	ENSBTAP00000005013	ENSBTAP00000012108	ENSBTAP00000020711	ENSBTAP00000023500	ENSBTAP00000006351	ENSBTAP00000048119	ENSBTAP00000006534	ENSBTAP00000004364	ENSBTAP00000022396	ENSBTAP00000027887	ENSBTAP00000006532
GO:0005342	F	organic acid transmembrane transporter activity	9	262	249	25160	0.0015	0.19	ENSBTAP00000022931	ENSBTAP00000027731	ENSBTAP00000021426	ENSBTAP00000051535	ENSBTAP00000012974	ENSBTAP00000047675	ENSBTAP00000019737	ENSBTAP00000022875	ENSBTAP00000008692
GO:0042175	C	nuclear envelope-endoplasmic reticulum network	20	262	901	25160	0.0015	0.15	ENSBTAP00000002908	ENSBTAP00000020593	ENSBTAP00000019220	ENSBTAP00000008706	ENSBTAP00000028640	ENSBTAP00000022875	ENSBTAP00000042314	ENSBTAP00000028674	ENSBTAP00000012348	ENSBTAP00000017425	ENSBTAP00000035695	ENSBTAP00000020184	ENSBTAP00000005618	ENSBTAP00000004364	ENSBTAP00000008605	ENSBTAP00000011319	ENSBTAP00000043661	ENSBTAP00000025397	ENSBTAP00000024007	ENSBTAP00000004831
GO:0001882	F	nucleoside binding	41	262	2438	25160	0.0017	0.21	ENSBTAP00000026029	ENSBTAP00000017428	ENSBTAP00000045731	ENSBTAP00000009441	ENSBTAP00000026258	ENSBTAP00000009353	ENSBTAP00000045553	ENSBTAP00000019734	ENSBTAP00000020043	ENSBTAP00000048354	ENSBTAP00000030027	ENSBTAP00000019785	ENSBTAP00000052286	ENSBTAP00000023988	ENSBTAP00000024007	ENSBTAP00000050757	ENSBTAP00000026753	ENSBTAP00000052589	ENSBTAP00000013075	ENSBTAP00000009995	ENSBTAP00000018496	ENSBTAP00000032679	ENSBTAP00000019220	ENSBTAP00000008135	ENSBTAP00000018545	ENSBTAP00000002665	ENSBTAP00000032677	ENSBTAP00000019217	ENSBTAP00000019475	ENSBTAP00000035070	ENSBTAP00000005013	ENSBTAP00000012108	ENSBTAP00000020711	ENSBTAP00000023500	ENSBTAP00000006351	ENSBTAP00000048119	ENSBTAP00000006534	ENSBTAP00000004364	ENSBTAP00000022396	ENSBTAP00000027887	ENSBTAP00000006532
GO:0005509	F	calcium ion binding	26	262	1345	25160	0.0021	0.26	ENSBTAP00000050531	ENSBTAP00000045553	ENSBTAP00000001674	ENSBTAP00000017425	ENSBTAP00000023071	ENSBTAP00000023076	ENSBTAP00000048796	ENSBTAP00000009270	ENSBTAP00000050062	ENSBTAP00000029333	ENSBTAP00000051417	ENSBTAP00000048790	ENSBTAP00000030891	ENSBTAP00000018100	ENSBTAP00000004370	ENSBTAP00000047527	ENSBTAP00000031053	ENSBTAP00000030474	ENSBTAP00000008382	ENSBTAP00000007896	ENSBTAP00000016306	ENSBTAP00000051502	ENSBTAP00000028738	ENSBTAP00000048524	ENSBTAP00000052734	ENSBTAP00000004364
GO:0006805	P	xenobiotic metabolic process	7	262	169	25160	0.0024	1	ENSBTAP00000028640	ENSBTAP00000028674	ENSBTAP00000035695	ENSBTAP00000008605	ENSBTAP00000005618	ENSBTAP00000002908	ENSBTAP00000043661
GO:0046942	P	carboxylic acid transport	12	262	436	25160	0.0025	1	ENSBTAP00000017342	ENSBTAP00000017341	ENSBTAP00000019737	ENSBTAP00000022931	ENSBTAP00000027731	ENSBTAP00000021426	ENSBTAP00000051535	ENSBTAP00000012974	ENSBTAP00000047675	ENSBTAP00000011319	ENSBTAP00000022875	ENSBTAP00000008692
GO:0015849	P	organic acid transport	12	262	438	25160	0.0026	1	ENSBTAP00000017342	ENSBTAP00000017341	ENSBTAP00000019737	ENSBTAP00000022931	ENSBTAP00000027731	ENSBTAP00000021426	ENSBTAP00000051535	ENSBTAP00000012974	ENSBTAP00000047675	ENSBTAP00000011319	ENSBTAP00000022875	ENSBTAP00000008692
GO:0070887	P	cellular response to chemical stimulus	14	262	569	25160	0.0031	1	ENSBTAP00000048374	ENSBTAP00000019220	ENSBTAP00000028640	ENSBTAP00000009501	ENSBTAP00000028674	ENSBTAP00000035695	ENSBTAP00000008605	ENSBTAP00000009504	ENSBTAP00000005618	ENSBTAP00000002908	ENSBTAP00000043661	ENSBTAP00000007349	ENSBTAP00000034071	ENSBTAP00000004831
GO:0009410	P	response to xenobiotic stimulus	7	262	179	25160	0.0033	1	ENSBTAP00000028640	ENSBTAP00000028674	ENSBTAP00000035695	ENSBTAP00000008605	ENSBTAP00000005618	ENSBTAP00000002908	ENSBTAP00000043661
GO:0007268	P	synaptic transmission	25	262	1328	25160	0.0036	1	ENSBTAP00000017342	ENSBTAP00000017341	ENSBTAP00000000354	ENSBTAP00000044243	ENSBTAP00000048159	ENSBTAP00000045553	ENSBTAP00000019734	ENSBTAP00000011319	ENSBTAP00000048796	ENSBTAP00000045062	ENSBTAP00000004370	ENSBTAP00000037596	ENSBTAP00000018691	ENSBTAP00000052771	ENSBTAP00000030474	ENSBTAP00000051745	ENSBTAP00000001640	ENSBTAP00000023310	ENSBTAP00000001642	ENSBTAP00000043411	ENSBTAP00000011353	ENSBTAP00000049080	ENSBTAP00000050422	ENSBTAP00000021510	ENSBTAP00000051568
GO:0048569	P	post-embryonic organ development	5	262	98	25160	0.0043	1	ENSBTAP00000052609	ENSBTAP00000048159	ENSBTAP00000023988	ENSBTAP00000023310	ENSBTAP00000003151
GO:0015837	P	amine transport	10	262	354	25160	0.0047	1	ENSBTAP00000017342	ENSBTAP00000017341	ENSBTAP00000019737	ENSBTAP00000027731	ENSBTAP00000021426	ENSBTAP00000051535	ENSBTAP00000047675	ENSBTAP00000011319	ENSBTAP00000022875	ENSBTAP00000008692
GO:0016879	F	ligase activity, forming carbon-nitrogen bonds	11	262	416	25160	0.005	0.63	ENSBTAP00000012108	ENSBTAP00000009501	ENSBTAP00000009504	ENSBTAP00000026258	ENSBTAP00000018496	ENSBTAP00000048374	ENSBTAP00000042104	ENSBTAP00000020086	ENSBTAP00000021759	ENSBTAP00000034071	ENSBTAP00000030027
GO:0032555	F	purine ribonucleotide binding	42	262	2689	25160	0.0054	0.68	ENSBTAP00000026029	ENSBTAP00000017428	ENSBTAP00000045731	ENSBTAP00000034522	ENSBTAP00000026258	ENSBTAP00000009353	ENSBTAP00000045553	ENSBTAP00000019734	ENSBTAP00000020043	ENSBTAP00000048354	ENSBTAP00000030027	ENSBTAP00000019785	ENSBTAP00000052286	ENSBTAP00000023988	ENSBTAP00000024007	ENSBTAP00000050757	ENSBTAP00000026753	ENSBTAP00000052589	ENSBTAP00000013075	ENSBTAP00000009995	ENSBTAP00000018496	ENSBTAP00000032679	ENSBTAP00000019220	ENSBTAP00000008135	ENSBTAP00000018545	ENSBTAP00000002665	ENSBTAP00000009441	ENSBTAP00000032677	ENSBTAP00000019217	ENSBTAP00000019475	ENSBTAP00000035070	ENSBTAP00000005013	ENSBTAP00000012108	ENSBTAP00000020711	ENSBTAP00000023500	ENSBTAP00000006351	ENSBTAP00000048119	ENSBTAP00000006534	ENSBTAP00000004364	ENSBTAP00000022396	ENSBTAP00000027887
GO:0032553	F	ribonucleotide binding	42	262	2689	25160	0.0054	0.68	ENSBTAP00000026029	ENSBTAP00000017428	ENSBTAP00000045731	ENSBTAP00000034522	ENSBTAP00000026258	ENSBTAP00000009353	ENSBTAP00000045553	ENSBTAP00000019734	ENSBTAP00000020043	ENSBTAP00000048354	ENSBTAP00000030027	ENSBTAP00000019785	ENSBTAP00000052286	ENSBTAP00000023988	ENSBTAP00000024007	ENSBTAP00000050757	ENSBTAP00000026753	ENSBTAP00000052589	ENSBTAP00000013075	ENSBTAP00000009995	ENSBTAP00000018496	ENSBTAP00000032679	ENSBTAP00000019220	ENSBTAP00000008135	ENSBTAP00000018545	ENSBTAP00000002665	ENSBTAP00000009441	ENSBTAP00000032677	ENSBTAP00000019217	ENSBTAP00000019475	ENSBTAP00000035070	ENSBTAP00000005013	ENSBTAP00000012108	ENSBTAP00000020711	ENSBTAP00000023500	ENSBTAP00000006351	ENSBTAP00000048119	ENSBTAP00000006534	ENSBTAP00000004364	ENSBTAP00000022396	ENSBTAP00000027887
GO:0016020	C	membrane	157	262	13046	25160	0.0054	0.57	ENSBTAP00000017342	ENSBTAP00000017341	ENSBTAP00000034462	ENSBTAP00000004831	ENSBTAP00000051958	ENSBTAP00000041790	ENSBTAP00000026258	ENSBTAP00000048159	ENSBTAP00000019737	ENSBTAP00000019736	ENSBTAP00000043661	ENSBTAP00000048796	ENSBTAP00000022880	ENSBTAP00000008692	ENSBTAP00000020409	ENSBTAP00000047542	ENSBTAP00000052286	ENSBTAP00000005618	ENSBTAP00000049410	ENSBTAP00000031053	ENSBTAP00000026031	ENSBTAP00000008973	ENSBTAP00000019529	ENSBTAP00000012348	ENSBTAP00000008605	ENSBTAP00000017425	ENSBTAP00000047767	ENSBTAP00000004081	ENSBTAP00000044243	ENSBTAP00000048524	ENSBTAP00000010089	ENSBTAP00000027731	ENSBTAP00000028751	ENSBTAP00000006535	ENSBTAP00000020184	ENSBTAP00000020185	ENSBTAP00000012583	ENSBTAP00000021510	ENSBTAP00000027887	ENSBTAP00000022392	ENSBTAP00000038454
GO:0019226	P	transmission of nerve impulse	27	262	1531	25160	0.0058	1	ENSBTAP00000017342	ENSBTAP00000017341	ENSBTAP00000000354	ENSBTAP00000044243	ENSBTAP00000048159	ENSBTAP00000045553	ENSBTAP00000019734	ENSBTAP00000011319	ENSBTAP00000048796	ENSBTAP00000045062	ENSBTAP00000022875	ENSBTAP00000004370	ENSBTAP00000037596	ENSBTAP00000018691	ENSBTAP00000052771	ENSBTAP00000030474	ENSBTAP00000051745	ENSBTAP00000001640	ENSBTAP00000023310	ENSBTAP00000001642	ENSBTAP00000043411	ENSBTAP00000011353	ENSBTAP00000007861	ENSBTAP00000049080	ENSBTAP00000050422	ENSBTAP00000021510	ENSBTAP00000051568
GO:0005737	C	cytoplasm	158	262	13168	25160	0.0059	0.62	ENSBTAP00000017342	ENSBTAP00000017341	ENSBTAP00000034462	ENSBTAP00000004831	ENSBTAP00000051958	ENSBTAP00000009501	ENSBTAP00000022015	ENSBTAP00000041790	ENSBTAP00000009504	ENSBTAP00000026258	ENSBTAP00000048159	ENSBTAP00000006534	ENSBTAP00000019734	ENSBTAP00000011319	ENSBTAP00000019736	ENSBTAP00000043661	ENSBTAP00000022880	ENSBTAP00000008692	ENSBTAP00000000354	ENSBTAP00000046541	ENSBTAP00000052286	ENSBTAP00000005618	ENSBTAP00000018100	ENSBTAP00000027878	ENSBTAP00000031053	ENSBTAP00000007899	ENSBTAP00000026031	ENSBTAP00000012348	ENSBTAP00000008605	ENSBTAP00000004335	ENSBTAP00000017425	ENSBTAP00000004081	ENSBTAP00000019529	ENSBTAP00000012108	ENSBTAP00000010089	ENSBTAP00000027731	ENSBTAP00000028751	ENSBTAP00000035695	ENSBTAP00000020184	ENSBTAP00000020185	ENSBTAP00000012583
GO:0042277	F	peptide binding	12	262	494	25160	0.0066	0.82	ENSBTAP00000002908	ENSBTAP00000019737	ENSBTAP00000028674	ENSBTAP00000012348	ENSBTAP00000008605	ENSBTAP00000035695	ENSBTAP00000005618	ENSBTAP00000051535	ENSBTAP00000021510	ENSBTAP00000043661	ENSBTAP00000047675	ENSBTAP00000028640
GO:0006164	P	purine nucleotide biosynthetic process	12	262	508	25160	0.0081	1	ENSBTAP00000017342	ENSBTAP00000051745	ENSBTAP00000017341	ENSBTAP00000007861	ENSBTAP00000047542	ENSBTAP00000008819	ENSBTAP00000035070	ENSBTAP00000012108	ENSBTAP00000021510	ENSBTAP00000028974	ENSBTAP00000017428	ENSBTAP00000005588
GO:0010498	P	proteasomal protein catabolic process	6	262	164	25160	0.0085	1	ENSBTAP00000048374	ENSBTAP00000004831	ENSBTAP00000009501	ENSBTAP00000009504	ENSBTAP00000025681	ENSBTAP00000034071
GO:0043161	P	proteasomal ubiquitin-dependent protein catabolic process	6	262	164	25160	0.0085	1	ENSBTAP00000048374	ENSBTAP00000004831	ENSBTAP00000009501	ENSBTAP00000009504	ENSBTAP00000025681	ENSBTAP00000034071
GO:0044425	C	membrane part	130	262	10590	25160	0.0086	0.91	ENSBTAP00000017342	ENSBTAP00000017341	ENSBTAP00000034462	ENSBTAP00000004831	ENSBTAP00000051958	ENSBTAP00000041790	ENSBTAP00000006535	ENSBTAP00000019737	ENSBTAP00000019736	ENSBTAP00000043661	ENSBTAP00000048796	ENSBTAP00000022880	ENSBTAP00000008692	ENSBTAP00000020409	ENSBTAP00000047542	ENSBTAP00000052286	ENSBTAP00000005618	ENSBTAP00000049410	ENSBTAP00000031053	ENSBTAP00000025852	ENSBTAP00000008973	ENSBTAP00000019529	ENSBTAP00000012348	ENSBTAP00000008605	ENSBTAP00000017425	ENSBTAP00000047767	ENSBTAP00000004081	ENSBTAP00000011353	ENSBTAP00000048524	ENSBTAP00000027731	ENSBTAP00000035695	ENSBTAP00000020184	ENSBTAP00000020185	ENSBTAP00000021510	ENSBTAP00000022392	ENSBTAP00000038454	ENSBTAP00000020593	ENSBTAP00000045553	ENSBTAP00000011319	ENSBTAP00000007349	ENSBTAP00000035070
GO:0009124	P	nucleoside monophosphate biosynthetic process	9	262	329	25160	0.0087	1	ENSBTAP00000017342	ENSBTAP00000051745	ENSBTAP00000017341	ENSBTAP00000007861	ENSBTAP00000047542	ENSBTAP00000008819	ENSBTAP00000012108	ENSBTAP00000021510	ENSBTAP00000028974
GO:0004553	F	hydrolase activity, hydrolyzing O-glycosyl compounds	6	262	165	25160	0.0088	1	ENSBTAP00000012471	ENSBTAP00000029099	ENSBTAP00000003341	ENSBTAP00000001660	ENSBTAP00000020185	ENSBTAP00000027766
GO:0005911	C	cell-cell junction	12	262	515	25160	0.0089	0.94	ENSBTAP00000019627	ENSBTAP00000038454	ENSBTAP00000048524	ENSBTAP00000052734	ENSBTAP00000023310	ENSBTAP00000048790	ENSBTAP00000011353	ENSBTAP00000023071	ENSBTAP00000023076	ENSBTAP00000050062	ENSBTAP00000022880	ENSBTAP00000025740
GO:0045177	C	apical part of cell	13	262	581	25160	0.0091	0.95	ENSBTAP00000029099	ENSBTAP00000022931	ENSBTAP00000007349	ENSBTAP00000030731	ENSBTAP00000001642	ENSBTAP00000020185	ENSBTAP00000006073	ENSBTAP00000020086	ENSBTAP00000023577	ENSBTAP00000010028	ENSBTAP00000005588	ENSBTAP00000021759	ENSBTAP00000022392
GO:0051339	P	regulation of lyase activity	7	262	221	25160	0.0097	1	ENSBTAP00000017342	ENSBTAP00000051745	ENSBTAP00000017341	ENSBTAP00000007861	ENSBTAP00000047542	ENSBTAP00000021510	ENSBTAP00000017655
GO:0009190	P	cyclic nucleotide biosynthetic process	8	262	278	25160	0.0099	1	ENSBTAP00000017342	ENSBTAP00000051745	ENSBTAP00000017341	ENSBTAP00000007861	ENSBTAP00000047542	ENSBTAP00000028974	ENSBTAP00000021510	ENSBTAP00000008819
GO:0042493	P	response to drug	14	262	659	25160	0.01	1	ENSBTAP00000006534	ENSBTAP00000028640	ENSBTAP00000007349	ENSBTAP00000028674	ENSBTAP00000035695	ENSBTAP00000008605	ENSBTAP00000028974	ENSBTAP00000005618	ENSBTAP00000020185	ENSBTAP00000006532	ENSBTAP00000002908	ENSBTAP00000043661	ENSBTAP00000025397	ENSBTAP00000006073
GO:0031090	C	organelle membrane	43	262	2875	25160	0.01	1	ENSBTAP00000052788	ENSBTAP00000020593	ENSBTAP00000028640	ENSBTAP00000004831	ENSBTAP00000051958	ENSBTAP00000025277	ENSBTAP00000017425	ENSBTAP00000026258	ENSBTAP00000011319	ENSBTAP00000019736	ENSBTAP00000043661	ENSBTAP00000009270	ENSBTAP00000044243	ENSBTAP00000030027	ENSBTAP00000022875	ENSBTAP00000021426	ENSBTAP00000005618	ENSBTAP00000008692	ENSBTAP00000004370	ENSBTAP00000023577	ENSBTAP00000024007	ENSBTAP00000005588	ENSBTAP00000018691	ENSBTAP00000042314	ENSBTAP00000008706	ENSBTAP00000008382	ENSBTAP00000001660	ENSBTAP00000001640	ENSBTAP00000012348	ENSBTAP00000008605	ENSBTAP00000018496	ENSBTAP00000012974	ENSBTAP00000002908	ENSBTAP00000019529	ENSBTAP00000019220	ENSBTAP00000005179	ENSBTAP00000027731	ENSBTAP00000028751	ENSBTAP00000028674	ENSBTAP00000035695	ENSBTAP00000025397
GO:0016337	P	cell-cell adhesion	15	262	731	25160	0.011	1	ENSBTAP00000050062	ENSBTAP00000031053	ENSBTAP00000020593	ENSBTAP00000030474	ENSBTAP00000048524	ENSBTAP00000038454	ENSBTAP00000050531	ENSBTAP00000052734	ENSBTAP00000023071	ENSBTAP00000030891	ENSBTAP00000023076	ENSBTAP00000051502	ENSBTAP00000047527	ENSBTAP00000048796	ENSBTAP00000048790
GO:0017076	F	purine nucleotide binding	42	262	2807	25160	0.011	1	ENSBTAP00000026029	ENSBTAP00000017428	ENSBTAP00000045731	ENSBTAP00000034522	ENSBTAP00000026258	ENSBTAP00000009353	ENSBTAP00000045553	ENSBTAP00000019734	ENSBTAP00000020043	ENSBTAP00000048354	ENSBTAP00000030027	ENSBTAP00000019785	ENSBTAP00000052286	ENSBTAP00000023988	ENSBTAP00000024007	ENSBTAP00000050757	ENSBTAP00000026753	ENSBTAP00000052589	ENSBTAP00000013075	ENSBTAP00000009995	ENSBTAP00000018496	ENSBTAP00000032679	ENSBTAP00000019220	ENSBTAP00000008135	ENSBTAP00000018545	ENSBTAP00000002665	ENSBTAP00000009441	ENSBTAP00000032677	ENSBTAP00000019217	ENSBTAP00000019475	ENSBTAP00000035070	ENSBTAP00000005013	ENSBTAP00000012108	ENSBTAP00000020711	ENSBTAP00000023500	ENSBTAP00000006351	ENSBTAP00000048119	ENSBTAP00000006534	ENSBTAP00000004364	ENSBTAP00000022396	ENSBTAP00000027887
GO:0005635	C	nuclear envelope	12	262	529	25160	0.011	1	ENSBTAP00000042032	ENSBTAP00000028640	ENSBTAP00000028674	ENSBTAP00000025277	ENSBTAP00000035695	ENSBTAP00000008605	ENSBTAP00000000337	ENSBTAP00000006535	ENSBTAP00000005618	ENSBTAP00000002908	ENSBTAP00000023577	ENSBTAP00000043661
GO:0055002	P	striated muscle cell development	7	262	232	25160	0.012	1	ENSBTAP00000017342	ENSBTAP00000017341	ENSBTAP00000009285	ENSBTAP00000006534	ENSBTAP00000006532	ENSBTAP00000025740	ENSBTAP00000019734
GO:0022891	F	substrate-specific transmembrane transporter activity	27	262	1631	25160	0.013	1	ENSBTAP00000017342	ENSBTAP00000017341	ENSBTAP00000000276	ENSBTAP00000017425	ENSBTAP00000044243	ENSBTAP00000045553	ENSBTAP00000004335	ENSBTAP00000019737	ENSBTAP00000019736	ENSBTAP00000041790	ENSBTAP00000047675	ENSBTAP00000050062	ENSBTAP00000022931	ENSBTAP00000022875	ENSBTAP00000021426	ENSBTAP00000051535	ENSBTAP00000008692	ENSBTAP00000005588	ENSBTAP00000018691	ENSBTAP00000031053	ENSBTAP00000012974	ENSBTAP00000006073	ENSBTAP00000035070	ENSBTAP00000027731	ENSBTAP00000027587	ENSBTAP00000005079	ENSBTAP00000024576
GO:0016790	F	thiolester hydrolase activity	5	262	130	25160	0.013	1	ENSBTAP00000002416	ENSBTAP00000008257	ENSBTAP00000009023	ENSBTAP00000014830	ENSBTAP00000032392
GO:0005783	C	endoplasmic reticulum	31	262	1952	25160	0.013	1	ENSBTAP00000017342	ENSBTAP00000020593	ENSBTAP00000017341	ENSBTAP00000010089	ENSBTAP00000032392	ENSBTAP00000017425	ENSBTAP00000011319	ENSBTAP00000019999	ENSBTAP00000017147	ENSBTAP00000009270	ENSBTAP00000008692	ENSBTAP00000004831	ENSBTAP00000034462	ENSBTAP00000022875	ENSBTAP00000021426	ENSBTAP00000022854	ENSBTAP00000002416	ENSBTAP00000024007	ENSBTAP00000042314	ENSBTAP00000008706	ENSBTAP00000001660	ENSBTAP00000012348	ENSBTAP00000014830	ENSBTAP00000004081	ENSBTAP00000019220	ENSBTAP00000027731	ENSBTAP00000025397	ENSBTAP00000020184	ENSBTAP00000020185	ENSBTAP00000004364	ENSBTAP00000005079
GO:0006508	P	proteolysis	24	262	1413	25160	0.014	1	ENSBTAP00000012471	ENSBTAP00000004831	ENSBTAP00000009501	ENSBTAP00000001674	ENSBTAP00000009504	ENSBTAP00000022154	ENSBTAP00000011319	ENSBTAP00000008257	ENSBTAP00000009270	ENSBTAP00000034071	ENSBTAP00000000354	ENSBTAP00000018996	ENSBTAP00000051417	ENSBTAP00000025597	ENSBTAP00000025681	ENSBTAP00000023577	ENSBTAP00000010886	ENSBTAP00000042314	ENSBTAP00000008706	ENSBTAP00000017585	ENSBTAP00000001642	ENSBTAP00000019640	ENSBTAP00000048374	ENSBTAP00000005015
GO:0031967	C	organelle envelope	22	262	1270	25160	0.015	1	ENSBTAP00000028640	ENSBTAP00000051958	ENSBTAP00000025277	ENSBTAP00000000337	ENSBTAP00000006535	ENSBTAP00000019736	ENSBTAP00000043661	ENSBTAP00000044243	ENSBTAP00000030027	ENSBTAP00000002908	ENSBTAP00000005618	ENSBTAP00000023577	ENSBTAP00000018691	ENSBTAP00000008706	ENSBTAP00000008382	ENSBTAP00000028674	ENSBTAP00000008605	ENSBTAP00000018496	ENSBTAP00000026258	ENSBTAP00000019529	ENSBTAP00000035695	ENSBTAP00000042032
GO:0055001	P	muscle cell development	7	262	244	25160	0.016	1	ENSBTAP00000017342	ENSBTAP00000017341	ENSBTAP00000009285	ENSBTAP00000006534	ENSBTAP00000006532	ENSBTAP00000025740	ENSBTAP00000019734
GO:0015078	F	hydrogen ion transmembrane transporter activity	6	262	189	25160	0.016	1	ENSBTAP00000027731	ENSBTAP00000021426	ENSBTAP00000006073	ENSBTAP00000008692	ENSBTAP00000005079	ENSBTAP00000005588
GO:0015992	P	proton transport	5	262	139	25160	0.017	1	ENSBTAP00000027731	ENSBTAP00000021426	ENSBTAP00000006073	ENSBTAP00000008692	ENSBTAP00000005588
GO:0005524	F	ATP binding	33	262	2150	25160	0.017	1	ENSBTAP00000026029	ENSBTAP00000017428	ENSBTAP00000045731	ENSBTAP00000009441	ENSBTAP00000026258	ENSBTAP00000009353	ENSBTAP00000045553	ENSBTAP00000019734	ENSBTAP00000030027	ENSBTAP00000023988	ENSBTAP00000024007	ENSBTAP00000026753	ENSBTAP00000013075	ENSBTAP00000009995	ENSBTAP00000018496	ENSBTAP00000032679	ENSBTAP00000019220	ENSBTAP00000008135	ENSBTAP00000018545	ENSBTAP00000002665	ENSBTAP00000032677	ENSBTAP00000019217	ENSBTAP00000019475	ENSBTAP00000035070	ENSBTAP00000005013	ENSBTAP00000012108	ENSBTAP00000006351	ENSBTAP00000020711	ENSBTAP00000006534	ENSBTAP00000004364	ENSBTAP00000022396	ENSBTAP00000027887	ENSBTAP00000006532
GO:0031975	C	envelope	22	262	1286	25160	0.017	1	ENSBTAP00000028640	ENSBTAP00000051958	ENSBTAP00000025277	ENSBTAP00000000337	ENSBTAP00000006535	ENSBTAP00000019736	ENSBTAP00000043661	ENSBTAP00000044243	ENSBTAP00000030027	ENSBTAP00000002908	ENSBTAP00000005618	ENSBTAP00000023577	ENSBTAP00000018691	ENSBTAP00000008706	ENSBTAP00000008382	ENSBTAP00000028674	ENSBTAP00000008605	ENSBTAP00000018496	ENSBTAP00000026258	ENSBTAP00000019529	ENSBTAP00000035695	ENSBTAP00000042032
GO:0009165	P	nucleotide biosynthetic process	12	262	568	25160	0.018	1	ENSBTAP00000017342	ENSBTAP00000051745	ENSBTAP00000017341	ENSBTAP00000007861	ENSBTAP00000047542	ENSBTAP00000008819	ENSBTAP00000035070	ENSBTAP00000012108	ENSBTAP00000021510	ENSBTAP00000028974	ENSBTAP00000017428	ENSBTAP00000005588
GO:0005216	F	ion channel activity	14	262	708	25160	0.018	1	ENSBTAP00000017342	ENSBTAP00000031053	ENSBTAP00000017341	ENSBTAP00000000276	ENSBTAP00000024576	ENSBTAP00000022931	ENSBTAP00000017425	ENSBTAP00000044243	ENSBTAP00000027587	ENSBTAP00000045553	ENSBTAP00000004335	ENSBTAP00000006073	ENSBTAP00000018691	ENSBTAP00000050062
GO:0048562	P	embryonic organ morphogenesis	5	262	143	25160	0.019	1	ENSBTAP00000019627	ENSBTAP00000009285	ENSBTAP00000004831	ENSBTAP00000022880	ENSBTAP00000022392
GO:0044257	P	cellular protein catabolic process	10	262	439	25160	0.019	1	ENSBTAP00000048374	ENSBTAP00000051417	ENSBTAP00000004831	ENSBTAP00000009501	ENSBTAP00000001674	ENSBTAP00000009504	ENSBTAP00000025681	ENSBTAP00000011319	ENSBTAP00000008257	ENSBTAP00000034071
GO:0005829	C	cytosol	47	262	3328	25160	0.019	1	ENSBTAP00000017428	ENSBTAP00000028640	ENSBTAP00000004831	ENSBTAP00000009501	ENSBTAP00000040020	ENSBTAP00000009995	ENSBTAP00000009504	ENSBTAP00000026258	ENSBTAP00000048159	ENSBTAP00000006534	ENSBTAP00000006532	ENSBTAP00000023938	ENSBTAP00000043661	ENSBTAP00000020043	ENSBTAP00000048354	ENSBTAP00000034071	ENSBTAP00000010089	ENSBTAP00000019785	ENSBTAP00000052286	ENSBTAP00000005618	ENSBTAP00000023988	ENSBTAP00000030027	ENSBTAP00000050757	ENSBTAP00000027878	ENSBTAP00000007899	ENSBTAP00000008706	ENSBTAP00000043492	ENSBTAP00000028674	ENSBTAP00000015267	ENSBTAP00000008605	ENSBTAP00000048374	ENSBTAP00000040614	ENSBTAP00000002908	ENSBTAP00000034522	ENSBTAP00000019217	ENSBTAP00000052589	ENSBTAP00000012108	ENSBTAP00000005015	ENSBTAP00000028751	ENSBTAP00000035695	ENSBTAP00000048119
GO:0044248	P	cellular catabolic process	25	262	1545	25160	0.021	1	ENSBTAP00000028640	ENSBTAP00000029099	ENSBTAP00000009501	ENSBTAP00000022015	ENSBTAP00000001674	ENSBTAP00000009504	ENSBTAP00000011319	ENSBTAP00000043661	ENSBTAP00000008257	ENSBTAP00000034071	ENSBTAP00000004831	ENSBTAP00000051417	ENSBTAP00000025681	ENSBTAP00000000354	ENSBTAP00000008706	ENSBTAP00000028674	ENSBTAP00000008605	ENSBTAP00000048374	ENSBTAP00000002908	ENSBTAP00000019220	ENSBTAP00000048393	ENSBTAP00000035695	ENSBTAP00000005618	ENSBTAP00000020185	ENSBTAP00000034897
GO:0003924	F	GTPase activity	9	262	384	25160	0.021	1	ENSBTAP00000052589	ENSBTAP00000050757	ENSBTAP00000019785	ENSBTAP00000048119	ENSBTAP00000034522	ENSBTAP00000052286	ENSBTAP00000020043	ENSBTAP00000048354	ENSBTAP00000023500
GO:0022838	F	substrate-specific channel activity	14	262	720	25160	0.021	1	ENSBTAP00000017342	ENSBTAP00000031053	ENSBTAP00000017341	ENSBTAP00000000276	ENSBTAP00000024576	ENSBTAP00000022931	ENSBTAP00000017425	ENSBTAP00000044243	ENSBTAP00000027587	ENSBTAP00000045553	ENSBTAP00000004335	ENSBTAP00000006073	ENSBTAP00000018691	ENSBTAP00000050062
GO:0022892	F	substrate-specific transporter activity	31	262	2035	25160	0.022	1	ENSBTAP00000017342	ENSBTAP00000017341	ENSBTAP00000000276	ENSBTAP00000029099	ENSBTAP00000017425	ENSBTAP00000044243	ENSBTAP00000045553	ENSBTAP00000004335	ENSBTAP00000019737	ENSBTAP00000019736	ENSBTAP00000047675	ENSBTAP00000024576	ENSBTAP00000050062	ENSBTAP00000022931	ENSBTAP00000022875	ENSBTAP00000021426	ENSBTAP00000051535	ENSBTAP00000008692	ENSBTAP00000005588	ENSBTAP00000018691	ENSBTAP00000031053	ENSBTAP00000008382	ENSBTAP00000001640	ENSBTAP00000012974	ENSBTAP00000041790	ENSBTAP00000035070	ENSBTAP00000027731	ENSBTAP00000028751	ENSBTAP00000027587	ENSBTAP00000005079	ENSBTAP00000006073
GO:0016247	F	channel regulator activity	8	262	325	25160	0.023	1	ENSBTAP00000017342	ENSBTAP00000031053	ENSBTAP00000017341	ENSBTAP00000000276	ENSBTAP00000049617	ENSBTAP00000012583	ENSBTAP00000024576	ENSBTAP00000050062
GO:0006818	P	hydrogen transport	5	262	152	25160	0.024	1	ENSBTAP00000027731	ENSBTAP00000021426	ENSBTAP00000006073	ENSBTAP00000008692	ENSBTAP00000005588
GO:0009123	P	nucleoside monophosphate metabolic process	9	262	393	25160	0.024	1	ENSBTAP00000017342	ENSBTAP00000051745	ENSBTAP00000017341	ENSBTAP00000007861	ENSBTAP00000047542	ENSBTAP00000008819	ENSBTAP00000012108	ENSBTAP00000021510	ENSBTAP00000028974
GO:0016798	F	hydrolase activity, acting on glycosyl bonds	6	262	209	25160	0.024	1	ENSBTAP00000012471	ENSBTAP00000029099	ENSBTAP00000003341	ENSBTAP00000001660	ENSBTAP00000020185	ENSBTAP00000027766
GO:0032559	F	adenyl ribonucleotide binding	33	262	2219	25160	0.025	1	ENSBTAP00000026029	ENSBTAP00000017428	ENSBTAP00000045731	ENSBTAP00000009441	ENSBTAP00000026258	ENSBTAP00000009353	ENSBTAP00000045553	ENSBTAP00000019734	ENSBTAP00000030027	ENSBTAP00000023988	ENSBTAP00000024007	ENSBTAP00000026753	ENSBTAP00000013075	ENSBTAP00000009995	ENSBTAP00000018496	ENSBTAP00000032679	ENSBTAP00000019220	ENSBTAP00000008135	ENSBTAP00000018545	ENSBTAP00000002665	ENSBTAP00000032677	ENSBTAP00000019217	ENSBTAP00000019475	ENSBTAP00000035070	ENSBTAP00000005013	ENSBTAP00000012108	ENSBTAP00000006351	ENSBTAP00000020711	ENSBTAP00000006534	ENSBTAP00000004364	ENSBTAP00000022396	ENSBTAP00000027887	ENSBTAP00000006532
GO:0017111	F	nucleoside-triphosphatase activity	23	262	1414	25160	0.025	1	ENSBTAP00000045731	ENSBTAP00000034522	ENSBTAP00000035070	ENSBTAP00000048159	ENSBTAP00000006534	ENSBTAP00000006532	ENSBTAP00000020043	ENSBTAP00000048354	ENSBTAP00000019785	ENSBTAP00000052286	ENSBTAP00000005588	ENSBTAP00000026031	ENSBTAP00000052589	ENSBTAP00000013075	ENSBTAP00000006351	ENSBTAP00000002665	ENSBTAP00000032677	ENSBTAP00000005013	ENSBTAP00000050757	ENSBTAP00000032679	ENSBTAP00000048119	ENSBTAP00000042032	ENSBTAP00000023500
GO:0045761	P	regulation of adenylate cyclase activity	6	262	215	25160	0.027	1	ENSBTAP00000017342	ENSBTAP00000051745	ENSBTAP00000017341	ENSBTAP00000007861	ENSBTAP00000047542	ENSBTAP00000021510
GO:0006163	P	purine nucleotide metabolic process	12	262	604	25160	0.027	1	ENSBTAP00000017342	ENSBTAP00000051745	ENSBTAP00000017341	ENSBTAP00000007861	ENSBTAP00000047542	ENSBTAP00000008819	ENSBTAP00000035070	ENSBTAP00000012108	ENSBTAP00000021510	ENSBTAP00000028974	ENSBTAP00000017428	ENSBTAP00000005588
GO:0044092	P	negative regulation of molecular function	11	262	542	25160	0.029	1	ENSBTAP00000017342	ENSBTAP00000017341	ENSBTAP00000008706	ENSBTAP00000011319	ENSBTAP00000007861	ENSBTAP00000017425	ENSBTAP00000008135	ENSBTAP00000021510	ENSBTAP00000028707	ENSBTAP00000027887	ENSBTAP00000043492
GO:0009187	P	cyclic nucleotide metabolic process	8	262	340	25160	0.029	1	ENSBTAP00000017342	ENSBTAP00000051745	ENSBTAP00000017341	ENSBTAP00000007861	ENSBTAP00000047542	ENSBTAP00000028974	ENSBTAP00000021510	ENSBTAP00000008819
GO:0031279	P	regulation of cyclase activity	6	262	220	25160	0.03	1	ENSBTAP00000017342	ENSBTAP00000051745	ENSBTAP00000017341	ENSBTAP00000007861	ENSBTAP00000047542	ENSBTAP00000021510
GO:0015267	F	channel activity	14	262	757	25160	0.03	1	ENSBTAP00000017342	ENSBTAP00000031053	ENSBTAP00000017341	ENSBTAP00000000276	ENSBTAP00000024576	ENSBTAP00000022931	ENSBTAP00000017425	ENSBTAP00000044243	ENSBTAP00000027587	ENSBTAP00000045553	ENSBTAP00000004335	ENSBTAP00000006073	ENSBTAP00000018691	ENSBTAP00000050062
GO:0022857	F	transmembrane transporter activity	27	262	1761	25160	0.03	1	ENSBTAP00000017342	ENSBTAP00000017341	ENSBTAP00000000276	ENSBTAP00000017425	ENSBTAP00000044243	ENSBTAP00000045553	ENSBTAP00000004335	ENSBTAP00000019737	ENSBTAP00000019736	ENSBTAP00000041790	ENSBTAP00000047675	ENSBTAP00000050062	ENSBTAP00000022931	ENSBTAP00000022875	ENSBTAP00000021426	ENSBTAP00000051535	ENSBTAP00000008692	ENSBTAP00000005588	ENSBTAP00000018691	ENSBTAP00000031053	ENSBTAP00000012974	ENSBTAP00000006073	ENSBTAP00000035070	ENSBTAP00000027731	ENSBTAP00000027587	ENSBTAP00000005079	ENSBTAP00000024576
GO:0022803	F	passive transmembrane transporter activity	14	262	757	25160	0.03	1	ENSBTAP00000017342	ENSBTAP00000031053	ENSBTAP00000017341	ENSBTAP00000000276	ENSBTAP00000024576	ENSBTAP00000022931	ENSBTAP00000017425	ENSBTAP00000044243	ENSBTAP00000027587	ENSBTAP00000045553	ENSBTAP00000004335	ENSBTAP00000006073	ENSBTAP00000018691	ENSBTAP00000050062
GO:0007188	P	G-protein signaling, coupled to cAMP nucleotide second messenger	6	262	222	25160	0.031	1	ENSBTAP00000017342	ENSBTAP00000051745	ENSBTAP00000017341	ENSBTAP00000007861	ENSBTAP00000047542	ENSBTAP00000021510
GO:0044265	P	cellular macromolecule catabolic process	15	262	837	25160	0.032	1	ENSBTAP00000025681	ENSBTAP00000048374	ENSBTAP00000051417	ENSBTAP00000008706	ENSBTAP00000004831	ENSBTAP00000019220	ENSBTAP00000009501	ENSBTAP00000022015	ENSBTAP00000001674	ENSBTAP00000009504	ENSBTAP00000020185	ENSBTAP00000034897	ENSBTAP00000011319	ENSBTAP00000008257	ENSBTAP00000034071
GO:0015077	F	monovalent inorganic cation transmembrane transporter activity	6	262	224	25160	0.032	1	ENSBTAP00000027731	ENSBTAP00000021426	ENSBTAP00000006073	ENSBTAP00000008692	ENSBTAP00000005079	ENSBTAP00000005588
GO:0016462	F	pyrophosphatase activity	23	262	1454	25160	0.032	1	ENSBTAP00000045731	ENSBTAP00000034522	ENSBTAP00000035070	ENSBTAP00000048159	ENSBTAP00000006534	ENSBTAP00000006532	ENSBTAP00000020043	ENSBTAP00000048354	ENSBTAP00000019785	ENSBTAP00000052286	ENSBTAP00000005588	ENSBTAP00000026031	ENSBTAP00000052589	ENSBTAP00000013075	ENSBTAP00000006351	ENSBTAP00000002665	ENSBTAP00000032677	ENSBTAP00000005013	ENSBTAP00000050757	ENSBTAP00000032679	ENSBTAP00000048119	ENSBTAP00000042032	ENSBTAP00000023500
GO:0015075	F	ion transmembrane transporter activity	22	262	1379	25160	0.033	1	ENSBTAP00000017342	ENSBTAP00000017341	ENSBTAP00000000276	ENSBTAP00000017425	ENSBTAP00000035070	ENSBTAP00000045553	ENSBTAP00000041790	ENSBTAP00000008692	ENSBTAP00000050062	ENSBTAP00000022931	ENSBTAP00000021426	ENSBTAP00000004335	ENSBTAP00000005588	ENSBTAP00000018691	ENSBTAP00000031053	ENSBTAP00000012974	ENSBTAP00000024576	ENSBTAP00000044243	ENSBTAP00000027731	ENSBTAP00000027587	ENSBTAP00000005079	ENSBTAP00000006073
GO:0051146	P	striated muscle cell differentiation	7	262	291	25160	0.035	1	ENSBTAP00000017342	ENSBTAP00000017341	ENSBTAP00000009285	ENSBTAP00000006534	ENSBTAP00000006532	ENSBTAP00000025740	ENSBTAP00000019734
GO:0016818	F	hydrolase activity, acting on acid anhydrides, in phosphorus-containing anhydrides	23	262	1466	25160	0.035	1	ENSBTAP00000045731	ENSBTAP00000034522	ENSBTAP00000035070	ENSBTAP00000048159	ENSBTAP00000006534	ENSBTAP00000006532	ENSBTAP00000020043	ENSBTAP00000048354	ENSBTAP00000019785	ENSBTAP00000052286	ENSBTAP00000005588	ENSBTAP00000026031	ENSBTAP00000052589	ENSBTAP00000013075	ENSBTAP00000006351	ENSBTAP00000002665	ENSBTAP00000032677	ENSBTAP00000005013	ENSBTAP00000050757	ENSBTAP00000032679	ENSBTAP00000048119	ENSBTAP00000042032	ENSBTAP00000023500
GO:0016817	F	hydrolase activity, acting on acid anhydrides	23	262	1487	25160	0.04	1	ENSBTAP00000045731	ENSBTAP00000034522	ENSBTAP00000035070	ENSBTAP00000048159	ENSBTAP00000006534	ENSBTAP00000006532	ENSBTAP00000020043	ENSBTAP00000048354	ENSBTAP00000019785	ENSBTAP00000052286	ENSBTAP00000005588	ENSBTAP00000026031	ENSBTAP00000052589	ENSBTAP00000013075	ENSBTAP00000006351	ENSBTAP00000002665	ENSBTAP00000032677	ENSBTAP00000005013	ENSBTAP00000050757	ENSBTAP00000032679	ENSBTAP00000048119	ENSBTAP00000042032	ENSBTAP00000023500
GO:0044432	C	endoplasmic reticulum part	16	262	939	25160	0.04	1	ENSBTAP00000020593	ENSBTAP00000019220	ENSBTAP00000008706	ENSBTAP00000004831	ENSBTAP00000032392	ENSBTAP00000022875	ENSBTAP00000012348	ENSBTAP00000017425	ENSBTAP00000025397	ENSBTAP00000020184	ENSBTAP00000042314	ENSBTAP00000004364	ENSBTAP00000022854	ENSBTAP00000011319	ENSBTAP00000002416	ENSBTAP00000024007
GO:0019838	F	growth factor binding	5	262	178	25160	0.041	1	ENSBTAP00000009285	ENSBTAP00000007349	ENSBTAP00000024007	ENSBTAP00000025852	ENSBTAP00000009441
GO:0051603	P	proteolysis involved in cellular protein catabolic process	9	262	435	25160	0.042	1	ENSBTAP00000048374	ENSBTAP00000051417	ENSBTAP00000004831	ENSBTAP00000009501	ENSBTAP00000001674	ENSBTAP00000009504	ENSBTAP00000025681	ENSBTAP00000008257	ENSBTAP00000034071
GO:0044093	P	positive regulation of molecular function	21	262	1340	25160	0.043	1	ENSBTAP00000017342	ENSBTAP00000051745	ENSBTAP00000026753	ENSBTAP00000017341	ENSBTAP00000018650	ENSBTAP00000029099	ENSBTAP00000007861	ENSBTAP00000022875	ENSBTAP00000047542	ENSBTAP00000015267	ENSBTAP00000009995	ENSBTAP00000017425	ENSBTAP00000017655	ENSBTAP00000022154	ENSBTAP00000019220	ENSBTAP00000008135	ENSBTAP00000021510	ENSBTAP00000028707	ENSBTAP00000019217	ENSBTAP00000027887	ENSBTAP00000043492
GO:0051716	P	cellular response to stimulus	24	262	1583	25160	0.044	1	ENSBTAP00000000276	ENSBTAP00000028640	ENSBTAP00000001169	ENSBTAP00000009501	ENSBTAP00000009504	ENSBTAP00000043661	ENSBTAP00000017655	ENSBTAP00000034071	ENSBTAP00000004831	ENSBTAP00000018650	ENSBTAP00000005618	ENSBTAP00000023988	ENSBTAP00000007349	ENSBTAP00000026753	ENSBTAP00000008706	ENSBTAP00000028707	ENSBTAP00000028674	ENSBTAP00000008605	ENSBTAP00000048374	ENSBTAP00000002908	ENSBTAP00000019220	ENSBTAP00000035695	ENSBTAP00000027887	ENSBTAP00000034897
GO:0030817	P	regulation of cAMP biosynthetic process	6	262	242	25160	0.044	1	ENSBTAP00000017342	ENSBTAP00000051745	ENSBTAP00000017341	ENSBTAP00000007861	ENSBTAP00000047542	ENSBTAP00000021510
GO:0030554	F	adenyl nucleotide binding	33	262	2330	25160	0.045	1	ENSBTAP00000026029	ENSBTAP00000017428	ENSBTAP00000045731	ENSBTAP00000009441	ENSBTAP00000026258	ENSBTAP00000009353	ENSBTAP00000045553	ENSBTAP00000019734	ENSBTAP00000030027	ENSBTAP00000023988	ENSBTAP00000024007	ENSBTAP00000026753	ENSBTAP00000013075	ENSBTAP00000009995	ENSBTAP00000018496	ENSBTAP00000032679	ENSBTAP00000019220	ENSBTAP00000008135	ENSBTAP00000018545	ENSBTAP00000002665	ENSBTAP00000032677	ENSBTAP00000019217	ENSBTAP00000019475	ENSBTAP00000035070	ENSBTAP00000005013	ENSBTAP00000012108	ENSBTAP00000006351	ENSBTAP00000020711	ENSBTAP00000006534	ENSBTAP00000004364	ENSBTAP00000022396	ENSBTAP00000027887	ENSBTAP00000006532
GO:0030814	P	regulation of cAMP metabolic process	6	262	244	25160	0.046	1	ENSBTAP00000017342	ENSBTAP00000051745	ENSBTAP00000017341	ENSBTAP00000007861	ENSBTAP00000047542	ENSBTAP00000021510
GO:0006753	P	nucleoside phosphate metabolic process	14	262	810	25160	0.047	1	ENSBTAP00000017342	ENSBTAP00000035070	ENSBTAP00000017341	ENSBTAP00000030027	ENSBTAP00000007861	ENSBTAP00000047542	ENSBTAP00000008819	ENSBTAP00000026258	ENSBTAP00000012108	ENSBTAP00000021510	ENSBTAP00000051745	ENSBTAP00000028974	ENSBTAP00000017428	ENSBTAP00000005588
GO:0007283	P	spermatogenesis	17	262	1039	25160	0.047	1	ENSBTAP00000050062	ENSBTAP00000031053	ENSBTAP00000012471	ENSBTAP00000016306	ENSBTAP00000008706	ENSBTAP00000022931	ENSBTAP00000025277	ENSBTAP00000013075	ENSBTAP00000020711	ENSBTAP00000001674	ENSBTAP00000012974	ENSBTAP00000018496	ENSBTAP00000048159	ENSBTAP00000022860	ENSBTAP00000030891	ENSBTAP00000023577	ENSBTAP00000048763
GO:0009117	P	nucleotide metabolic process	14	262	810	25160	0.047	1	ENSBTAP00000017342	ENSBTAP00000035070	ENSBTAP00000017341	ENSBTAP00000030027	ENSBTAP00000007861	ENSBTAP00000047542	ENSBTAP00000008819	ENSBTAP00000026258	ENSBTAP00000012108	ENSBTAP00000021510	ENSBTAP00000051745	ENSBTAP00000028974	ENSBTAP00000017428	ENSBTAP00000005588
GO:0046483	P	heterocycle metabolic process	16	262	966	25160	0.049	1	ENSBTAP00000017342	ENSBTAP00000035070	ENSBTAP00000017341	ENSBTAP00000030027	ENSBTAP00000000354	ENSBTAP00000007861	ENSBTAP00000047542	ENSBTAP00000001640	ENSBTAP00000008819	ENSBTAP00000026258	ENSBTAP00000012108	ENSBTAP00000021510	ENSBTAP00000051745	ENSBTAP00000028974	ENSBTAP00000017428	ENSBTAP00000005588
GO:0048232	P	male gamete generation	17	262	1043	25160	0.049	1	ENSBTAP00000050062	ENSBTAP00000031053	ENSBTAP00000012471	ENSBTAP00000016306	ENSBTAP00000008706	ENSBTAP00000022931	ENSBTAP00000025277	ENSBTAP00000013075	ENSBTAP00000020711	ENSBTAP00000001674	ENSBTAP00000012974	ENSBTAP00000018496	ENSBTAP00000048159	ENSBTAP00000022860	ENSBTAP00000030891	ENSBTAP00000023577	ENSBTAP00000048763
GO:0006171	P	cAMP biosynthetic process	6	262	248	25160	0.049	1	ENSBTAP00000017342	ENSBTAP00000051745	ENSBTAP00000017341	ENSBTAP00000007861	ENSBTAP00000047542	ENSBTAP00000021510
[truncated: 117 more columns]
