# Supplementary material for: Whole-Genome Sequencing of Three Native Cattle Breeds Originating From the Northernmost Cattle Farming Regions
Source: Front Genet. 2019 Jan 11;9:728. doi: 10.3389/fgene.2018.00728 (PMC6336893; doi:10.3389/fgene.2018.00728)
Supplement: Supplementary file 2 [file Data_Sheet_1.ZIP › Supplimentary_Data/Supplementary_Data_2.xlsx]

## Sheet: Sheet1
Genes containing frameshift Indel in Western Finncattle
ENSBTAG00000000066
ENSBTAG00000000073
ENSBTAG00000000118
ENSBTAG00000000125
ENSBTAG00000000144
ENSBTAG00000000205
ENSBTAG00000000218
ENSBTAG00000000246
ENSBTAG00000000267
ENSBTAG00000000336
ENSBTAG00000000359
ENSBTAG00000000421
ENSBTAG00000000552
ENSBTAG00000000566
ENSBTAG00000000616
ENSBTAG00000000621
ENSBTAG00000000628
ENSBTAG00000000655
ENSBTAG00000000688
ENSBTAG00000000721
ENSBTAG00000000758
ENSBTAG00000000778
ENSBTAG00000001110
ENSBTAG00000001136
ENSBTAG00000001193
ENSBTAG00000001212
ENSBTAG00000001244
ENSBTAG00000001252
ENSBTAG00000001291
ENSBTAG00000001343
ENSBTAG00000001352
ENSBTAG00000001503
ENSBTAG00000001621
ENSBTAG00000001627
ENSBTAG00000001781
ENSBTAG00000001870
ENSBTAG00000001895
ENSBTAG00000002036
ENSBTAG00000002110
ENSBTAG00000002137
ENSBTAG00000002289
ENSBTAG00000002305
ENSBTAG00000002352
ENSBTAG00000002392
ENSBTAG00000002408
ENSBTAG00000002422
ENSBTAG00000002445
ENSBTAG00000002450
ENSBTAG00000002516
ENSBTAG00000002586
ENSBTAG00000002706
ENSBTAG00000002728
ENSBTAG00000002744
ENSBTAG00000002756
ENSBTAG00000002821
ENSBTAG00000002851
ENSBTAG00000002976
ENSBTAG00000003062
ENSBTAG00000003161
ENSBTAG00000003202
ENSBTAG00000003338
ENSBTAG00000003393
ENSBTAG00000003492
ENSBTAG00000003528
ENSBTAG00000003549
ENSBTAG00000003645
ENSBTAG00000003665
ENSBTAG00000003676
ENSBTAG00000003840
ENSBTAG00000003892
ENSBTAG00000003985
ENSBTAG00000003989
ENSBTAG00000004052
ENSBTAG00000004172
ENSBTAG00000004187
ENSBTAG00000004192
ENSBTAG00000004217
ENSBTAG00000004327
ENSBTAG00000004345
ENSBTAG00000004354
ENSBTAG00000004402
ENSBTAG00000004425
ENSBTAG00000004564
ENSBTAG00000004596
ENSBTAG00000004611
ENSBTAG00000004630
ENSBTAG00000004645
ENSBTAG00000004757
ENSBTAG00000004766
ENSBTAG00000004772
ENSBTAG00000005091
ENSBTAG00000005146
ENSBTAG00000005150
ENSBTAG00000005186
ENSBTAG00000005236
ENSBTAG00000005243
ENSBTAG00000005248
ENSBTAG00000005259
ENSBTAG00000005316
ENSBTAG00000005365
ENSBTAG00000005395
ENSBTAG00000005435
ENSBTAG00000005454
ENSBTAG00000005495
ENSBTAG00000005514
ENSBTAG00000005550
ENSBTAG00000005585
ENSBTAG00000005733
ENSBTAG00000005742
ENSBTAG00000005786
ENSBTAG00000005788
ENSBTAG00000005799
ENSBTAG00000005848
ENSBTAG00000005929
ENSBTAG00000005978
ENSBTAG00000006003
ENSBTAG00000006015
ENSBTAG00000006060
ENSBTAG00000006083
ENSBTAG00000006161
ENSBTAG00000006232
ENSBTAG00000006279
ENSBTAG00000006323
ENSBTAG00000006392
ENSBTAG00000006421
ENSBTAG00000006490
ENSBTAG00000006520
ENSBTAG00000006558
ENSBTAG00000006572
ENSBTAG00000006663
ENSBTAG00000006667
ENSBTAG00000006688
ENSBTAG00000006718
ENSBTAG00000006729
ENSBTAG00000006733
ENSBTAG00000006768
ENSBTAG00000006864
ENSBTAG00000006902
ENSBTAG00000006990
ENSBTAG00000007007
ENSBTAG00000007014
ENSBTAG00000007074
ENSBTAG00000007075
ENSBTAG00000007093
ENSBTAG00000007136
ENSBTAG00000007140
ENSBTAG00000007141
ENSBTAG00000007176
ENSBTAG00000007307
ENSBTAG00000007333
ENSBTAG00000007350
ENSBTAG00000007366
ENSBTAG00000007508
ENSBTAG00000007566
ENSBTAG00000007662
ENSBTAG00000007681
ENSBTAG00000007689
ENSBTAG00000007779
ENSBTAG00000007809
ENSBTAG00000007879
ENSBTAG00000008102
ENSBTAG00000008131
ENSBTAG00000008155
ENSBTAG00000008244
ENSBTAG00000008253
ENSBTAG00000008274
ENSBTAG00000008327
ENSBTAG00000008385
ENSBTAG00000008446
ENSBTAG00000008483
ENSBTAG00000008542
ENSBTAG00000008548
ENSBTAG00000008552
ENSBTAG00000008596
ENSBTAG00000008787
ENSBTAG00000008797
ENSBTAG00000008926
ENSBTAG00000008959
ENSBTAG00000009029
ENSBTAG00000009039
ENSBTAG00000009121
ENSBTAG00000009154
ENSBTAG00000009155
ENSBTAG00000009187
ENSBTAG00000009190
ENSBTAG00000009232
ENSBTAG00000009273
ENSBTAG00000009348
ENSBTAG00000009364
ENSBTAG00000009414
ENSBTAG00000009419
ENSBTAG00000009614
ENSBTAG00000009622
ENSBTAG00000009656
ENSBTAG00000009722
ENSBTAG00000009725
ENSBTAG00000009726
ENSBTAG00000009738
ENSBTAG00000009782
ENSBTAG00000009798
ENSBTAG00000009854
ENSBTAG00000009872
ENSBTAG00000010047
ENSBTAG00000010182
ENSBTAG00000010341
ENSBTAG00000010463
ENSBTAG00000010486
ENSBTAG00000010534
ENSBTAG00000010581
ENSBTAG00000010657
ENSBTAG00000010665
ENSBTAG00000010679
ENSBTAG00000010716
ENSBTAG00000010809
ENSBTAG00000010830
ENSBTAG00000010871
ENSBTAG00000011088
ENSBTAG00000011092
ENSBTAG00000011126
ENSBTAG00000011131
ENSBTAG00000011156
ENSBTAG00000011160
ENSBTAG00000011184
ENSBTAG00000011203
ENSBTAG00000011233
ENSBTAG00000011321
ENSBTAG00000011325
ENSBTAG00000011360
ENSBTAG00000011476
ENSBTAG00000011515
ENSBTAG00000011581
ENSBTAG00000011639
ENSBTAG00000011654
ENSBTAG00000011659
ENSBTAG00000011704
ENSBTAG00000011735
ENSBTAG00000011756
ENSBTAG00000011772
ENSBTAG00000011834
ENSBTAG00000011844
ENSBTAG00000011862
ENSBTAG00000011889
ENSBTAG00000011929
ENSBTAG00000011932
ENSBTAG00000012031
ENSBTAG00000012064
ENSBTAG00000012109
ENSBTAG00000012128
ENSBTAG00000012131
ENSBTAG00000012166
ENSBTAG00000012389
ENSBTAG00000012423
ENSBTAG00000012464
ENSBTAG00000012518
ENSBTAG00000012540
ENSBTAG00000012582
ENSBTAG00000012647
ENSBTAG00000012765
ENSBTAG00000012784
ENSBTAG00000012881
ENSBTAG00000012918
ENSBTAG00000012991
ENSBTAG00000013008
ENSBTAG00000013392
ENSBTAG00000013407
ENSBTAG00000013419
ENSBTAG00000013481
ENSBTAG00000013495
ENSBTAG00000013503
ENSBTAG00000013602
ENSBTAG00000013632
ENSBTAG00000013636
ENSBTAG00000013726
ENSBTAG00000013756
ENSBTAG00000013820
ENSBTAG00000013842
ENSBTAG00000014007
ENSBTAG00000014008
ENSBTAG00000014123
ENSBTAG00000014141
ENSBTAG00000014154
ENSBTAG00000014224
ENSBTAG00000014232
ENSBTAG00000014247
ENSBTAG00000014397
ENSBTAG00000014402
ENSBTAG00000014529
ENSBTAG00000014719
ENSBTAG00000014771
ENSBTAG00000014773
ENSBTAG00000014791
ENSBTAG00000014793
ENSBTAG00000014857
ENSBTAG00000014938
ENSBTAG00000014940
ENSBTAG00000014988
ENSBTAG00000015025
ENSBTAG00000015027
ENSBTAG00000015037
ENSBTAG00000015242
ENSBTAG00000015277
ENSBTAG00000015307
ENSBTAG00000015317
ENSBTAG00000015333
ENSBTAG00000015374
ENSBTAG00000015419
ENSBTAG00000015666
ENSBTAG00000015669
ENSBTAG00000015690
ENSBTAG00000015692
ENSBTAG00000015727
ENSBTAG00000015875
ENSBTAG00000015895
ENSBTAG00000015938
ENSBTAG00000015978
ENSBTAG00000015983
ENSBTAG00000015988
ENSBTAG00000015994
ENSBTAG00000016000
ENSBTAG00000016007
ENSBTAG00000016166
ENSBTAG00000016186
ENSBTAG00000016277
ENSBTAG00000016287
ENSBTAG00000016290
ENSBTAG00000016363
ENSBTAG00000016430
ENSBTAG00000016456
ENSBTAG00000016513
ENSBTAG00000016594
ENSBTAG00000016729
ENSBTAG00000016730
ENSBTAG00000016776
ENSBTAG00000016807
ENSBTAG00000016844
ENSBTAG00000016877
ENSBTAG00000016981
ENSBTAG00000017029
ENSBTAG00000017170
ENSBTAG00000017196
ENSBTAG00000017228
ENSBTAG00000017255
ENSBTAG00000017258
ENSBTAG00000017330
ENSBTAG00000017349
ENSBTAG00000017365
ENSBTAG00000017435
ENSBTAG00000017436
ENSBTAG00000017473
ENSBTAG00000017545
ENSBTAG00000017549
ENSBTAG00000017746
ENSBTAG00000017761
ENSBTAG00000017776
ENSBTAG00000017778
ENSBTAG00000017793
ENSBTAG00000017805
ENSBTAG00000017863
ENSBTAG00000017938
ENSBTAG00000017982
ENSBTAG00000018024
ENSBTAG00000018108
ENSBTAG00000018169
ENSBTAG00000018225
ENSBTAG00000018312
ENSBTAG00000018316
ENSBTAG00000018361
ENSBTAG00000018408
ENSBTAG00000018460
ENSBTAG00000018599
ENSBTAG00000018613
ENSBTAG00000018729
ENSBTAG00000018922
ENSBTAG00000018928
ENSBTAG00000018960
ENSBTAG00000019049
ENSBTAG00000019122
ENSBTAG00000019136
ENSBTAG00000019180
ENSBTAG00000019220
ENSBTAG00000019336
ENSBTAG00000019341
ENSBTAG00000019391
ENSBTAG00000019394
ENSBTAG00000019435
ENSBTAG00000019579
ENSBTAG00000019687
ENSBTAG00000019712
ENSBTAG00000019728
ENSBTAG00000019730
ENSBTAG00000019738
ENSBTAG00000019807
ENSBTAG00000019887
ENSBTAG00000019913
ENSBTAG00000019916
ENSBTAG00000019931
ENSBTAG00000020095
ENSBTAG00000020121
ENSBTAG00000020178
ENSBTAG00000020209
ENSBTAG00000020375
ENSBTAG00000020451
ENSBTAG00000020537
ENSBTAG00000020617
ENSBTAG00000020619
ENSBTAG00000020622
ENSBTAG00000020646
ENSBTAG00000020657
ENSBTAG00000020750
ENSBTAG00000020755
ENSBTAG00000020765
ENSBTAG00000020802
ENSBTAG00000020831
ENSBTAG00000020927
ENSBTAG00000020963
ENSBTAG00000020984
ENSBTAG00000021058
ENSBTAG00000021096
ENSBTAG00000021147
ENSBTAG00000021157
ENSBTAG00000021217
ENSBTAG00000021270
ENSBTAG00000021301
ENSBTAG00000021310
ENSBTAG00000021327
ENSBTAG00000021337
ENSBTAG00000021420
ENSBTAG00000021580
ENSBTAG00000021703
ENSBTAG00000021754
ENSBTAG00000021773
ENSBTAG00000021775
ENSBTAG00000021798
ENSBTAG00000021801
ENSBTAG00000021809
ENSBTAG00000021842
ENSBTAG00000021958
ENSBTAG00000021994
ENSBTAG00000021997
ENSBTAG00000022339
ENSBTAG00000022498
ENSBTAG00000022504
ENSBTAG00000022684
ENSBTAG00000022715
ENSBTAG00000022777
ENSBTAG00000022807
ENSBTAG00000022858
ENSBTAG00000022991
ENSBTAG00000023106
ENSBTAG00000023187
ENSBTAG00000023535
ENSBTAG00000023731
ENSBTAG00000023734
ENSBTAG00000023792
ENSBTAG00000023954
ENSBTAG00000024139
ENSBTAG00000024210
ENSBTAG00000024242
ENSBTAG00000024272
ENSBTAG00000024318
ENSBTAG00000024361
ENSBTAG00000024623
ENSBTAG00000024647
ENSBTAG00000024788
ENSBTAG00000024814
ENSBTAG00000024822
ENSBTAG00000024849
ENSBTAG00000024891
ENSBTAG00000024904
ENSBTAG00000025021
ENSBTAG00000025029
ENSBTAG00000025161
ENSBTAG00000025210
ENSBTAG00000025233
ENSBTAG00000025308
ENSBTAG00000025621
ENSBTAG00000026008
ENSBTAG00000026068
ENSBTAG00000026122
ENSBTAG00000026148
ENSBTAG00000026199
ENSBTAG00000026273
ENSBTAG00000026385
ENSBTAG00000026461
ENSBTAG00000026527
ENSBTAG00000026585
ENSBTAG00000026672
ENSBTAG00000026977
ENSBTAG00000027052
ENSBTAG00000027113
ENSBTAG00000027181
ENSBTAG00000027328
ENSBTAG00000027431
ENSBTAG00000027438
ENSBTAG00000027547
ENSBTAG00000027651
ENSBTAG00000027775
ENSBTAG00000027889
ENSBTAG00000027983
ENSBTAG00000030348
ENSBTAG00000030371
ENSBTAG00000030461
ENSBTAG00000030471
ENSBTAG00000030499
ENSBTAG00000030817
ENSBTAG00000030881
ENSBTAG00000030939
ENSBTAG00000031088
ENSBTAG00000031166
ENSBTAG00000031210
ENSBTAG00000031232
ENSBTAG00000031351
ENSBTAG00000031524
ENSBTAG00000031553
ENSBTAG00000031567
ENSBTAG00000031718
ENSBTAG00000031898
ENSBTAG00000031916
ENSBTAG00000031918
ENSBTAG00000032071
ENSBTAG00000032233
ENSBTAG00000032350
ENSBTAG00000032436
ENSBTAG00000032450
ENSBTAG00000032527
ENSBTAG00000032631
ENSBTAG00000032719
ENSBTAG00000032873
ENSBTAG00000032878
ENSBTAG00000032984
ENSBTAG00000033008
ENSBTAG00000033107
ENSBTAG00000033169
ENSBTAG00000033267
ENSBTAG00000033671
ENSBTAG00000033672
ENSBTAG00000033702
ENSBTAG00000033993
ENSBTAG00000034145
ENSBTAG00000034170
ENSBTAG00000034225
ENSBTAG00000034255
ENSBTAG00000034281
ENSBTAG00000034384
ENSBTAG00000034385
ENSBTAG00000034514
ENSBTAG00000034609
ENSBTAG00000034643
ENSBTAG00000034644
ENSBTAG00000034875
ENSBTAG00000034909
ENSBTAG00000034936
ENSBTAG00000035006
ENSBTAG00000035395
ENSBTAG00000035489
ENSBTAG00000035660
ENSBTAG00000035736
ENSBTAG00000035785
ENSBTAG00000035915
ENSBTAG00000035958
ENSBTAG00000035995
ENSBTAG00000035998
ENSBTAG00000036102
ENSBTAG00000036131
ENSBTAG00000036222
ENSBTAG00000036257
ENSBTAG00000036262
ENSBTAG00000037411
ENSBTAG00000037440
ENSBTAG00000037469
ENSBTAG00000037576
ENSBTAG00000037577
ENSBTAG00000037598
ENSBTAG00000037623
ENSBTAG00000037634
ENSBTAG00000037699
ENSBTAG00000037756
ENSBTAG00000037768
ENSBTAG00000037820
ENSBTAG00000037824
ENSBTAG00000037826
ENSBTAG00000037888
ENSBTAG00000037928
ENSBTAG00000037964
ENSBTAG00000038027
ENSBTAG00000038057
ENSBTAG00000038141
ENSBTAG00000038161
ENSBTAG00000038171
ENSBTAG00000038251
ENSBTAG00000038262
ENSBTAG00000038263
ENSBTAG00000038307
ENSBTAG00000038327
ENSBTAG00000038330
ENSBTAG00000038397
ENSBTAG00000038412
ENSBTAG00000038461
ENSBTAG00000038496
ENSBTAG00000038506
ENSBTAG00000038520
ENSBTAG00000038635
ENSBTAG00000038641
ENSBTAG00000038649
ENSBTAG00000038797
ENSBTAG00000038806
ENSBTAG00000038876
ENSBTAG00000038918
ENSBTAG00000039038
ENSBTAG00000039066
ENSBTAG00000039086
ENSBTAG00000039088
ENSBTAG00000039130
ENSBTAG00000039133
ENSBTAG00000039189
ENSBTAG00000039234
ENSBTAG00000039256
ENSBTAG00000039331
ENSBTAG00000039348
ENSBTAG00000039380
ENSBTAG00000039401
ENSBTAG00000039413
ENSBTAG00000039416
ENSBTAG00000039435
ENSBTAG00000039517
ENSBTAG00000039592
ENSBTAG00000039599
ENSBTAG00000039653
ENSBTAG00000039772
ENSBTAG00000039801
ENSBTAG00000039847
ENSBTAG00000039930
ENSBTAG00000039935
ENSBTAG00000040076
ENSBTAG00000040136
ENSBTAG00000040140
ENSBTAG00000040144
ENSBTAG00000040244
ENSBTAG00000040252
ENSBTAG00000040255
ENSBTAG00000040338
ENSBTAG00000040425
ENSBTAG00000040457
ENSBTAG00000040482
ENSBTAG00000040507
ENSBTAG00000043956
ENSBTAG00000043973
ENSBTAG00000043994
ENSBTAG00000044021
ENSBTAG00000044048
ENSBTAG00000044055
ENSBTAG00000044059
ENSBTAG00000044066
ENSBTAG00000044125
ENSBTAG00000044135
ENSBTAG00000044153
ENSBTAG00000044195
ENSBTAG00000045498
ENSBTAG00000045515
ENSBTAG00000045535
ENSBTAG00000045545
ENSBTAG00000045591
ENSBTAG00000045610
ENSBTAG00000045624
ENSBTAG00000045651
ENSBTAG00000045673
ENSBTAG00000045691
ENSBTAG00000045733
ENSBTAG00000045746
ENSBTAG00000045795
ENSBTAG00000045817
ENSBTAG00000045832
ENSBTAG00000045833
ENSBTAG00000045854
ENSBTAG00000045866
ENSBTAG00000045912
ENSBTAG00000046032
ENSBTAG00000046130
ENSBTAG00000046132
ENSBTAG00000046164
ENSBTAG00000046175
ENSBTAG00000046177
ENSBTAG00000046208
ENSBTAG00000046210
ENSBTAG00000046228
ENSBTAG00000046229
ENSBTAG00000046268
ENSBTAG00000046348
ENSBTAG00000046384
ENSBTAG00000046387
ENSBTAG00000046423
ENSBTAG00000046431
ENSBTAG00000046433
ENSBTAG00000046553
ENSBTAG00000046561
ENSBTAG00000046601
ENSBTAG00000046635
ENSBTAG00000046684
ENSBTAG00000046726
ENSBTAG00000046729
ENSBTAG00000046749
ENSBTAG00000046760
ENSBTAG00000046765
ENSBTAG00000046792
ENSBTAG00000046802
ENSBTAG00000046839
ENSBTAG00000046870
ENSBTAG00000046935
ENSBTAG00000046961
ENSBTAG00000046994
ENSBTAG00000047024
ENSBTAG00000047041
ENSBTAG00000047093
ENSBTAG00000047095
ENSBTAG00000047125
ENSBTAG00000047145
ENSBTAG00000047178
ENSBTAG00000047259
ENSBTAG00000047267
ENSBTAG00000047292
ENSBTAG00000047306
ENSBTAG00000047310
ENSBTAG00000047315
ENSBTAG00000047324
ENSBTAG00000047371
ENSBTAG00000047377
ENSBTAG00000047384
ENSBTAG00000047425
ENSBTAG00000047426
ENSBTAG00000047450
ENSBTAG00000047454
ENSBTAG00000047516
ENSBTAG00000047547
ENSBTAG00000047568
ENSBTAG00000047569
ENSBTAG00000047580
ENSBTAG00000047602
ENSBTAG00000047612
ENSBTAG00000047619
ENSBTAG00000047644
ENSBTAG00000047649
ENSBTAG00000047666
ENSBTAG00000047700
ENSBTAG00000047728
ENSBTAG00000047761
ENSBTAG00000047763
ENSBTAG00000047764
ENSBTAG00000047771
ENSBTAG00000047794
ENSBTAG00000047869
ENSBTAG00000047902
ENSBTAG00000047912
ENSBTAG00000047960
ENSBTAG00000047998
ENSBTAG00000048021
ENSBTAG00000048042
ENSBTAG00000048056
ENSBTAG00000048061
ENSBTAG00000048099
ENSBTAG00000048109
ENSBTAG00000048125
ENSBTAG00000048129
ENSBTAG00000048166
ENSBTAG00000048175
ENSBTAG00000048204
ENSBTAG00000048207
ENSBTAG00000048230
ENSBTAG00000048245
ENSBTAG00000048267
ENSBTAG00000048317
