# Supplementary material for: Whole-Genome Sequencing of Three Native Cattle Breeds Originating From the Northernmost Cattle Farming Regions
Source: Front Genet. 2019 Jan 11;9:728. doi: 10.3389/fgene.2018.00728 (PMC6336893; doi:10.3389/fgene.2018.00728)
Supplement: Supplementary file 2 [file Data_Sheet_1.ZIP › Supplimentary_Data/Supplementary_Data_20.xlsx]

## Sheet: Sheet1
GO enrichment result for the genes showing high signature of selection signal identified by SweeD analysis in Western Finncattle. Significantly enriched GO-terms are presented (FDR<0.05).
GO_acc	term_type	Term	queryitem	querytotal	bgitem	bgtotal	pvalue	FDR	entries
GO:0007156	P	homophilic cell adhesion	23	285	188	25160	2.7e-16	1.7e-13	ENSBTAP00000050531	ENSBTAP00000020497	ENSBTAP00000028238	ENSBTAP00000009669	ENSBTAP00000019209	ENSBTAP00000023071	ENSBTAP00000023076	ENSBTAP00000048796	ENSBTAP00000048790	ENSBTAP00000000069	ENSBTAP00000032266	ENSBTAP00000047527	ENSBTAP00000031053	ENSBTAP00000030474	ENSBTAP00000028652	ENSBTAP00000053109	ENSBTAP00000040038	ENSBTAP00000020655	ENSBTAP00000051502	ENSBTAP00000048524	ENSBTAP00000049713	ENSBTAP00000042970	ENSBTAP00000052734
GO:0016339	P	calcium-dependent cell-cell adhesion	18	285	101	25160	1.5e-15	9.2e-13	ENSBTAP00000031053	ENSBTAP00000030474	ENSBTAP00000028652	ENSBTAP00000053109	ENSBTAP00000048524	ENSBTAP00000050531	ENSBTAP00000028238	ENSBTAP00000000069	ENSBTAP00000009669	ENSBTAP00000040038	ENSBTAP00000049713	ENSBTAP00000042970	ENSBTAP00000023071	ENSBTAP00000023076	ENSBTAP00000047527	ENSBTAP00000020655	ENSBTAP00000048796	ENSBTAP00000048790
GO:0004261	F	cathepsin G activity	11	285	18	25160	8.3e-15	1.2e-12	ENSBTAP00000050126	ENSBTAP00000017363	ENSBTAP00000017359	ENSBTAP00000051737	ENSBTAP00000052108	ENSBTAP00000052086	ENSBTAP00000017607	ENSBTAP00000014364	ENSBTAP00000048088	ENSBTAP00000013262	ENSBTAP00000011737
GO:0004278	F	granzyme B activity	11	285	21	25160	3e-14	4.4e-12	ENSBTAP00000050126	ENSBTAP00000017363	ENSBTAP00000017359	ENSBTAP00000051737	ENSBTAP00000052108	ENSBTAP00000052086	ENSBTAP00000017607	ENSBTAP00000014364	ENSBTAP00000048088	ENSBTAP00000013262	ENSBTAP00000011737
GO:0006923	P	cleavage of cytoskeletal proteins during apoptosis	11	285	26	25160	1.9e-13	1.2e-10	ENSBTAP00000050126	ENSBTAP00000017363	ENSBTAP00000017359	ENSBTAP00000051737	ENSBTAP00000052108	ENSBTAP00000052086	ENSBTAP00000017607	ENSBTAP00000014364	ENSBTAP00000048088	ENSBTAP00000013262	ENSBTAP00000011737
GO:0006922	P	cleavage of lamin	11	285	26	25160	1.9e-13	1.2e-10	ENSBTAP00000050126	ENSBTAP00000017363	ENSBTAP00000017359	ENSBTAP00000051737	ENSBTAP00000052108	ENSBTAP00000052086	ENSBTAP00000017607	ENSBTAP00000014364	ENSBTAP00000048088	ENSBTAP00000013262	ENSBTAP00000011737
GO:0008626	P	induction of apoptosis by granzyme	10	285	20	25160	6.5e-13	4e-10	ENSBTAP00000050126	ENSBTAP00000017363	ENSBTAP00000017359	ENSBTAP00000051737	ENSBTAP00000052108	ENSBTAP00000017607	ENSBTAP00000014364	ENSBTAP00000048088	ENSBTAP00000013262	ENSBTAP00000011737
GO:0006921	P	cell structure disassembly during apoptosis	13	285	85	25160	7.6e-11	4.7e-08	ENSBTAP00000050126	ENSBTAP00000017363	ENSBTAP00000017359	ENSBTAP00000051737	ENSBTAP00000052108	ENSBTAP00000052086	ENSBTAP00000017607	ENSBTAP00000012212	ENSBTAP00000014364	ENSBTAP00000048088	ENSBTAP00000017999	ENSBTAP00000013262	ENSBTAP00000011737
GO:0010876	P	lipid localization	11	285	52	25160	1.1e-10	6.4e-08	ENSBTAP00000017261	ENSBTAP00000035070	ENSBTAP00000030543	ENSBTAP00000028488	ENSBTAP00000024898	ENSBTAP00000014037	ENSBTAP00000014044	ENSBTAP00000023853	ENSBTAP00000039157	ENSBTAP00000017999	ENSBTAP00000039145
GO:0001772	C	immunological synapse	11	285	67	25160	1.1e-09	1.3e-07	ENSBTAP00000050126	ENSBTAP00000017363	ENSBTAP00000017359	ENSBTAP00000051737	ENSBTAP00000052108	ENSBTAP00000052086	ENSBTAP00000017607	ENSBTAP00000014364	ENSBTAP00000048088	ENSBTAP00000013262	ENSBTAP00000011737
GO:0008206	P	bile acid metabolic process	11	285	89	25160	1.7e-08	1e-05	ENSBTAP00000030543	ENSBTAP00000003683	ENSBTAP00000028488	ENSBTAP00000014037	ENSBTAP00000014044	ENSBTAP00000023853	ENSBTAP00000013568	ENSBTAP00000039157	ENSBTAP00000002891	ENSBTAP00000012909	ENSBTAP00000039145
GO:0047006	F	20-alpha-hydroxysteroid dehydrogenase activity	7	285	22	25160	2.6e-08	3.8e-06	ENSBTAP00000030543	ENSBTAP00000028488	ENSBTAP00000014044	ENSBTAP00000023853	ENSBTAP00000039157	ENSBTAP00000014037	ENSBTAP00000039145
GO:0047017	F	prostaglandin-F synthase activity	7	285	22	25160	2.6e-08	3.8e-06	ENSBTAP00000030543	ENSBTAP00000028488	ENSBTAP00000014044	ENSBTAP00000023853	ENSBTAP00000039157	ENSBTAP00000014037	ENSBTAP00000039145
GO:0047042	F	3-alpha-hydroxysteroid dehydrogenase (B-specific) activity	7	285	23	25160	3.4e-08	4.9e-06	ENSBTAP00000030543	ENSBTAP00000028488	ENSBTAP00000014044	ENSBTAP00000023853	ENSBTAP00000039157	ENSBTAP00000014037	ENSBTAP00000039145
GO:0019002	F	GMP binding	9	285	54	25160	3.4e-08	4.9e-06	ENSBTAP00000052589	ENSBTAP00000050757	ENSBTAP00000019785	ENSBTAP00000031094	ENSBTAP00000048119	ENSBTAP00000052286	ENSBTAP00000020043	ENSBTAP00000048354	ENSBTAP00000023500
GO:0047115	F	trans-1,2-dihydrobenzene-1,2-diol dehydrogenase activity	7	285	24	25160	4.3e-08	6.2e-06	ENSBTAP00000030543	ENSBTAP00000028488	ENSBTAP00000014044	ENSBTAP00000023853	ENSBTAP00000039157	ENSBTAP00000014037	ENSBTAP00000039145
GO:0047045	F	testosterone 17-beta-dehydrogenase (NADP+) activity	7	285	25	25160	5.4e-08	7.9e-06	ENSBTAP00000030543	ENSBTAP00000028488	ENSBTAP00000014044	ENSBTAP00000023853	ENSBTAP00000039157	ENSBTAP00000014037	ENSBTAP00000039145
GO:0016337	P	cell-cell adhesion	27	285	731	25160	1.4e-07	8.5e-05	ENSBTAP00000050531	ENSBTAP00000020497	ENSBTAP00000028238	ENSBTAP00000009669	ENSBTAP00000019209	ENSBTAP00000023071	ENSBTAP00000023076	ENSBTAP00000048796	ENSBTAP00000048790	ENSBTAP00000000069	ENSBTAP00000032266	ENSBTAP00000007743	ENSBTAP00000047527	ENSBTAP00000031053	ENSBTAP00000030474	ENSBTAP00000028652	ENSBTAP00000053109	ENSBTAP00000040038	ENSBTAP00000032158	ENSBTAP00000020655	ENSBTAP00000012873	ENSBTAP00000051502	ENSBTAP00000048524	ENSBTAP00000049713	ENSBTAP00000042970	ENSBTAP00000052734	ENSBTAP00000027862
GO:0001516	P	prostaglandin biosynthetic process	8	285	46	25160	1.5e-07	9.1e-05	ENSBTAP00000030543	ENSBTAP00000028488	ENSBTAP00000014044	ENSBTAP00000023853	ENSBTAP00000039157	ENSBTAP00000014037	ENSBTAP00000039145	ENSBTAP00000017685
GO:0046457	P	prostanoid biosynthetic process	8	285	46	25160	1.5e-07	9.1e-05	ENSBTAP00000030543	ENSBTAP00000028488	ENSBTAP00000014044	ENSBTAP00000023853	ENSBTAP00000039157	ENSBTAP00000014037	ENSBTAP00000039145	ENSBTAP00000017685
GO:0032052	F	bile acid binding	7	285	31	25160	1.9e-07	2.8e-05	ENSBTAP00000030543	ENSBTAP00000028488	ENSBTAP00000014044	ENSBTAP00000023853	ENSBTAP00000039157	ENSBTAP00000014037	ENSBTAP00000039145
GO:0047026	F	3-alpha-hydroxysteroid dehydrogenase (A-specific) activity	6	285	18	25160	2.1e-07	3.1e-05	ENSBTAP00000030543	ENSBTAP00000028488	ENSBTAP00000014044	ENSBTAP00000039157	ENSBTAP00000014037	ENSBTAP00000039145
GO:0047743	F	chlordecone reductase activity	6	285	18	25160	2.1e-07	3.1e-05	ENSBTAP00000030543	ENSBTAP00000028488	ENSBTAP00000014044	ENSBTAP00000039157	ENSBTAP00000014037	ENSBTAP00000039145
GO:0016628	F	oxidoreductase activity, acting on the CH-CH group of donors, NAD or NADP as acceptor	8	285	50	25160	2.6e-07	3.8e-05	ENSBTAP00000030543	ENSBTAP00000007139	ENSBTAP00000028488	ENSBTAP00000014044	ENSBTAP00000023853	ENSBTAP00000039157	ENSBTAP00000014037	ENSBTAP00000039145
GO:0006709	P	progesterone catabolic process	6	285	19	25160	2.8e-07	0.00017	ENSBTAP00000028488	ENSBTAP00000014044	ENSBTAP00000023853	ENSBTAP00000039157	ENSBTAP00000014037	ENSBTAP00000039145
GO:0008208	P	C21-steroid hormone catabolic process	6	285	19	25160	2.8e-07	0.00017	ENSBTAP00000028488	ENSBTAP00000014044	ENSBTAP00000023853	ENSBTAP00000039157	ENSBTAP00000014037	ENSBTAP00000039145
GO:0015125	F	bile acid transmembrane transporter activity	8	285	51	25160	3e-07	4.4e-05	ENSBTAP00000031647	ENSBTAP00000030543	ENSBTAP00000028488	ENSBTAP00000014044	ENSBTAP00000023853	ENSBTAP00000039157	ENSBTAP00000014037	ENSBTAP00000039145
GO:0050221	F	prostaglandin-E2 9-reductase activity	6	285	23	25160	7.2e-07	0.0001	ENSBTAP00000030543	ENSBTAP00000028488	ENSBTAP00000014044	ENSBTAP00000039157	ENSBTAP00000014037	ENSBTAP00000039145
GO:0006693	P	prostaglandin metabolic process	8	285	59	25160	8.3e-07	0.0005	ENSBTAP00000030543	ENSBTAP00000028488	ENSBTAP00000014044	ENSBTAP00000023853	ENSBTAP00000039157	ENSBTAP00000014037	ENSBTAP00000039145	ENSBTAP00000017685
GO:0006692	P	prostanoid metabolic process	8	285	59	25160	8.3e-07	0.0005	ENSBTAP00000030543	ENSBTAP00000028488	ENSBTAP00000014044	ENSBTAP00000023853	ENSBTAP00000039157	ENSBTAP00000014037	ENSBTAP00000039145	ENSBTAP00000017685
GO:0048787	C	presynaptic active zone membrane	5	285	12	25160	9.4e-07	0.00011	ENSBTAP00000017342	ENSBTAP00000047743	ENSBTAP00000017701	ENSBTAP00000017341	ENSBTAP00000017697
GO:0022600	P	digestive system process	10	285	113	25160	1.3e-06	0.0008	ENSBTAP00000017701	ENSBTAP00000030543	ENSBTAP00000028488	ENSBTAP00000014044	ENSBTAP00000039157	ENSBTAP00000023853	ENSBTAP00000017697	ENSBTAP00000047743	ENSBTAP00000014037	ENSBTAP00000039145
GO:0046456	P	icosanoid biosynthetic process	9	285	88	25160	1.5e-06	0.0009	ENSBTAP00000030543	ENSBTAP00000028488	ENSBTAP00000014044	ENSBTAP00000023853	ENSBTAP00000007743	ENSBTAP00000039157	ENSBTAP00000014037	ENSBTAP00000039145	ENSBTAP00000017685
GO:0004033	F	aldo-keto reductase activity	7	285	45	25160	1.8e-06	0.00026	ENSBTAP00000030543	ENSBTAP00000028488	ENSBTAP00000014044	ENSBTAP00000023853	ENSBTAP00000039157	ENSBTAP00000014037	ENSBTAP00000039145
GO:0004303	F	estradiol 17-beta-dehydrogenase activity	7	285	45	25160	1.8e-06	0.00026	ENSBTAP00000030543	ENSBTAP00000028488	ENSBTAP00000014044	ENSBTAP00000023853	ENSBTAP00000039157	ENSBTAP00000014037	ENSBTAP00000039145
GO:0050327	F	testosterone 17-beta-dehydrogenase activity	6	285	29	25160	2.3e-06	0.00034	ENSBTAP00000030543	ENSBTAP00000028488	ENSBTAP00000014044	ENSBTAP00000039157	ENSBTAP00000014037	ENSBTAP00000039145
GO:0043627	P	response to estrogen stimulus	15	285	294	25160	2.4e-06	0.0015	ENSBTAP00000031647	ENSBTAP00000028488	ENSBTAP00000030543	ENSBTAP00000009264	ENSBTAP00000017701	ENSBTAP00000001324	ENSBTAP00000014044	ENSBTAP00000039157	ENSBTAP00000023853	ENSBTAP00000017697	ENSBTAP00000047743	ENSBTAP00000004538	ENSBTAP00000014037	ENSBTAP00000039145	ENSBTAP00000009261
GO:0006636	P	unsaturated fatty acid biosynthetic process	9	285	94	25160	2.4e-06	0.0015	ENSBTAP00000030543	ENSBTAP00000028488	ENSBTAP00000014044	ENSBTAP00000023853	ENSBTAP00000007743	ENSBTAP00000039157	ENSBTAP00000014037	ENSBTAP00000039145	ENSBTAP00000017685
GO:0030299	P	intestinal cholesterol absorption	7	285	51	25160	3.8e-06	0.0023	ENSBTAP00000030543	ENSBTAP00000028488	ENSBTAP00000014044	ENSBTAP00000023853	ENSBTAP00000039157	ENSBTAP00000014037	ENSBTAP00000039145
GO:0042448	P	progesterone metabolic process	6	285	32	25160	3.8e-06	0.0023	ENSBTAP00000028488	ENSBTAP00000014044	ENSBTAP00000023853	ENSBTAP00000039157	ENSBTAP00000014037	ENSBTAP00000039145
GO:0007586	P	digestion	14	285	269	25160	4.2e-06	0.0026	ENSBTAP00000017701	ENSBTAP00000030543	ENSBTAP00000003683	ENSBTAP00000028488	ENSBTAP00000014037	ENSBTAP00000014044	ENSBTAP00000039157	ENSBTAP00000023853	ENSBTAP00000017697	ENSBTAP00000013568	ENSBTAP00000047743	ENSBTAP00000002891	ENSBTAP00000012909	ENSBTAP00000039145
GO:0015721	P	bile acid and bile salt transport	8	285	76	25160	4.7e-06	0.0029	ENSBTAP00000031647	ENSBTAP00000030543	ENSBTAP00000028488	ENSBTAP00000014044	ENSBTAP00000023853	ENSBTAP00000039157	ENSBTAP00000014037	ENSBTAP00000039145
GO:0044241	P	lipid digestion	7	285	54	25160	5.3e-06	0.0033	ENSBTAP00000030543	ENSBTAP00000028488	ENSBTAP00000014044	ENSBTAP00000023853	ENSBTAP00000039157	ENSBTAP00000014037	ENSBTAP00000039145
GO:0008624	P	induction of apoptosis by extracellular signals	10	285	142	25160	8.8e-06	0.0054	ENSBTAP00000050126	ENSBTAP00000017363	ENSBTAP00000017359	ENSBTAP00000051737	ENSBTAP00000052108	ENSBTAP00000017607	ENSBTAP00000014364	ENSBTAP00000048088	ENSBTAP00000013262	ENSBTAP00000011737
GO:0006690	P	icosanoid metabolic process	9	285	115	25160	1.1e-05	0.0069	ENSBTAP00000030543	ENSBTAP00000028488	ENSBTAP00000014044	ENSBTAP00000023853	ENSBTAP00000007743	ENSBTAP00000039157	ENSBTAP00000014037	ENSBTAP00000039145	ENSBTAP00000017685
GO:0048609	P	reproductive process in a multicellular organism	21	285	620	25160	1.3e-05	0.0079	ENSBTAP00000017261	ENSBTAP00000031053	ENSBTAP00000030912	ENSBTAP00000020497	ENSBTAP00000004145	ENSBTAP00000015510	ENSBTAP00000028238	ENSBTAP00000017701	ENSBTAP00000042212	ENSBTAP00000035711	ENSBTAP00000042970	ENSBTAP00000017904	ENSBTAP00000052678	ENSBTAP00000017697	ENSBTAP00000012212	ENSBTAP00000004538	ENSBTAP00000022287	ENSBTAP00000005083	ENSBTAP00000002785	ENSBTAP00000017685	ENSBTAP00000018735
GO:0032504	P	multicellular organism reproduction	21	285	620	25160	1.3e-05	0.0079	ENSBTAP00000017261	ENSBTAP00000031053	ENSBTAP00000030912	ENSBTAP00000020497	ENSBTAP00000004145	ENSBTAP00000015510	ENSBTAP00000028238	ENSBTAP00000017701	ENSBTAP00000042212	ENSBTAP00000035711	ENSBTAP00000042970	ENSBTAP00000017904	ENSBTAP00000052678	ENSBTAP00000017697	ENSBTAP00000012212	ENSBTAP00000004538	ENSBTAP00000022287	ENSBTAP00000005083	ENSBTAP00000002785	ENSBTAP00000017685	ENSBTAP00000018735
GO:0008028	F	monocarboxylic acid transmembrane transporter activity	8	285	88	25160	1.3e-05	0.0018	ENSBTAP00000031647	ENSBTAP00000030543	ENSBTAP00000028488	ENSBTAP00000014044	ENSBTAP00000023853	ENSBTAP00000039157	ENSBTAP00000014037	ENSBTAP00000039145
GO:0051260	P	protein homooligomerization	13	285	262	25160	1.5e-05	0.0093	ENSBTAP00000017701	ENSBTAP00000030543	ENSBTAP00000028238	ENSBTAP00000028488	ENSBTAP00000042970	ENSBTAP00000014044	ENSBTAP00000039157	ENSBTAP00000023853	ENSBTAP00000017697	ENSBTAP00000047743	ENSBTAP00000014037	ENSBTAP00000015750	ENSBTAP00000039145
GO:0048786	C	presynaptic active zone	6	285	42	25160	1.5e-05	0.0017	ENSBTAP00000017342	ENSBTAP00000017341	ENSBTAP00000017701	ENSBTAP00000022355	ENSBTAP00000017697	ENSBTAP00000047743
GO:0008209	P	androgen metabolic process	7	285	65	25160	1.6e-05	0.0099	ENSBTAP00000030543	ENSBTAP00000028488	ENSBTAP00000014044	ENSBTAP00000023853	ENSBTAP00000039157	ENSBTAP00000014037	ENSBTAP00000039145
GO:0033764	F	steroid dehydrogenase activity, acting on the CH-OH group of donors, NAD or NADP as acceptor	7	285	65	25160	1.6e-05	0.0024	ENSBTAP00000030543	ENSBTAP00000028488	ENSBTAP00000014044	ENSBTAP00000023853	ENSBTAP00000039157	ENSBTAP00000014037	ENSBTAP00000039145
GO:0007567	P	parturition	6	285	43	25160	1.7e-05	0.011	ENSBTAP00000028488	ENSBTAP00000014044	ENSBTAP00000023853	ENSBTAP00000039157	ENSBTAP00000014037	ENSBTAP00000039145
GO:0033559	P	unsaturated fatty acid metabolic process	9	285	122	25160	1.8e-05	0.011	ENSBTAP00000030543	ENSBTAP00000028488	ENSBTAP00000014044	ENSBTAP00000023853	ENSBTAP00000007743	ENSBTAP00000039157	ENSBTAP00000014037	ENSBTAP00000039145	ENSBTAP00000017685
GO:0016627	F	oxidoreductase activity, acting on the CH-CH group of donors	8	285	94	25160	2e-05	0.0029	ENSBTAP00000030543	ENSBTAP00000007139	ENSBTAP00000028488	ENSBTAP00000014044	ENSBTAP00000023853	ENSBTAP00000039157	ENSBTAP00000014037	ENSBTAP00000039145
GO:0005509	F	calcium ion binding	33	285	1345	25160	3.4e-05	0.0049	ENSBTAP00000050531	ENSBTAP00000045553	ENSBTAP00000028238	ENSBTAP00000009669	ENSBTAP00000017425	ENSBTAP00000023071	ENSBTAP00000020497	ENSBTAP00000023076	ENSBTAP00000048796	ENSBTAP00000048790	ENSBTAP00000000069	ENSBTAP00000017697	ENSBTAP00000047527	ENSBTAP00000023678	ENSBTAP00000031053	ENSBTAP00000031285	ENSBTAP00000030474	ENSBTAP00000028652	ENSBTAP00000053109	ENSBTAP00000017701	ENSBTAP00000040038	ENSBTAP00000002128	ENSBTAP00000047743	ENSBTAP00000020655	ENSBTAP00000051502	ENSBTAP00000048524	ENSBTAP00000007619	ENSBTAP00000013791	ENSBTAP00000049713	ENSBTAP00000042970	ENSBTAP00000052734	ENSBTAP00000023649	ENSBTAP00000017685
GO:0016229	F	steroid dehydrogenase activity	7	285	75	25160	3.8e-05	0.0055	ENSBTAP00000030543	ENSBTAP00000028488	ENSBTAP00000014044	ENSBTAP00000023853	ENSBTAP00000039157	ENSBTAP00000014037	ENSBTAP00000039145
GO:0022411	P	cellular component disassembly	20	285	624	25160	4.4e-05	0.027	ENSBTAP00000017359	ENSBTAP00000012187	ENSBTAP00000050126	ENSBTAP00000008432	ENSBTAP00000017363	ENSBTAP00000030594	ENSBTAP00000051737	ENSBTAP00000004971	ENSBTAP00000052108	ENSBTAP00000052086	ENSBTAP00000007619	ENSBTAP00000014364	ENSBTAP00000017607	ENSBTAP00000021049	ENSBTAP00000048088	ENSBTAP00000021045	ENSBTAP00000017999	ENSBTAP00000013262	ENSBTAP00000011737	ENSBTAP00000012212
GO:0050892	P	intestinal absorption	7	285	78	25160	4.8e-05	0.029	ENSBTAP00000030543	ENSBTAP00000028488	ENSBTAP00000014044	ENSBTAP00000023853	ENSBTAP00000039157	ENSBTAP00000014037	ENSBTAP00000039145
GO:0010035	P	response to inorganic substance	16	285	430	25160	4.9e-05	0.03	ENSBTAP00000031647	ENSBTAP00000051873	ENSBTAP00000036739	ENSBTAP00000016177	ENSBTAP00000032305	ENSBTAP00000017701	ENSBTAP00000001324	ENSBTAP00000017425	ENSBTAP00000017697	ENSBTAP00000004538	ENSBTAP00000047743	ENSBTAP00000005083	ENSBTAP00000009264	ENSBTAP00000044619	ENSBTAP00000017685	ENSBTAP00000009261
GO:0048545	P	response to steroid hormone stimulus	19	285	587	25160	6e-05	0.037	ENSBTAP00000031647	ENSBTAP00000028488	ENSBTAP00000030543	ENSBTAP00000016177	ENSBTAP00000009264	ENSBTAP00000007139	ENSBTAP00000017701	ENSBTAP00000001324	ENSBTAP00000035711	ENSBTAP00000014044	ENSBTAP00000039157	ENSBTAP00000023853	ENSBTAP00000017697	ENSBTAP00000047743	ENSBTAP00000004538	ENSBTAP00000014037	ENSBTAP00000039145	ENSBTAP00000017685	ENSBTAP00000009261
GO:0008202	P	steroid metabolic process	17	285	493	25160	7e-05	0.043	ENSBTAP00000017701	ENSBTAP00000030543	ENSBTAP00000016177	ENSBTAP00000003683	ENSBTAP00000028488	ENSBTAP00000024898	ENSBTAP00000014037	ENSBTAP00000014044	ENSBTAP00000039157	ENSBTAP00000023853	ENSBTAP00000017697	ENSBTAP00000013568	ENSBTAP00000047743	ENSBTAP00000002891	ENSBTAP00000012909	ENSBTAP00000039145	ENSBTAP00000010210
GO:0050808	P	synapse organization	15	285	397	25160	7.1e-05	0.043	ENSBTAP00000017342	ENSBTAP00000031285	ENSBTAP00000017341	ENSBTAP00000053109	ENSBTAP00000028238	ENSBTAP00000018579	ENSBTAP00000001242	ENSBTAP00000009669	ENSBTAP00000040038	ENSBTAP00000049713	ENSBTAP00000042970	ENSBTAP00000030474	ENSBTAP00000022355	ENSBTAP00000048796	ENSBTAP00000006538
GO:0008207	P	C21-steroid hormone metabolic process	6	285	58	25160	8.1e-05	0.05	ENSBTAP00000028488	ENSBTAP00000014044	ENSBTAP00000023853	ENSBTAP00000039157	ENSBTAP00000014037	ENSBTAP00000039145
GO:0055002	P	striated muscle cell development	11	285	232	25160	0.0001	0.062	ENSBTAP00000017342	ENSBTAP00000017341	ENSBTAP00000005275	ENSBTAP00000017697	ENSBTAP00000032305	ENSBTAP00000001242	ENSBTAP00000017701	ENSBTAP00000015510	ENSBTAP00000036739	ENSBTAP00000047743	ENSBTAP00000006538
GO:0010038	P	response to metal ion	14	285	365	25160	0.00011	0.065	ENSBTAP00000031647	ENSBTAP00000036739	ENSBTAP00000016177	ENSBTAP00000017701	ENSBTAP00000001324	ENSBTAP00000017425	ENSBTAP00000017697	ENSBTAP00000004538	ENSBTAP00000047743	ENSBTAP00000005083	ENSBTAP00000009264	ENSBTAP00000044619	ENSBTAP00000017685	ENSBTAP00000009261
GO:0048610	P	reproductive cellular process	8	285	123	25160	0.00012	0.072	ENSBTAP00000007229	ENSBTAP00000030912	ENSBTAP00000028238	ENSBTAP00000035711	ENSBTAP00000042970	ENSBTAP00000017904	ENSBTAP00000052678	ENSBTAP00000018735
GO:0030301	P	cholesterol transport	7	285	91	25160	0.00012	0.073	ENSBTAP00000030543	ENSBTAP00000028488	ENSBTAP00000014044	ENSBTAP00000023853	ENSBTAP00000039157	ENSBTAP00000014037	ENSBTAP00000039145
GO:0007155	P	cell adhesion	38	285	1762	25160	0.00012	0.076	ENSBTAP00000031290	ENSBTAP00000050531	ENSBTAP00000020497	ENSBTAP00000021395	ENSBTAP00000028238	ENSBTAP00000009669	ENSBTAP00000019209	ENSBTAP00000023071	ENSBTAP00000023076	ENSBTAP00000048796	ENSBTAP00000048790	ENSBTAP00000053109	ENSBTAP00000012873	ENSBTAP00000000069	ENSBTAP00000032266	ENSBTAP00000007743	ENSBTAP00000047527	ENSBTAP00000004036	ENSBTAP00000031053	ENSBTAP00000031285	ENSBTAP00000030474	ENSBTAP00000028652	ENSBTAP00000037042	ENSBTAP00000022355	ENSBTAP00000040038	ENSBTAP00000032158	ENSBTAP00000015839	ENSBTAP00000020655	ENSBTAP00000019090	ENSBTAP00000051502	ENSBTAP00000029225	ENSBTAP00000013173	ENSBTAP00000005275	ENSBTAP00000048524	ENSBTAP00000049713	ENSBTAP00000042970	ENSBTAP00000052734	ENSBTAP00000027862
GO:0022610	P	biological adhesion	38	285	1764	25160	0.00013	0.078	ENSBTAP00000031290	ENSBTAP00000050531	ENSBTAP00000020497	ENSBTAP00000021395	ENSBTAP00000028238	ENSBTAP00000009669	ENSBTAP00000019209	ENSBTAP00000023071	ENSBTAP00000023076	ENSBTAP00000048796	ENSBTAP00000048790	ENSBTAP00000053109	ENSBTAP00000012873	ENSBTAP00000000069	ENSBTAP00000032266	ENSBTAP00000007743	ENSBTAP00000047527	ENSBTAP00000004036	ENSBTAP00000031053	ENSBTAP00000031285	ENSBTAP00000030474	ENSBTAP00000028652	ENSBTAP00000037042	ENSBTAP00000022355	ENSBTAP00000040038	ENSBTAP00000032158	ENSBTAP00000015839	ENSBTAP00000020655	ENSBTAP00000019090	ENSBTAP00000051502	ENSBTAP00000029225	ENSBTAP00000013173	ENSBTAP00000005275	ENSBTAP00000048524	ENSBTAP00000049713	ENSBTAP00000042970	ENSBTAP00000052734	ENSBTAP00000027862
GO:0042447	P	hormone catabolic process	6	285	65	25160	0.00015	0.089	ENSBTAP00000028488	ENSBTAP00000014044	ENSBTAP00000023853	ENSBTAP00000039157	ENSBTAP00000014037	ENSBTAP00000039145
GO:0055001	P	muscle cell development	11	285	244	25160	0.00015	0.094	ENSBTAP00000017342	ENSBTAP00000017341	ENSBTAP00000005275	ENSBTAP00000017697	ENSBTAP00000032305	ENSBTAP00000001242	ENSBTAP00000017701	ENSBTAP00000015510	ENSBTAP00000036739	ENSBTAP00000047743	ENSBTAP00000006538
GO:0005615	C	extracellular space	63	285	3514	25160	0.00015	0.016	ENSBTAP00000017342	ENSBTAP00000051873	ENSBTAP00000017341	ENSBTAP00000050126	ENSBTAP00000015272	ENSBTAP00000017363	ENSBTAP00000028238	ENSBTAP00000009669	ENSBTAP00000024678	ENSBTAP00000027793	ENSBTAP00000012804	ENSBTAP00000052108	ENSBTAP00000052086	ENSBTAP00000002979	ENSBTAP00000030474	ENSBTAP00000032266	ENSBTAP00000047675	ENSBTAP00000053109	ENSBTAP00000020011	ENSBTAP00000004538	ENSBTAP00000000069	ENSBTAP00000027862	ENSBTAP00000051535	ENSBTAP00000013262	ENSBTAP00000029015	ENSBTAP00000002786	ENSBTAP00000031053	ENSBTAP00000031285	ENSBTAP00000009085	ENSBTAP00000028652	ENSBTAP00000037042	ENSBTAP00000017359	ENSBTAP00000040038	ENSBTAP00000004648	ENSBTAP00000012503	ENSBTAP00000011576	ENSBTAP00000008743	ENSBTAP00000016177	ENSBTAP00000014629	ENSBTAP00000017607	ENSBTAP00000017425
GO:0043679	C	axon terminus	5	285	41	25160	0.00016	0.018	ENSBTAP00000017342	ENSBTAP00000047743	ENSBTAP00000017701	ENSBTAP00000017341	ENSBTAP00000017697
GO:0055092	P	sterol homeostasis	7	285	97	25160	0.00017	0.11	ENSBTAP00000030543	ENSBTAP00000028488	ENSBTAP00000014044	ENSBTAP00000023853	ENSBTAP00000039157	ENSBTAP00000014037	ENSBTAP00000039145
GO:0042632	P	cholesterol homeostasis	7	285	97	25160	0.00017	0.11	ENSBTAP00000030543	ENSBTAP00000028488	ENSBTAP00000014044	ENSBTAP00000023853	ENSBTAP00000039157	ENSBTAP00000014037	ENSBTAP00000039145
GO:0015918	P	sterol transport	7	285	98	25160	0.00018	0.11	ENSBTAP00000030543	ENSBTAP00000028488	ENSBTAP00000014044	ENSBTAP00000023853	ENSBTAP00000039157	ENSBTAP00000014037	ENSBTAP00000039145
GO:0007416	P	synapse assembly	10	285	214	25160	0.00023	0.14	ENSBTAP00000031285	ENSBTAP00000030474	ENSBTAP00000053109	ENSBTAP00000028238	ENSBTAP00000009669	ENSBTAP00000040038	ENSBTAP00000049713	ENSBTAP00000042970	ENSBTAP00000048796	ENSBTAP00000006538
GO:0055088	P	lipid homeostasis	7	285	106	25160	0.00029	0.18	ENSBTAP00000030543	ENSBTAP00000028488	ENSBTAP00000014044	ENSBTAP00000023853	ENSBTAP00000039157	ENSBTAP00000014037	ENSBTAP00000039145
GO:0006633	P	fatty acid biosynthetic process	9	285	184	25160	0.00034	0.21	ENSBTAP00000030543	ENSBTAP00000028488	ENSBTAP00000014044	ENSBTAP00000023853	ENSBTAP00000007743	ENSBTAP00000039157	ENSBTAP00000014037	ENSBTAP00000039145	ENSBTAP00000017685
GO:0005911	C	cell-cell junction	16	285	515	25160	0.00036	0.04	ENSBTAP00000031647	ENSBTAP00000051873	ENSBTAP00000005275	ENSBTAP00000048524	ENSBTAP00000021395	ENSBTAP00000028238	ENSBTAP00000000069	ENSBTAP00000052734	ENSBTAP00000032266	ENSBTAP00000042970	ENSBTAP00000019209	ENSBTAP00000023071	ENSBTAP00000007743	ENSBTAP00000023076	ENSBTAP00000020655	ENSBTAP00000048790
GO:0000084	P	S phase of mitotic cell cycle	5	285	50	25160	0.00037	0.23	ENSBTAP00000026619	ENSBTAP00000017428	ENSBTAP00000003728	ENSBTAP00000014194	ENSBTAP00000040787
GO:0046943	F	carboxylic acid transmembrane transporter activity	10	285	235	25160	0.00047	0.068	ENSBTAP00000031647	ENSBTAP00000030543	ENSBTAP00000028488	ENSBTAP00000051535	ENSBTAP00000014044	ENSBTAP00000023853	ENSBTAP00000039157	ENSBTAP00000014037	ENSBTAP00000039145	ENSBTAP00000047675
GO:0042491	P	auditory receptor cell differentiation	7	285	116	25160	0.00048	0.3	ENSBTAP00000028652	ENSBTAP00000028238	ENSBTAP00000017701	ENSBTAP00000042970	ENSBTAP00000017697	ENSBTAP00000047743	ENSBTAP00000008432
GO:0031406	F	carboxylic acid binding	12	285	329	25160	0.0005	0.073	ENSBTAP00000017342	ENSBTAP00000017341	ENSBTAP00000030543	ENSBTAP00000028488	ENSBTAP00000014044	ENSBTAP00000023853	ENSBTAP00000017996	ENSBTAP00000005083	ENSBTAP00000039157	ENSBTAP00000017988	ENSBTAP00000014037	ENSBTAP00000039145
GO:0005829	C	cytosol	58	285	3328	25160	0.00058	0.065	ENSBTAP00000036739	ENSBTAP00000030543	ENSBTAP00000050126	ENSBTAP00000017363	ENSBTAP00000007139	ENSBTAP00000028488	ENSBTAP00000024898	ENSBTAP00000051676	ENSBTAP00000052108	ENSBTAP00000052086	ENSBTAP00000039157	ENSBTAP00000023853	ENSBTAP00000017428	ENSBTAP00000026619	ENSBTAP00000020043	ENSBTAP00000048354	ENSBTAP00000017999	ENSBTAP00000012909	ENSBTAP00000003086	ENSBTAP00000031094	ENSBTAP00000040614	ENSBTAP00000019785	ENSBTAP00000051737	ENSBTAP00000013262	ENSBTAP00000052286	ENSBTAP00000007743	ENSBTAP00000014194	ENSBTAP00000005468	ENSBTAP00000014037	ENSBTAP00000018384	ENSBTAP00000003683	ENSBTAP00000017988	ENSBTAP00000001057	ENSBTAP00000017359	ENSBTAP00000012812	ENSBTAP00000022355	ENSBTAP00000014364	ENSBTAP00000017607	ENSBTAP00000005083	ENSBTAP00000048088	ENSBTAP00000039145
GO:0051146	P	striated muscle cell differentiation	11	285	291	25160	0.00065	0.4	ENSBTAP00000017342	ENSBTAP00000017341	ENSBTAP00000005275	ENSBTAP00000017697	ENSBTAP00000032305	ENSBTAP00000001242	ENSBTAP00000017701	ENSBTAP00000015510	ENSBTAP00000036739	ENSBTAP00000047743	ENSBTAP00000006538
GO:0051320	P	S phase	5	285	58	25160	0.0007	0.43	ENSBTAP00000026619	ENSBTAP00000017428	ENSBTAP00000003728	ENSBTAP00000014194	ENSBTAP00000040787
GO:0005342	F	organic acid transmembrane transporter activity	10	285	249	25160	0.00072	0.11	ENSBTAP00000031647	ENSBTAP00000030543	ENSBTAP00000028488	ENSBTAP00000051535	ENSBTAP00000014044	ENSBTAP00000023853	ENSBTAP00000039157	ENSBTAP00000014037	ENSBTAP00000039145	ENSBTAP00000047675
GO:0033293	F	monocarboxylic acid binding	7	285	128	25160	0.00084	0.12	ENSBTAP00000030543	ENSBTAP00000028488	ENSBTAP00000014044	ENSBTAP00000023853	ENSBTAP00000039157	ENSBTAP00000014037	ENSBTAP00000039145
GO:0017111	F	nucleoside-triphosphatase activity	30	285	1414	25160	0.00087	0.13	ENSBTAP00000005281	ENSBTAP00000022784	ENSBTAP00000035070	ENSBTAP00000020043	ENSBTAP00000048354	ENSBTAP00000025744	ENSBTAP00000003728	ENSBTAP00000003086	ENSBTAP00000006538	ENSBTAP00000031094	ENSBTAP00000032305	ENSBTAP00000019785	ENSBTAP00000021183	ENSBTAP00000052286	ENSBTAP00000014194	ENSBTAP00000005207	ENSBTAP00000004036	ENSBTAP00000031647	ENSBTAP00000012322	ENSBTAP00000030598	ENSBTAP00000012326	ENSBTAP00000006351	ENSBTAP00000026619	ENSBTAP00000052589	ENSBTAP00000050757	ENSBTAP00000007619	ENSBTAP00000001242	ENSBTAP00000048119	ENSBTAP00000023500	ENSBTAP00000023649
GO:0006631	P	fatty acid metabolic process	14	285	454	25160	0.00088	0.54	ENSBTAP00000030543	ENSBTAP00000003683	ENSBTAP00000028488	ENSBTAP00000014037	ENSBTAP00000014044	ENSBTAP00000023853	ENSBTAP00000007743	ENSBTAP00000013568	ENSBTAP00000002891	ENSBTAP00000039157	ENSBTAP00000014398	ENSBTAP00000012909	ENSBTAP00000039145	ENSBTAP00000017685
GO:0006805	P	xenobiotic metabolic process	8	285	169	25160	0.0009	0.55	ENSBTAP00000030543	ENSBTAP00000016177	ENSBTAP00000028488	ENSBTAP00000014044	ENSBTAP00000023853	ENSBTAP00000039157	ENSBTAP00000014037	ENSBTAP00000039145
GO:0060113	P	inner ear receptor cell differentiation	7	285	130	25160	0.00092	0.56	ENSBTAP00000028652	ENSBTAP00000028238	ENSBTAP00000017701	ENSBTAP00000042970	ENSBTAP00000017697	ENSBTAP00000047743	ENSBTAP00000008432
GO:0051259	P	protein oligomerization	14	285	460	25160	0.001	0.61	ENSBTAP00000017428	ENSBTAP00000030543	ENSBTAP00000028238	ENSBTAP00000017701	ENSBTAP00000028488	ENSBTAP00000042970	ENSBTAP00000014044	ENSBTAP00000039157	ENSBTAP00000023853	ENSBTAP00000017697	ENSBTAP00000047743	ENSBTAP00000014037	ENSBTAP00000015750	ENSBTAP00000039145
GO:0006953	P	acute-phase response	6	285	97	25160	0.0011	0.66	ENSBTAP00000027793	ENSBTAP00000013568	ENSBTAP00000002891	ENSBTAP00000012909	ENSBTAP00000003683	ENSBTAP00000017685
GO:0034754	P	cellular hormone metabolic process	10	285	264	25160	0.0011	0.68	ENSBTAP00000017701	ENSBTAP00000030543	ENSBTAP00000028488	ENSBTAP00000014044	ENSBTAP00000039157	ENSBTAP00000023853	ENSBTAP00000017697	ENSBTAP00000047743	ENSBTAP00000014037	ENSBTAP00000039145
GO:0048569	P	post-embryonic organ development	6	285	98	25160	0.0011	0.69	ENSBTAP00000004145	ENSBTAP00000028652	ENSBTAP00000042212	ENSBTAP00000031529	ENSBTAP00000012187	ENSBTAP00000000858
GO:0006706	P	steroid catabolic process	6	285	98	25160	0.0011	0.69	ENSBTAP00000028488	ENSBTAP00000014044	ENSBTAP00000023853	ENSBTAP00000039157	ENSBTAP00000014037	ENSBTAP00000039145
GO:0005875	C	microtubule associated complex	9	285	221	25160	0.0012	0.14	ENSBTAP00000030594	ENSBTAP00000021183	ENSBTAP00000006351	ENSBTAP00000021049	ENSBTAP00000026619	ENSBTAP00000021045	ENSBTAP00000025744	ENSBTAP00000001242	ENSBTAP00000006538
GO:0009410	P	response to xenobiotic stimulus	8	285	179	25160	0.0013	0.78	ENSBTAP00000030543	ENSBTAP00000016177	ENSBTAP00000028488	ENSBTAP00000014044	ENSBTAP00000023853	ENSBTAP00000039157	ENSBTAP00000014037	ENSBTAP00000039145
GO:0016462	F	pyrophosphatase activity	30	285	1454	25160	0.0013	0.19	ENSBTAP00000005281	ENSBTAP00000022784	ENSBTAP00000035070	ENSBTAP00000020043	ENSBTAP00000048354	ENSBTAP00000025744	ENSBTAP00000003728	ENSBTAP00000003086	ENSBTAP00000006538	ENSBTAP00000031094	ENSBTAP00000032305	ENSBTAP00000019785	ENSBTAP00000021183	ENSBTAP00000052286	ENSBTAP00000014194	ENSBTAP00000005207	ENSBTAP00000004036	ENSBTAP00000031647	ENSBTAP00000012322	ENSBTAP00000030598	ENSBTAP00000012326	ENSBTAP00000006351	ENSBTAP00000026619	ENSBTAP00000052589	ENSBTAP00000050757	ENSBTAP00000007619	ENSBTAP00000001242	ENSBTAP00000048119	ENSBTAP00000023500	ENSBTAP00000023649
GO:0009268	P	response to pH	5	285	69	25160	0.0015	0.89	ENSBTAP00000047743	ENSBTAP00000051873	ENSBTAP00000017701	ENSBTAP00000017697	ENSBTAP00000001324
GO:0019216	P	regulation of lipid metabolic process	9	285	228	25160	0.0015	0.91	ENSBTAP00000017701	ENSBTAP00000011576	ENSBTAP00000017697	ENSBTAP00000047743	ENSBTAP00000004538	ENSBTAP00000017999	ENSBTAP00000009264	ENSBTAP00000017685	ENSBTAP00000009261
GO:0055114	P	oxidation reduction	11	285	325	25160	0.0015	0.93	ENSBTAP00000030543	ENSBTAP00000020018	ENSBTAP00000007139	ENSBTAP00000028488	ENSBTAP00000024678	ENSBTAP00000014044	ENSBTAP00000023853	ENSBTAP00000039157	ENSBTAP00000017988	ENSBTAP00000014037	ENSBTAP00000039145
GO:0048562	P	embryonic organ morphogenesis	7	285	143	25160	0.0015	0.95	ENSBTAP00000012187	ENSBTAP00000028238	ENSBTAP00000023238	ENSBTAP00000042970	ENSBTAP00000015510	ENSBTAP00000028652	ENSBTAP00000008432
GO:0016818	F	hydrolase activity, acting on acid anhydrides, in phosphorus-containing anhydrides	30	285	1466	25160	0.0015	0.22	ENSBTAP00000005281	ENSBTAP00000022784	ENSBTAP00000035070	ENSBTAP00000020043	ENSBTAP00000048354	ENSBTAP00000025744	ENSBTAP00000003728	ENSBTAP00000003086	ENSBTAP00000006538	ENSBTAP00000031094	ENSBTAP00000032305	ENSBTAP00000019785	ENSBTAP00000021183	ENSBTAP00000052286	ENSBTAP00000014194	ENSBTAP00000005207	ENSBTAP00000004036	ENSBTAP00000031647	ENSBTAP00000012322	ENSBTAP00000030598	ENSBTAP00000012326	ENSBTAP00000006351	ENSBTAP00000026619	ENSBTAP00000052589	ENSBTAP00000050757	ENSBTAP00000007619	ENSBTAP00000001242	ENSBTAP00000048119	ENSBTAP00000023500	ENSBTAP00000023649
GO:0044421	C	extracellular region part	64	285	3923	25160	0.0016	0.18	ENSBTAP00000017342	ENSBTAP00000051873	ENSBTAP00000017341	ENSBTAP00000028865	ENSBTAP00000050126	ENSBTAP00000015272	ENSBTAP00000017363	ENSBTAP00000028238	ENSBTAP00000009669	ENSBTAP00000024678	ENSBTAP00000027793	ENSBTAP00000012804	ENSBTAP00000052108	ENSBTAP00000052086	ENSBTAP00000002979	ENSBTAP00000030474	ENSBTAP00000032266	ENSBTAP00000047675	ENSBTAP00000053109	ENSBTAP00000020011	ENSBTAP00000004538	ENSBTAP00000000069	ENSBTAP00000027862	ENSBTAP00000051535	ENSBTAP00000013262	ENSBTAP00000029015	ENSBTAP00000002786	ENSBTAP00000031053	ENSBTAP00000031285	ENSBTAP00000009085	ENSBTAP00000028652	ENSBTAP00000037042	ENSBTAP00000017359	ENSBTAP00000040038	ENSBTAP00000004648	ENSBTAP00000012503	ENSBTAP00000011576	ENSBTAP00000008743	ENSBTAP00000016177	ENSBTAP00000014629	ENSBTAP00000017607
GO:0051592	P	response to calcium ion	6	285	107	25160	0.0017	1	ENSBTAP00000036739	ENSBTAP00000017701	ENSBTAP00000017425	ENSBTAP00000017697	ENSBTAP00000047743	ENSBTAP00000017685
GO:0000038	P	very-long-chain fatty acid metabolic process	5	285	72	25160	0.0017	1	ENSBTAP00000002891	ENSBTAP00000012909	ENSBTAP00000013568	ENSBTAP00000003683	ENSBTAP00000017685
GO:0016817	F	hydrolase activity, acting on acid anhydrides	30	285	1487	25160	0.0019	0.27	ENSBTAP00000005281	ENSBTAP00000022784	ENSBTAP00000035070	ENSBTAP00000020043	ENSBTAP00000048354	ENSBTAP00000025744	ENSBTAP00000003728	ENSBTAP00000003086	ENSBTAP00000006538	ENSBTAP00000031094	ENSBTAP00000032305	ENSBTAP00000019785	ENSBTAP00000021183	ENSBTAP00000052286	ENSBTAP00000014194	ENSBTAP00000005207	ENSBTAP00000004036	ENSBTAP00000031647	ENSBTAP00000012322	ENSBTAP00000030598	ENSBTAP00000012326	ENSBTAP00000006351	ENSBTAP00000026619	ENSBTAP00000052589	ENSBTAP00000050757	ENSBTAP00000007619	ENSBTAP00000001242	ENSBTAP00000048119	ENSBTAP00000023500	ENSBTAP00000023649
GO:0042490	P	mechanoreceptor differentiation	7	285	150	25160	0.002	1	ENSBTAP00000028652	ENSBTAP00000028238	ENSBTAP00000017701	ENSBTAP00000042970	ENSBTAP00000017697	ENSBTAP00000047743	ENSBTAP00000008432
GO:0043062	P	extracellular structure organization	16	285	617	25160	0.0022	1	ENSBTAP00000017342	ENSBTAP00000040787	ENSBTAP00000031285	ENSBTAP00000017341	ENSBTAP00000053109	ENSBTAP00000028238	ENSBTAP00000018579	ENSBTAP00000001242	ENSBTAP00000009669	ENSBTAP00000040038	ENSBTAP00000049713	ENSBTAP00000042970	ENSBTAP00000030474	ENSBTAP00000022355	ENSBTAP00000048796	ENSBTAP00000006538
GO:0015718	P	monocarboxylic acid transport	8	285	196	25160	0.0022	1	ENSBTAP00000031647	ENSBTAP00000030543	ENSBTAP00000028488	ENSBTAP00000014044	ENSBTAP00000023853	ENSBTAP00000039157	ENSBTAP00000014037	ENSBTAP00000039145
GO:0042734	C	presynaptic membrane	7	285	152	25160	0.0022	0.24	ENSBTAP00000017342	ENSBTAP00000017341	ENSBTAP00000028238	ENSBTAP00000017701	ENSBTAP00000042970	ENSBTAP00000017697	ENSBTAP00000047743
GO:0034641	P	cellular nitrogen compound metabolic process	16	285	619	25160	0.0023	1	ENSBTAP00000017685	ENSBTAP00000007615	ENSBTAP00000007139	ENSBTAP00000051535	ENSBTAP00000003683	ENSBTAP00000017988	ENSBTAP00000019791	ENSBTAP00000015848	ENSBTAP00000017996	ENSBTAP00000013568	ENSBTAP00000002891	ENSBTAP00000000862	ENSBTAP00000037395	ENSBTAP00000015750	ENSBTAP00000012909	ENSBTAP00000047675
GO:0016616	F	oxidoreductase activity, acting on the CH-OH group of donors, NAD or NADP as acceptor	9	285	243	25160	0.0023	0.33	ENSBTAP00000030543	ENSBTAP00000028488	ENSBTAP00000014044	ENSBTAP00000023853	ENSBTAP00000017996	ENSBTAP00000039157	ENSBTAP00000017988	ENSBTAP00000014037	ENSBTAP00000039145
GO:0009055	F	electron carrier activity	13	285	454	25160	0.0025	0.36	ENSBTAP00000030543	ENSBTAP00000016177	ENSBTAP00000007139	ENSBTAP00000013791	ENSBTAP00000028488	ENSBTAP00000022355	ENSBTAP00000002785	ENSBTAP00000014044	ENSBTAP00000023853	ENSBTAP00000005468	ENSBTAP00000039157	ENSBTAP00000014037	ENSBTAP00000039145
GO:0021983	P	pituitary gland development	5	285	80	25160	0.0027	1	ENSBTAP00000028238	ENSBTAP00000015510	ENSBTAP00000042667	ENSBTAP00000012187	ENSBTAP00000042970
GO:0051130	P	positive regulation of cellular component organization	12	285	405	25160	0.0028	1	ENSBTAP00000029225	ENSBTAP00000028238	ENSBTAP00000027862	ENSBTAP00000042970	ENSBTAP00000030594	ENSBTAP00000029015	ENSBTAP00000021049	ENSBTAP00000021045	ENSBTAP00000046618	ENSBTAP00000012873	ENSBTAP00000017685	ENSBTAP00000006538
GO:0006461	P	protein complex assembly	25	285	1220	25160	0.0036	1	ENSBTAP00000017428	ENSBTAP00000030543	ENSBTAP00000028238	ENSBTAP00000028488	ENSBTAP00000003725	ENSBTAP00000023853	ENSBTAP00000017996	ENSBTAP00000039157	ENSBTAP00000047675	ENSBTAP00000006538	ENSBTAP00000021183	ENSBTAP00000051535	ENSBTAP00000017697	ENSBTAP00000007743	ENSBTAP00000014037	ENSBTAP00000017701	ENSBTAP00000003736	ENSBTAP00000040614	ENSBTAP00000047743	ENSBTAP00000039145	ENSBTAP00000048341	ENSBTAP00000042970	ENSBTAP00000014044	ENSBTAP00000019791	ENSBTAP00000015750
GO:0070271	P	protein complex biogenesis	25	285	1220	25160	0.0036	1	ENSBTAP00000017428	ENSBTAP00000030543	ENSBTAP00000028238	ENSBTAP00000028488	ENSBTAP00000003725	ENSBTAP00000023853	ENSBTAP00000017996	ENSBTAP00000039157	ENSBTAP00000047675	ENSBTAP00000006538	ENSBTAP00000021183	ENSBTAP00000051535	ENSBTAP00000017697	ENSBTAP00000007743	ENSBTAP00000014037	ENSBTAP00000017701	ENSBTAP00000003736	ENSBTAP00000040614	ENSBTAP00000047743	ENSBTAP00000039145	ENSBTAP00000048341	ENSBTAP00000042970	ENSBTAP00000014044	ENSBTAP00000019791	ENSBTAP00000015750
GO:0001666	P	response to hypoxia	12	285	421	25160	0.0038	1	ENSBTAP00000009264	ENSBTAP00000017701	ENSBTAP00000044619	ENSBTAP00000017697	ENSBTAP00000013568	ENSBTAP00000004538	ENSBTAP00000047743	ENSBTAP00000002891	ENSBTAP00000012909	ENSBTAP00000003683	ENSBTAP00000017685	ENSBTAP00000009261
GO:0070482	P	response to oxygen levels	12	285	423	25160	0.0039	1	ENSBTAP00000009264	ENSBTAP00000017701	ENSBTAP00000044619	ENSBTAP00000017697	ENSBTAP00000013568	ENSBTAP00000004538	ENSBTAP00000047743	ENSBTAP00000002891	ENSBTAP00000012909	ENSBTAP00000003683	ENSBTAP00000017685	ENSBTAP00000009261
GO:0009725	P	response to hormone stimulus	22	285	1033	25160	0.004	1	ENSBTAP00000030543	ENSBTAP00000016177	ENSBTAP00000007139	ENSBTAP00000028488	ENSBTAP00000035711	ENSBTAP00000023853	ENSBTAP00000039157	ENSBTAP00000017697	ENSBTAP00000014037	ENSBTAP00000031647	ENSBTAP00000021395	ENSBTAP00000017701	ENSBTAP00000002067	ENSBTAP00000047743	ENSBTAP00000009264	ENSBTAP00000039145	ENSBTAP00000009261	ENSBTAP00000001324	ENSBTAP00000014044	ENSBTAP00000004538	ENSBTAP00000044619	ENSBTAP00000017685
GO:0016614	F	oxidoreductase activity, acting on CH-OH group of donors	9	285	267	25160	0.0041	0.6	ENSBTAP00000030543	ENSBTAP00000028488	ENSBTAP00000014044	ENSBTAP00000023853	ENSBTAP00000017996	ENSBTAP00000039157	ENSBTAP00000017988	ENSBTAP00000014037	ENSBTAP00000039145
GO:0046394	P	carboxylic acid biosynthetic process	10	285	322	25160	0.0045	1	ENSBTAP00000007615	ENSBTAP00000028488	ENSBTAP00000014044	ENSBTAP00000023853	ENSBTAP00000007743	ENSBTAP00000039157	ENSBTAP00000030543	ENSBTAP00000014037	ENSBTAP00000039145	ENSBTAP00000017685
GO:0016053	P	organic acid biosynthetic process	10	285	322	25160	0.0045	1	ENSBTAP00000007615	ENSBTAP00000028488	ENSBTAP00000014044	ENSBTAP00000023853	ENSBTAP00000007743	ENSBTAP00000039157	ENSBTAP00000030543	ENSBTAP00000014037	ENSBTAP00000039145	ENSBTAP00000017685
GO:0005874	C	microtubule	11	285	376	25160	0.0045	0.51	ENSBTAP00000004227	ENSBTAP00000030594	ENSBTAP00000001242	ENSBTAP00000020484	ENSBTAP00000047992	ENSBTAP00000042212	ENSBTAP00000006351	ENSBTAP00000021049	ENSBTAP00000021045	ENSBTAP00000025744	ENSBTAP00000006538
GO:0046942	P	carboxylic acid transport	12	285	436	25160	0.0049	1	ENSBTAP00000017342	ENSBTAP00000031647	ENSBTAP00000017341	ENSBTAP00000030543	ENSBTAP00000028488	ENSBTAP00000051535	ENSBTAP00000014044	ENSBTAP00000023853	ENSBTAP00000039157	ENSBTAP00000014037	ENSBTAP00000039145	ENSBTAP00000047675
GO:0015849	P	organic acid transport	12	285	438	25160	0.0051	1	ENSBTAP00000017342	ENSBTAP00000031647	ENSBTAP00000017341	ENSBTAP00000030543	ENSBTAP00000028488	ENSBTAP00000051535	ENSBTAP00000014044	ENSBTAP00000023853	ENSBTAP00000039157	ENSBTAP00000014037	ENSBTAP00000039145	ENSBTAP00000047675
GO:0006694	P	steroid biosynthetic process	8	285	227	25160	0.0052	1	ENSBTAP00000030543	ENSBTAP00000010210	ENSBTAP00000028488	ENSBTAP00000014044	ENSBTAP00000023853	ENSBTAP00000039157	ENSBTAP00000014037	ENSBTAP00000039145
GO:0010033	P	response to organic substance	32	285	1740	25160	0.0052	1	ENSBTAP00000017342	ENSBTAP00000017341	ENSBTAP00000030543	ENSBTAP00000016177	ENSBTAP00000028238	ENSBTAP00000007139	ENSBTAP00000028488	ENSBTAP00000035711	ENSBTAP00000027793	ENSBTAP00000012804	ENSBTAP00000023853	ENSBTAP00000039157	ENSBTAP00000021045	ENSBTAP00000003728	ENSBTAP00000017697	ENSBTAP00000014037	ENSBTAP00000031647	ENSBTAP00000021395	ENSBTAP00000030594	ENSBTAP00000017701	ENSBTAP00000002067	ENSBTAP00000047743	ENSBTAP00000009264	ENSBTAP00000039145	ENSBTAP00000009261	ENSBTAP00000001324	ENSBTAP00000020009	ENSBTAP00000042970	ENSBTAP00000014044	ENSBTAP00000004538	ENSBTAP00000044619	ENSBTAP00000017685
GO:0003924	F	GTPase activity	11	285	384	25160	0.0052	0.76	ENSBTAP00000052589	ENSBTAP00000050757	ENSBTAP00000012326	ENSBTAP00000019785	ENSBTAP00000031094	ENSBTAP00000048119	ENSBTAP00000052286	ENSBTAP00000020043	ENSBTAP00000048354	ENSBTAP00000023500	ENSBTAP00000023649
GO:0045214	P	sarcomere organization	5	285	97	25160	0.0059	1	ENSBTAP00000047743	ENSBTAP00000017701	ENSBTAP00000036739	ENSBTAP00000017697	ENSBTAP00000032305
GO:0006869	P	lipid transport	9	285	285	25160	0.0062	1	ENSBTAP00000035070	ENSBTAP00000030543	ENSBTAP00000028488	ENSBTAP00000024898	ENSBTAP00000014044	ENSBTAP00000023853	ENSBTAP00000039157	ENSBTAP00000014037	ENSBTAP00000039145
GO:0070887	P	cellular response to chemical stimulus	14	285	569	25160	0.0064	1	ENSBTAP00000021395	ENSBTAP00000030543	ENSBTAP00000016177	ENSBTAP00000028488	ENSBTAP00000022355	ENSBTAP00000002067	ENSBTAP00000039145	ENSBTAP00000014044	ENSBTAP00000023853	ENSBTAP00000007743	ENSBTAP00000039157	ENSBTAP00000014037	ENSBTAP00000003728	ENSBTAP00000044619
GO:0030193	P	regulation of blood coagulation	5	285	100	25160	0.0066	1	ENSBTAP00000018804	ENSBTAP00000004648	ENSBTAP00000012503	ENSBTAP00000027793	ENSBTAP00000012804
GO:0022607	P	cellular component assembly	44	285	2645	25160	0.0067	1	ENSBTAP00000036739	ENSBTAP00000030543	ENSBTAP00000028238	ENSBTAP00000009669	ENSBTAP00000003725	ENSBTAP00000023853	ENSBTAP00000017428	ENSBTAP00000046380	ENSBTAP00000017996	ENSBTAP00000039157	ENSBTAP00000048796	ENSBTAP00000003728	ENSBTAP00000047675	ENSBTAP00000006538	ENSBTAP00000032305	ENSBTAP00000021183	ENSBTAP00000028488	ENSBTAP00000051535	ENSBTAP00000017697	ENSBTAP00000007743	ENSBTAP00000014194	ENSBTAP00000014037	ENSBTAP00000048341	ENSBTAP00000031285	ENSBTAP00000030474	ENSBTAP00000053109	ENSBTAP00000012342	ENSBTAP00000022355	ENSBTAP00000017701	ENSBTAP00000040038	ENSBTAP00000003736	ENSBTAP00000040614	ENSBTAP00000047743	ENSBTAP00000039145	ENSBTAP00000018735	ENSBTAP00000004145	ENSBTAP00000013173	ENSBTAP00000005275	ENSBTAP00000018579	ENSBTAP00000049713	ENSBTAP00000042970
GO:0044085	P	cellular component biogenesis	47	285	2902	25160	0.0081	1	ENSBTAP00000036739	ENSBTAP00000030543	ENSBTAP00000028238	ENSBTAP00000009669	ENSBTAP00000003725	ENSBTAP00000023853	ENSBTAP00000017428	ENSBTAP00000046380	ENSBTAP00000017996	ENSBTAP00000039157	ENSBTAP00000048796	ENSBTAP00000003728	ENSBTAP00000003086	ENSBTAP00000006538	ENSBTAP00000025744	ENSBTAP00000032305	ENSBTAP00000021183	ENSBTAP00000028488	ENSBTAP00000051535	ENSBTAP00000017697	ENSBTAP00000007743	ENSBTAP00000047675	ENSBTAP00000014194	ENSBTAP00000014037	ENSBTAP00000048341	ENSBTAP00000031285	ENSBTAP00000030474	ENSBTAP00000053109	ENSBTAP00000012342	ENSBTAP00000022355	ENSBTAP00000017701	ENSBTAP00000040038	ENSBTAP00000003736	ENSBTAP00000040614	ENSBTAP00000047743	ENSBTAP00000039145	ENSBTAP00000018735	ENSBTAP00000004145	ENSBTAP00000013173	ENSBTAP00000005275	ENSBTAP00000007619
GO:0019228	P	regulation of action potential in neuron	8	285	248	25160	0.0085	1	ENSBTAP00000017261	ENSBTAP00000051873	ENSBTAP00000021395	ENSBTAP00000028238	ENSBTAP00000017701	ENSBTAP00000042970	ENSBTAP00000017697	ENSBTAP00000047743
GO:0007399	P	nervous system development	57	285	3681	25160	0.0087	1	ENSBTAP00000017342	ENSBTAP00000051873	ENSBTAP00000017341	ENSBTAP00000028238	ENSBTAP00000009669	ENSBTAP00000027793	ENSBTAP00000012804	ENSBTAP00000019209	ENSBTAP00000002979	ENSBTAP00000036739	ENSBTAP00000021049	ENSBTAP00000023130	ENSBTAP00000021045	ENSBTAP00000025744	ENSBTAP00000042667	ENSBTAP00000008432	ENSBTAP00000006538	ENSBTAP00000020011	ENSBTAP00000048796	ENSBTAP00000037291	ENSBTAP00000000069	ENSBTAP00000038860	ENSBTAP00000008586	ENSBTAP00000004971	ENSBTAP00000029015	ENSBTAP00000017697	ENSBTAP00000007743	ENSBTAP00000012212	ENSBTAP00000020497	ENSBTAP00000047997	ENSBTAP00000031647	ENSBTAP00000021395	ENSBTAP00000031285	ENSBTAP00000030474	ENSBTAP00000012187	ENSBTAP00000053109	ENSBTAP00000040787	ENSBTAP00000030594	ENSBTAP00000022355	ENSBTAP00000017701	ENSBTAP00000040038
GO:0032787	P	monocarboxylic acid metabolic process	16	285	716	25160	0.0088	1	ENSBTAP00000030543	ENSBTAP00000013568	ENSBTAP00000003683	ENSBTAP00000028488	ENSBTAP00000017988	ENSBTAP00000014044	ENSBTAP00000023853	ENSBTAP00000007743	ENSBTAP00000017996	ENSBTAP00000014037	ENSBTAP00000002891	ENSBTAP00000039157	ENSBTAP00000014398	ENSBTAP00000012909	ENSBTAP00000039145	ENSBTAP00000017685
GO:0016410	F	N-acyltransferase activity	5	285	108	25160	0.009	1	ENSBTAP00000002891	ENSBTAP00000012909	ENSBTAP00000003683	ENSBTAP00000013568	ENSBTAP00000000994
GO:0004869	F	cysteine-type endopeptidase inhibitor activity	5	285	109	25160	0.0093	1	ENSBTAP00000027793	ENSBTAP00000004538	ENSBTAP00000009264	ENSBTAP00000011576	ENSBTAP00000009261
GO:0042493	P	response to drug	15	285	659	25160	0.0094	1	ENSBTAP00000031647	ENSBTAP00000017701	ENSBTAP00000030543	ENSBTAP00000016177	ENSBTAP00000028238	ENSBTAP00000007139	ENSBTAP00000028488	ENSBTAP00000042970	ENSBTAP00000014044	ENSBTAP00000039157	ENSBTAP00000023853	ENSBTAP00000017697	ENSBTAP00000047743	ENSBTAP00000014037	ENSBTAP00000039145
GO:0016043	P	cellular component organization	107	285	7764	25160	0.0099	1	ENSBTAP00000017342	ENSBTAP00000017341	ENSBTAP00000028238	ENSBTAP00000009669	ENSBTAP00000022784	ENSBTAP00000036739	ENSBTAP00000021049	ENSBTAP00000021045	ENSBTAP00000048796	ENSBTAP00000047675	ENSBTAP00000006538	ENSBTAP00000030912	ENSBTAP00000012216	ENSBTAP00000012212	ENSBTAP00000047783	ENSBTAP00000012187	ENSBTAP00000053109	ENSBTAP00000012342	ENSBTAP00000030594	ENSBTAP00000012812	ENSBTAP00000040143	ENSBTAP00000003736	ENSBTAP00000048088	ENSBTAP00000018735	ENSBTAP00000029225	ENSBTAP00000007619	ENSBTAP00000031290	ENSBTAP00000045553	ENSBTAP00000050126	ENSBTAP00000017363	ENSBTAP00000052108	ENSBTAP00000003725	ENSBTAP00000023853	ENSBTAP00000017996	ENSBTAP00000017999	ENSBTAP00000025744	ENSBTAP00000003728	ENSBTAP00000017359	ENSBTAP00000051737	ENSBTAP00000051535	ENSBTAP00000017697
GO:0009719	P	response to endogenous stimulus	22	285	1126	25160	0.01	1	ENSBTAP00000030543	ENSBTAP00000016177	ENSBTAP00000007139	ENSBTAP00000028488	ENSBTAP00000035711	ENSBTAP00000023853	ENSBTAP00000039157	ENSBTAP00000017697	ENSBTAP00000014037	ENSBTAP00000031647	ENSBTAP00000021395	ENSBTAP00000017701	ENSBTAP00000002067	ENSBTAP00000047743	ENSBTAP00000009264	ENSBTAP00000039145	ENSBTAP00000009261	ENSBTAP00000001324	ENSBTAP00000014044	ENSBTAP00000004538	ENSBTAP00000044619	ENSBTAP00000017685
GO:0042445	P	hormone metabolic process	10	285	368	25160	0.011	1	ENSBTAP00000017701	ENSBTAP00000030543	ENSBTAP00000028488	ENSBTAP00000014044	ENSBTAP00000039157	ENSBTAP00000023853	ENSBTAP00000017697	ENSBTAP00000047743	ENSBTAP00000014037	ENSBTAP00000039145
GO:0030424	C	axon	12	285	484	25160	0.011	1	ENSBTAP00000017342	ENSBTAP00000017341	ENSBTAP00000017697	ENSBTAP00000030594	ENSBTAP00000018579	ENSBTAP00000017701	ENSBTAP00000001324	ENSBTAP00000013791	ENSBTAP00000036739	ENSBTAP00000047743	ENSBTAP00000021045	ENSBTAP00000025744
GO:0004386	F	helicase activity	8	285	264	25160	0.012	1	ENSBTAP00000012322	ENSBTAP00000030598	ENSBTAP00000007619	ENSBTAP00000005281	ENSBTAP00000014194	ENSBTAP00000026619	ENSBTAP00000003728	ENSBTAP00000003086
GO:0006629	P	lipid metabolic process	30	285	1718	25160	0.013	1	ENSBTAP00000017261	ENSBTAP00000030543	ENSBTAP00000016177	ENSBTAP00000015272	ENSBTAP00000028488	ENSBTAP00000024898	ENSBTAP00000023853	ENSBTAP00000039157	ENSBTAP00000014398	ENSBTAP00000017999	ENSBTAP00000012909	ENSBTAP00000010210	ENSBTAP00000017697	ENSBTAP00000007743	ENSBTAP00000014037	ENSBTAP00000003683	ENSBTAP00000031647	ENSBTAP00000017701	ENSBTAP00000011576	ENSBTAP00000004538	ENSBTAP00000047743	ENSBTAP00000009264	ENSBTAP00000020766	ENSBTAP00000039145	ENSBTAP00000009261	ENSBTAP00000013791	ENSBTAP00000014044	ENSBTAP00000013568	ENSBTAP00000002891	ENSBTAP00000017685
GO:0050818	P	regulation of coagulation	5	285	120	25160	0.013	1	ENSBTAP00000018804	ENSBTAP00000004648	ENSBTAP00000012503	ENSBTAP00000027793	ENSBTAP00000012804
GO:0005913	C	cell-cell adherens junction	5	285	119	25160	0.013	1	ENSBTAP00000028238	ENSBTAP00000019209	ENSBTAP00000042970	ENSBTAP00000032266	ENSBTAP00000021395
GO:0043195	C	terminal button	5	285	121	25160	0.014	1	ENSBTAP00000017342	ENSBTAP00000047743	ENSBTAP00000017701	ENSBTAP00000017341	ENSBTAP00000017697
GO:0006955	P	immune response	32	285	1883	25160	0.015	1	ENSBTAP00000029488	ENSBTAP00000050126	ENSBTAP00000017363	ENSBTAP00000052108	ENSBTAP00000019209	ENSBTAP00000020009	ENSBTAP00000020043	ENSBTAP00000048354	ENSBTAP00000037395	ENSBTAP00000020011	ENSBTAP00000031094	ENSBTAP00000019785	ENSBTAP00000051737	ENSBTAP00000013262	ENSBTAP00000052286	ENSBTAP00000007743	ENSBTAP00000002786	ENSBTAP00000037042	ENSBTAP00000017359	ENSBTAP00000026300	ENSBTAP00000022355	ENSBTAP00000017607	ENSBTAP00000052086	ENSBTAP00000048088	ENSBTAP00000011737	ENSBTAP00000029225	ENSBTAP00000052589	ENSBTAP00000050757	ENSBTAP00000048119	ENSBTAP00000014364	ENSBTAP00000023500	ENSBTAP00000022393
GO:0043933	P	macromolecular complex subunit organization	36	285	2171	25160	0.015	1	ENSBTAP00000017428	ENSBTAP00000030543	ENSBTAP00000028238	ENSBTAP00000028488	ENSBTAP00000003725	ENSBTAP00000023853	ENSBTAP00000046380	ENSBTAP00000021049	ENSBTAP00000039157	ENSBTAP00000021045	ENSBTAP00000003728	ENSBTAP00000047675	ENSBTAP00000006538	ENSBTAP00000021183	ENSBTAP00000051535	ENSBTAP00000030594	ENSBTAP00000017697	ENSBTAP00000007743	ENSBTAP00000008432	ENSBTAP00000014194	ENSBTAP00000014037	ENSBTAP00000018735	ENSBTAP00000012187	ENSBTAP00000004971	ENSBTAP00000017701	ENSBTAP00000003736	ENSBTAP00000040614	ENSBTAP00000047743	ENSBTAP00000039145	ENSBTAP00000048341	ENSBTAP00000007619	ENSBTAP00000042970	ENSBTAP00000014044	ENSBTAP00000019791	ENSBTAP00000015750	ENSBTAP00000017996
GO:0065003	P	macromolecular complex assembly	29	285	1666	25160	0.015	1	ENSBTAP00000017428	ENSBTAP00000030543	ENSBTAP00000028238	ENSBTAP00000028488	ENSBTAP00000003725	ENSBTAP00000023853	ENSBTAP00000046380	ENSBTAP00000017996	ENSBTAP00000039157	ENSBTAP00000003728	ENSBTAP00000047675	ENSBTAP00000006538	ENSBTAP00000021183	ENSBTAP00000051535	ENSBTAP00000017697	ENSBTAP00000007743	ENSBTAP00000014194	ENSBTAP00000014037	ENSBTAP00000018735	ENSBTAP00000017701	ENSBTAP00000003736	ENSBTAP00000040614	ENSBTAP00000047743	ENSBTAP00000039145	ENSBTAP00000048341	ENSBTAP00000042970	ENSBTAP00000014044	ENSBTAP00000019791	ENSBTAP00000015750
GO:0005496	F	steroid binding	8	285	280	25160	0.016	1	ENSBTAP00000030543	ENSBTAP00000028488	ENSBTAP00000035711	ENSBTAP00000014044	ENSBTAP00000023853	ENSBTAP00000039157	ENSBTAP00000014037	ENSBTAP00000039145
GO:0044451	C	nucleoplasm part	20	285	1038	25160	0.016	1	ENSBTAP00000036739	ENSBTAP00000014398	ENSBTAP00000014194	ENSBTAP00000044054	ENSBTAP00000012342	ENSBTAP00000004971	ENSBTAP00000001897	ENSBTAP00000012812	ENSBTAP00000042667	ENSBTAP00000015510	ENSBTAP00000042212	ENSBTAP00000040614	ENSBTAP00000017996	ENSBTAP00000028865	ENSBTAP00000000994	ENSBTAP00000026619	ENSBTAP00000010210	ENSBTAP00000000504	ENSBTAP00000003728	ENSBTAP00000048341
GO:0005576	C	extracellular region	69	285	4763	25160	0.016	1	ENSBTAP00000017342	ENSBTAP00000007229	ENSBTAP00000017341	ENSBTAP00000028865	ENSBTAP00000050126	ENSBTAP00000015272	ENSBTAP00000017363	ENSBTAP00000028238	ENSBTAP00000009669	ENSBTAP00000024678	ENSBTAP00000027793	ENSBTAP00000012804	ENSBTAP00000052108	ENSBTAP00000019209	ENSBTAP00000002979	ENSBTAP00000030474	ENSBTAP00000032266	ENSBTAP00000047675	ENSBTAP00000053109	ENSBTAP00000020011	ENSBTAP00000004538	ENSBTAP00000052086	ENSBTAP00000000069	ENSBTAP00000027862	ENSBTAP00000051535	ENSBTAP00000013262	ENSBTAP00000029015	ENSBTAP00000002786	ENSBTAP00000020497	ENSBTAP00000031053	ENSBTAP00000031285	ENSBTAP00000009085	ENSBTAP00000028652	ENSBTAP00000037042	ENSBTAP00000017359	ENSBTAP00000040038	ENSBTAP00000018804	ENSBTAP00000004648	ENSBTAP00000012503	ENSBTAP00000011576	ENSBTAP00000008743
GO:0005246	F	calcium channel regulator activity	6	285	175	25160	0.017	1	ENSBTAP00000017342	ENSBTAP00000031053	ENSBTAP00000017341	ENSBTAP00000028652	ENSBTAP00000028238	ENSBTAP00000017685
GO:0021536	P	diencephalon development	5	285	130	25160	0.018	1	ENSBTAP00000028238	ENSBTAP00000015510	ENSBTAP00000042667	ENSBTAP00000012187	ENSBTAP00000042970
GO:0005262	F	calcium channel activity	7	285	230	25160	0.018	1	ENSBTAP00000017342	ENSBTAP00000031053	ENSBTAP00000017341	ENSBTAP00000028652	ENSBTAP00000028238	ENSBTAP00000017425	ENSBTAP00000017685
GO:0006261	P	DNA-dependent DNA replication	6	285	181	25160	0.019	1	ENSBTAP00000012322	ENSBTAP00000012812	ENSBTAP00000019791	ENSBTAP00000014194	ENSBTAP00000026619	ENSBTAP00000003728
GO:0000910	P	cytokinesis	10	285	405	25160	0.019	1	ENSBTAP00000047992	ENSBTAP00000001057	ENSBTAP00000004227	ENSBTAP00000022355	ENSBTAP00000002785	ENSBTAP00000003725	ENSBTAP00000014194	ENSBTAP00000004036	ENSBTAP00000020484	ENSBTAP00000003728
GO:0030955	F	potassium ion binding	5	285	134	25160	0.02	1	ENSBTAP00000047743	ENSBTAP00000017701	ENSBTAP00000045553	ENSBTAP00000017697	ENSBTAP00000044619
GO:0050885	P	neuromuscular process controlling balance	5	285	135	25160	0.021	1	ENSBTAP00000047743	ENSBTAP00000017261	ENSBTAP00000017701	ENSBTAP00000017697	ENSBTAP00000028652
GO:0048839	P	inner ear development	9	285	351	25160	0.021	1	ENSBTAP00000012187	ENSBTAP00000028238	ENSBTAP00000023238	ENSBTAP00000017701	ENSBTAP00000042970	ENSBTAP00000017697	ENSBTAP00000047743	ENSBTAP00000028652	ENSBTAP00000008432
GO:0001508	P	regulation of action potential	8	285	298	25160	0.023	1	ENSBTAP00000017261	ENSBTAP00000051873	ENSBTAP00000021395	ENSBTAP00000028238	ENSBTAP00000017701	ENSBTAP00000042970	ENSBTAP00000017697	ENSBTAP00000047743
GO:0009605	P	response to external stimulus	43	285	2778	25160	0.023	1	ENSBTAP00000017342	ENSBTAP00000018804	ENSBTAP00000017341	ENSBTAP00000029488	ENSBTAP00000016177	ENSBTAP00000028238	ENSBTAP00000007139	ENSBTAP00000027793	ENSBTAP00000012804	ENSBTAP00000019209	ENSBTAP00000002979	ENSBTAP00000021045	ENSBTAP00000012909	ENSBTAP00000020011	ENSBTAP00000030594	ENSBTAP00000029015	ENSBTAP00000017697	ENSBTAP00000007743	ENSBTAP00000005468	ENSBTAP00000003683	ENSBTAP00000017701	ENSBTAP00000028652	ENSBTAP00000004971	ENSBTAP00000022355	ENSBTAP00000026300	ENSBTAP00000004648	ENSBTAP00000012503	ENSBTAP00000011576	ENSBTAP00000014629	ENSBTAP00000015799	ENSBTAP00000004538	ENSBTAP00000047743	ENSBTAP00000009264	ENSBTAP00000002786	ENSBTAP00000009261	ENSBTAP00000013173	ENSBTAP00000020009	ENSBTAP00000042970	ENSBTAP00000022393	ENSBTAP00000013568	ENSBTAP00000002891
GO:0001764	P	neuron migration	7	285	242	25160	0.023	1	ENSBTAP00000040787	ENSBTAP00000012187	ENSBTAP00000028238	ENSBTAP00000042667	ENSBTAP00000042970	ENSBTAP00000025744	ENSBTAP00000008432
GO:0009611	P	response to wounding	27	285	1576	25160	0.023	1	ENSBTAP00000018804	ENSBTAP00000028238	ENSBTAP00000027793	ENSBTAP00000012804	ENSBTAP00000019209	ENSBTAP00000002979	ENSBTAP00000012909	ENSBTAP00000029015	ENSBTAP00000003683	ENSBTAP00000004971	ENSBTAP00000026300	ENSBTAP00000004648	ENSBTAP00000012503	ENSBTAP00000011576	ENSBTAP00000014629	ENSBTAP00000015799	ENSBTAP00000004538	ENSBTAP00000009264	ENSBTAP00000002786	ENSBTAP00000009261	ENSBTAP00000013173	ENSBTAP00000020009	ENSBTAP00000042970	ENSBTAP00000022393	ENSBTAP00000013568	ENSBTAP00000002891	ENSBTAP00000017685
GO:0044459	C	plasma membrane part	69	285	4837	25160	0.023	1	ENSBTAP00000017342	ENSBTAP00000051873	ENSBTAP00000017341	ENSBTAP00000029488	ENSBTAP00000050126	ENSBTAP00000017363	ENSBTAP00000028238	ENSBTAP00000009669	ENSBTAP00000049713	ENSBTAP00000022784	ENSBTAP00000052108	ENSBTAP00000019209	ENSBTAP00000002979	ENSBTAP00000020497	ENSBTAP00000021395	ENSBTAP00000032266	ENSBTAP00000037395	ENSBTAP00000048796	ENSBTAP00000048790	ENSBTAP00000047675	ENSBTAP00000053109	ENSBTAP00000046401	ENSBTAP00000012873	ENSBTAP00000000069	ENSBTAP00000036478	ENSBTAP00000051535	ENSBTAP00000013262	ENSBTAP00000029015	ENSBTAP00000017697	ENSBTAP00000007743	ENSBTAP00000047997	ENSBTAP00000048607	ENSBTAP00000004036	ENSBTAP00000026300	ENSBTAP00000031647	ENSBTAP00000031053	ENSBTAP00000030474	ENSBTAP00000028652	ENSBTAP00000037042	ENSBTAP00000017359	ENSBTAP00000031290
GO:0008344	P	adult locomotory behavior	7	285	245	25160	0.024	1	ENSBTAP00000017342	ENSBTAP00000017261	ENSBTAP00000017341	ENSBTAP00000028652	ENSBTAP00000017701	ENSBTAP00000017697	ENSBTAP00000047743
GO:0005525	F	GTP binding	12	285	546	25160	0.024	1	ENSBTAP00000052589	ENSBTAP00000050757	ENSBTAP00000012326	ENSBTAP00000042212	ENSBTAP00000019785	ENSBTAP00000031094	ENSBTAP00000048119	ENSBTAP00000052286	ENSBTAP00000020043	ENSBTAP00000048354	ENSBTAP00000023500	ENSBTAP00000023649
GO:0030054	C	cell junction	19	285	1015	25160	0.024	1	ENSBTAP00000031647	ENSBTAP00000051873	ENSBTAP00000005275	ENSBTAP00000048524	ENSBTAP00000036478	ENSBTAP00000028238	ENSBTAP00000018579	ENSBTAP00000000069	ENSBTAP00000052734	ENSBTAP00000032266	ENSBTAP00000042970	ENSBTAP00000019209	ENSBTAP00000023071	ENSBTAP00000007743	ENSBTAP00000023076	ENSBTAP00000020655	ENSBTAP00000019090	ENSBTAP00000048790	ENSBTAP00000021395
GO:0000267	C	cell fraction	46	285	3022	25160	0.024	1	ENSBTAP00000017342	ENSBTAP00000017261	ENSBTAP00000017341	ENSBTAP00000016177	ENSBTAP00000050531	ENSBTAP00000007139	ENSBTAP00000028488	ENSBTAP00000012804	ENSBTAP00000023853	ENSBTAP00000036739	ENSBTAP00000021049	ENSBTAP00000039157	ENSBTAP00000021045	ENSBTAP00000048790	ENSBTAP00000020011	ENSBTAP00000010711	ENSBTAP00000023076	ENSBTAP00000002785	ENSBTAP00000052734	ENSBTAP00000047527	ENSBTAP00000014037	ENSBTAP00000009261	ENSBTAP00000020497	ENSBTAP00000031647	ENSBTAP00000017988	ENSBTAP00000030594	ENSBTAP00000031290	ENSBTAP00000022355	ENSBTAP00000011576	ENSBTAP00000023071	ENSBTAP00000040143	ENSBTAP00000009264	ENSBTAP00000039145	ENSBTAP00000018735	ENSBTAP00000051502	ENSBTAP00000029225	ENSBTAP00000013173	ENSBTAP00000048524	ENSBTAP00000013791	ENSBTAP00000002979	ENSBTAP00000044619
GO:0051241	P	negative regulation of multicellular organismal process	10	285	423	25160	0.025	1	ENSBTAP00000017342	ENSBTAP00000017341	ENSBTAP00000005275	ENSBTAP00000017701	ENSBTAP00000012503	ENSBTAP00000027793	ENSBTAP00000012804	ENSBTAP00000017697	ENSBTAP00000047743	ENSBTAP00000017999
GO:0016042	P	lipid catabolic process	9	285	364	25160	0.025	1	ENSBTAP00000017261	ENSBTAP00000028488	ENSBTAP00000014037	ENSBTAP00000014044	ENSBTAP00000023853	ENSBTAP00000039157	ENSBTAP00000017999	ENSBTAP00000039145	ENSBTAP00000017685
GO:0016491	F	oxidoreductase activity	22	285	1231	25160	0.025	1	ENSBTAP00000017428	ENSBTAP00000030543	ENSBTAP00000016177	ENSBTAP00000007139	ENSBTAP00000028488	ENSBTAP00000024678	ENSBTAP00000023853	ENSBTAP00000017996	ENSBTAP00000039157	ENSBTAP00000020018	ENSBTAP00000039145	ENSBTAP00000014037	ENSBTAP00000017988	ENSBTAP00000002067	ENSBTAP00000015853	ENSBTAP00000020655	ENSBTAP00000002785	ENSBTAP00000007615	ENSBTAP00000013791	ENSBTAP00000014044	ENSBTAP00000015510	ENSBTAP00000015750
GO:0043583	P	ear development	9	285	376	25160	0.03	1	ENSBTAP00000012187	ENSBTAP00000028238	ENSBTAP00000023238	ENSBTAP00000017701	ENSBTAP00000042970	ENSBTAP00000017697	ENSBTAP00000047743	ENSBTAP00000028652	ENSBTAP00000008432
GO:0031960	P	response to corticosteroid stimulus	7	285	258	25160	0.03	1	ENSBTAP00000031647	ENSBTAP00000016177	ENSBTAP00000007139	ENSBTAP00000017701	ENSBTAP00000017697	ENSBTAP00000047743	ENSBTAP00000017685
GO:0043436	P	oxoacid metabolic process	22	285	1255	25160	0.031	1	ENSBTAP00000030543	ENSBTAP00000028488	ENSBTAP00000023853	ENSBTAP00000015848	ENSBTAP00000017996	ENSBTAP00000039157	ENSBTAP00000014398	ENSBTAP00000012909	ENSBTAP00000047675	ENSBTAP00000051535	ENSBTAP00000007743	ENSBTAP00000000862	ENSBTAP00000014037	ENSBTAP00000003683	ENSBTAP00000017988	ENSBTAP00000039145	ENSBTAP00000007615	ENSBTAP00000014044	ENSBTAP00000013568	ENSBTAP00000002891	ENSBTAP00000015750	ENSBTAP00000017685
GO:0030239	P	myofibril assembly	6	285	204	25160	0.031	1	ENSBTAP00000036739	ENSBTAP00000005275	ENSBTAP00000032305	ENSBTAP00000017701	ENSBTAP00000017697	ENSBTAP00000047743
GO:0019752	P	carboxylic acid metabolic process	22	285	1255	25160	0.031	1	ENSBTAP00000030543	ENSBTAP00000028488	ENSBTAP00000023853	ENSBTAP00000015848	ENSBTAP00000017996	ENSBTAP00000039157	ENSBTAP00000014398	ENSBTAP00000012909	ENSBTAP00000047675	ENSBTAP00000051535	ENSBTAP00000007743	ENSBTAP00000000862	ENSBTAP00000014037	ENSBTAP00000003683	ENSBTAP00000017988	ENSBTAP00000039145	ENSBTAP00000007615	ENSBTAP00000014044	ENSBTAP00000013568	ENSBTAP00000002891	ENSBTAP00000015750	ENSBTAP00000017685
GO:0006082	P	organic acid metabolic process	22	285	1262	25160	0.032	1	ENSBTAP00000030543	ENSBTAP00000028488	ENSBTAP00000023853	ENSBTAP00000015848	ENSBTAP00000017996	ENSBTAP00000039157	ENSBTAP00000014398	ENSBTAP00000012909	ENSBTAP00000047675	ENSBTAP00000051535	ENSBTAP00000007743	ENSBTAP00000000862	ENSBTAP00000014037	ENSBTAP00000003683	ENSBTAP00000017988	ENSBTAP00000039145	ENSBTAP00000007615	ENSBTAP00000014044	ENSBTAP00000013568	ENSBTAP00000002891	ENSBTAP00000015750	ENSBTAP00000017685
GO:0004091	F	carboxylesterase activity	5	285	152	25160	0.032	1	ENSBTAP00000002891	ENSBTAP00000012909	ENSBTAP00000013568	ENSBTAP00000003683	ENSBTAP00000017685
GO:0005261	F	cation channel activity	11	285	505	25160	0.032	1	ENSBTAP00000017342	ENSBTAP00000031053	ENSBTAP00000017341	ENSBTAP00000028652	ENSBTAP00000017697	ENSBTAP00000028238	ENSBTAP00000017701	ENSBTAP00000017425	ENSBTAP00000045553	ENSBTAP00000047743	ENSBTAP00000017685
GO:0031032	P	actomyosin structure organization	7	285	262	25160	0.033	1	ENSBTAP00000036739	ENSBTAP00000005275	ENSBTAP00000032305	ENSBTAP00000017701	ENSBTAP00000022355	ENSBTAP00000017697	ENSBTAP00000047743
GO:0050769	P	positive regulation of neurogenesis	6	285	207	25160	0.033	1	ENSBTAP00000029225	ENSBTAP00000012187	ENSBTAP00000028238	ENSBTAP00000027793	ENSBTAP00000012804	ENSBTAP00000042970
GO:0006954	P	inflammatory response	18	285	982	25160	0.033	1	ENSBTAP00000009264	ENSBTAP00000017685	ENSBTAP00000013173	ENSBTAP00000004971	ENSBTAP00000026300	ENSBTAP00000012503	ENSBTAP00000011576	ENSBTAP00000012804	ENSBTAP00000027793	ENSBTAP00000002786	ENSBTAP00000013568	ENSBTAP00000004538	ENSBTAP00000002891	ENSBTAP00000012909	ENSBTAP00000020009	ENSBTAP00000003683	ENSBTAP00000022393	ENSBTAP00000009261
GO:0022891	F	substrate-specific transmembrane transporter activity	27	285	1631	25160	0.033	1	ENSBTAP00000017342	ENSBTAP00000017341	ENSBTAP00000030543	ENSBTAP00000028238	ENSBTAP00000028488	ENSBTAP00000024678	ENSBTAP00000017425	ENSBTAP00000035070	ENSBTAP00000023853	ENSBTAP00000045553	ENSBTAP00000004335	ENSBTAP00000039157	ENSBTAP00000047675	ENSBTAP00000036013	ENSBTAP00000051535	ENSBTAP00000017697	ENSBTAP00000014037	ENSBTAP00000031647	ENSBTAP00000031053	ENSBTAP00000028652	ENSBTAP00000017701	ENSBTAP00000047743	ENSBTAP00000039145	ENSBTAP00000029024	ENSBTAP00000040788	ENSBTAP00000014044	ENSBTAP00000017685
GO:0032561	F	guanyl ribonucleotide binding	12	285	574	25160	0.033	1	ENSBTAP00000052589	ENSBTAP00000050757	ENSBTAP00000012326	ENSBTAP00000042212	ENSBTAP00000019785	ENSBTAP00000031094	ENSBTAP00000048119	ENSBTAP00000052286	ENSBTAP00000020043	ENSBTAP00000048354	ENSBTAP00000023500	ENSBTAP00000023649
GO:0045211	C	postsynaptic membrane	7	285	262	25160	0.033	1	ENSBTAP00000017342	ENSBTAP00000029225	ENSBTAP00000017341	ENSBTAP00000018579	ENSBTAP00000017701	ENSBTAP00000017697	ENSBTAP00000047743
GO:0050878	P	regulation of body fluid levels	9	285	384	25160	0.034	1	ENSBTAP00000018804	ENSBTAP00000013173	ENSBTAP00000017701	ENSBTAP00000004648	ENSBTAP00000012503	ENSBTAP00000027793	ENSBTAP00000012804	ENSBTAP00000017697	ENSBTAP00000047743
GO:0019001	F	guanyl nucleotide binding	12	285	575	25160	0.034	1	ENSBTAP00000052589	ENSBTAP00000050757	ENSBTAP00000012326	ENSBTAP00000042212	ENSBTAP00000019785	ENSBTAP00000031094	ENSBTAP00000048119	ENSBTAP00000052286	ENSBTAP00000020043	ENSBTAP00000048354	ENSBTAP00000023500	ENSBTAP00000023649
GO:0007411	P	axon guidance	12	285	578	25160	0.035	1	ENSBTAP00000029225	ENSBTAP00000012187	ENSBTAP00000040787	ENSBTAP00000028238	ENSBTAP00000018579	ENSBTAP00000042667	ENSBTAP00000042970	ENSBTAP00000015510	ENSBTAP00000007743	ENSBTAP00000031529	ENSBTAP00000005275	ENSBTAP00000008432
GO:0043566	F	structure-specific DNA binding	9	285	387	25160	0.035	1	ENSBTAP00000036013	ENSBTAP00000012812	ENSBTAP00000042667	ENSBTAP00000014440	ENSBTAP00000019791	ENSBTAP00000003368	ENSBTAP00000046618	ENSBTAP00000003728	ENSBTAP00000008432
GO:0006730	P	one-carbon metabolic process	7	285	268	25160	0.036	1	ENSBTAP00000001324	ENSBTAP00000017701	ENSBTAP00000002067	ENSBTAP00000040143	ENSBTAP00000017697	ENSBTAP00000047743	ENSBTAP00000046618
GO:0005215	F	transporter activity	38	285	2479	25160	0.036	1	ENSBTAP00000017342	ENSBTAP00000051873	ENSBTAP00000017341	ENSBTAP00000030543	ENSBTAP00000036478	ENSBTAP00000028238	ENSBTAP00000028488	ENSBTAP00000024898	ENSBTAP00000017425	ENSBTAP00000035070	ENSBTAP00000023853	ENSBTAP00000045553	ENSBTAP00000004335	ENSBTAP00000039157	ENSBTAP00000047675	ENSBTAP00000036013	ENSBTAP00000017904	ENSBTAP00000005167	ENSBTAP00000051535	ENSBTAP00000014394	ENSBTAP00000017697	ENSBTAP00000012212	ENSBTAP00000014037	ENSBTAP00000018384	ENSBTAP00000031647	ENSBTAP00000031053	ENSBTAP00000028652	ENSBTAP00000012326	ENSBTAP00000024678	ENSBTAP00000017701	ENSBTAP00000003736	ENSBTAP00000047743	ENSBTAP00000039145	ENSBTAP00000029024	ENSBTAP00000013791	ENSBTAP00000040788	ENSBTAP00000014044	ENSBTAP00000017685
GO:0002237	P	response to molecule of bacterial origin	5	285	158	25160	0.037	1	ENSBTAP00000004538	ENSBTAP00000009264	ENSBTAP00000020009	ENSBTAP00000017685	ENSBTAP00000009261
GO:0042180	P	cellular ketone metabolic process	22	285	1283	25160	0.037	1	ENSBTAP00000030543	ENSBTAP00000028488	ENSBTAP00000023853	ENSBTAP00000015848	ENSBTAP00000017996	ENSBTAP00000039157	ENSBTAP00000014398	ENSBTAP00000012909	ENSBTAP00000047675	ENSBTAP00000051535	ENSBTAP00000007743	ENSBTAP00000000862	ENSBTAP00000014037	ENSBTAP00000003683	ENSBTAP00000017988	ENSBTAP00000039145	ENSBTAP00000007615	ENSBTAP00000014044	ENSBTAP00000013568	ENSBTAP00000002891	ENSBTAP00000015750	ENSBTAP00000017685
GO:0015630	C	microtubule cytoskeleton	19	285	1066	25160	0.037	1	ENSBTAP00000008099	ENSBTAP00000025744	ENSBTAP00000028652	ENSBTAP00000004227	ENSBTAP00000030594	ENSBTAP00000021183	ENSBTAP00000022355	ENSBTAP00000022784	ENSBTAP00000020484	ENSBTAP00000047992	ENSBTAP00000042212	ENSBTAP00000006351	ENSBTAP00000021049	ENSBTAP00000032158	ENSBTAP00000026619	ENSBTAP00000021045	ENSBTAP00000008586	ENSBTAP00000001242	ENSBTAP00000006538
GO:0051329	P	interphase of mitotic cell cycle	7	285	272	25160	0.038	1	ENSBTAP00000040787	ENSBTAP00000017428	ENSBTAP00000012342	ENSBTAP00000052678	ENSBTAP00000014194	ENSBTAP00000026619	ENSBTAP00000003728
GO:0042692	P	muscle cell differentiation	11	285	526	25160	0.041	1	ENSBTAP00000017342	ENSBTAP00000017341	ENSBTAP00000005275	ENSBTAP00000017697	ENSBTAP00000032305	ENSBTAP00000001242	ENSBTAP00000017701	ENSBTAP00000015510	ENSBTAP00000036739	ENSBTAP00000047743	ENSBTAP00000006538
GO:0010720	P	positive regulation of cell development	6	285	218	25160	0.041	1	ENSBTAP00000029225	ENSBTAP00000012187	ENSBTAP00000028238	ENSBTAP00000027793	ENSBTAP00000012804	ENSBTAP00000042970
GO:0045765	P	regulation of angiogenesis	5	285	163	25160	0.041	1	ENSBTAP00000002786	ENSBTAP00000027793	ENSBTAP00000022393	ENSBTAP00000012804	ENSBTAP00000031529
GO:0007017	P	microtubule-based process	18	285	1013	25160	0.043	1	ENSBTAP00000001242	ENSBTAP00000048299	ENSBTAP00000030594	ENSBTAP00000021183	ENSBTAP00000012812	ENSBTAP00000022355	ENSBTAP00000022784	ENSBTAP00000020484	ENSBTAP00000047992	ENSBTAP00000042212	ENSBTAP00000006351	ENSBTAP00000021049	ENSBTAP00000026619	ENSBTAP00000021045	ENSBTAP00000004036	ENSBTAP00000025744	ENSBTAP00000023649	ENSBTAP00000006538
GO:0019226	P	transmission of nerve impulse	25	285	1531	25160	0.045	1	ENSBTAP00000017342	ENSBTAP00000051873	ENSBTAP00000017341	ENSBTAP00000036478	ENSBTAP00000028238	ENSBTAP00000009669	ENSBTAP00000002979	ENSBTAP00000045553	ENSBTAP00000048796	ENSBTAP00000012326	ENSBTAP00000017697	ENSBTAP00000006538	ENSBTAP00000021395	ENSBTAP00000030474	ENSBTAP00000053109	ENSBTAP00000001057	ENSBTAP00000040038	ENSBTAP00000017701	ENSBTAP00000022355	ENSBTAP00000047743	ENSBTAP00000001242	ENSBTAP00000013791	ENSBTAP00000049713	ENSBTAP00000017261	ENSBTAP00000042970
GO:0022857	F	transmembrane transporter activity	28	285	1761	25160	0.046	1	ENSBTAP00000017342	ENSBTAP00000051873	ENSBTAP00000017341	ENSBTAP00000030543	ENSBTAP00000028238	ENSBTAP00000028488	ENSBTAP00000024678	ENSBTAP00000017425	ENSBTAP00000035070	ENSBTAP00000023853	ENSBTAP00000045553	ENSBTAP00000004335	ENSBTAP00000039157	ENSBTAP00000047675	ENSBTAP00000036013	ENSBTAP00000051535	ENSBTAP00000017697	ENSBTAP00000014037	ENSBTAP00000031647	ENSBTAP00000031053	ENSBTAP00000028652	ENSBTAP00000017701	ENSBTAP00000047743	ENSBTAP00000039145	ENSBTAP00000029024	ENSBTAP00000040788	ENSBTAP00000014044	ENSBTAP00000017685
GO:0005667	C	transcription factor complex	10	285	478	25160	0.049	1	ENSBTAP00000014398	ENSBTAP00000010210	ENSBTAP00000044054	ENSBTAP00000012342	ENSBTAP00000001897	ENSBTAP00000042667	ENSBTAP00000040614	ENSBTAP00000017996	ENSBTAP00000000504	ENSBTAP00000048341
[truncated: 66 more columns]
