# Supplementary material for: Whole-Genome Sequencing of Three Native Cattle Breeds Originating From the Northernmost Cattle Farming Regions
Source: Front Genet. 2019 Jan 11;9:728. doi: 10.3389/fgene.2018.00728 (PMC6336893; doi:10.3389/fgene.2018.00728)
Supplement: Supplementary file 2 [file Data_Sheet_1.ZIP › Supplimentary_Data/Supplementary_Data_21.xlsx]

## Sheet: Sheet1
GO enrichment result for the genes showing high signature of selection signal identified by SweeD analysis in Yakutian cattle. Significantly enriched GO-terms are presented.
GO_acc	term_type	Term	queryitem	querytotal	bgitem	bgtotal	pvalue	FDR	entries
GO:0007160	P	cell-matrix adhesion	13	202	264	25160	3.8e-07	0.00017	ENSBTAP00000000063	ENSBTAP00000008233	ENSBTAP00000017362	ENSBTAP00000031343	ENSBTAP00000045492	ENSBTAP00000027862	ENSBTAP00000013271	ENSBTAP00000009488	ENSBTAP00000042774	ENSBTAP00000012873	ENSBTAP00000038121	ENSBTAP00000017505	ENSBTAP00000027270
GO:0022409	P	positive regulation of cell-cell adhesion	6	202	42	25160	2.2e-06	0.00096	ENSBTAP00000008233	ENSBTAP00000042774	ENSBTAP00000027862	ENSBTAP00000009488	ENSBTAP00000012873	ENSBTAP00000038121
GO:0006910	P	phagocytosis, recognition	6	202	42	25160	2.2e-06	0.00096	ENSBTAP00000008233	ENSBTAP00000042774	ENSBTAP00000027862	ENSBTAP00000009488	ENSBTAP00000012873	ENSBTAP00000038121
GO:0031589	P	cell-substrate adhesion	13	202	316	25160	2.6e-06	0.0011	ENSBTAP00000000063	ENSBTAP00000008233	ENSBTAP00000017362	ENSBTAP00000031343	ENSBTAP00000045492	ENSBTAP00000027862	ENSBTAP00000013271	ENSBTAP00000009488	ENSBTAP00000042774	ENSBTAP00000012873	ENSBTAP00000038121	ENSBTAP00000017505	ENSBTAP00000027270
GO:0045309	F	protein phosphorylated amino acid binding	6	202	44	25160	2.8e-06	0.0003	ENSBTAP00000008233	ENSBTAP00000042774	ENSBTAP00000027862	ENSBTAP00000009488	ENSBTAP00000012873	ENSBTAP00000038121
GO:0050766	P	positive regulation of phagocytosis	6	202	56	25160	1e-05	0.0044	ENSBTAP00000008233	ENSBTAP00000042774	ENSBTAP00000027862	ENSBTAP00000009488	ENSBTAP00000012873	ENSBTAP00000038121
GO:0032940	P	secretion by cell	23	202	1076	25160	2.4e-05	0.011	ENSBTAP00000017342	ENSBTAP00000017341	ENSBTAP00000015441	ENSBTAP00000015583	ENSBTAP00000045492	ENSBTAP00000047112	ENSBTAP00000027205	ENSBTAP00000016328	ENSBTAP00000051735	ENSBTAP00000016324	ENSBTAP00000028748	ENSBTAP00000023671	ENSBTAP00000030362	ENSBTAP00000034199	ENSBTAP00000031343	ENSBTAP00000044219	ENSBTAP00000024254	ENSBTAP00000032779	ENSBTAP00000026534	ENSBTAP00000025388	ENSBTAP00000016334	ENSBTAP00000014043	ENSBTAP00000047822
GO:0050764	P	regulation of phagocytosis	6	202	68	25160	2.8e-05	0.012	ENSBTAP00000008233	ENSBTAP00000042774	ENSBTAP00000027862	ENSBTAP00000009488	ENSBTAP00000012873	ENSBTAP00000038121
GO:0007584	P	response to nutrient	13	202	413	25160	4.1e-05	0.018	ENSBTAP00000044193	ENSBTAP00000018452	ENSBTAP00000051735	ENSBTAP00000036928	ENSBTAP00000022795	ENSBTAP00000026534	ENSBTAP00000047112	ENSBTAP00000017509	ENSBTAP00000024254	ENSBTAP00000018719	ENSBTAP00000006163	ENSBTAP00000034199	ENSBTAP00000017505
GO:0006887	P	exocytosis	13	202	415	25160	4.3e-05	0.019	ENSBTAP00000016328	ENSBTAP00000051735	ENSBTAP00000030362	ENSBTAP00000016324	ENSBTAP00000016334	ENSBTAP00000027205	ENSBTAP00000044219	ENSBTAP00000024254	ENSBTAP00000025388	ENSBTAP00000014043	ENSBTAP00000032779	ENSBTAP00000047822	ENSBTAP00000026534
GO:0022407	P	regulation of cell-cell adhesion	6	202	81	25160	7e-05	0.031	ENSBTAP00000008233	ENSBTAP00000042774	ENSBTAP00000027862	ENSBTAP00000009488	ENSBTAP00000012873	ENSBTAP00000038121
GO:0051219	F	phosphoprotein binding	6	202	87	25160	0.0001	0.011	ENSBTAP00000008233	ENSBTAP00000042774	ENSBTAP00000027862	ENSBTAP00000009488	ENSBTAP00000012873	ENSBTAP00000038121
GO:0019002	F	GMP binding	5	202	54	25160	0.00011	0.012	ENSBTAP00000020043	ENSBTAP00000031094	ENSBTAP00000023500	ENSBTAP00000048119	ENSBTAP00000050757
GO:0006497	P	protein amino acid lipidation	6	202	105	25160	0.00027	0.12	ENSBTAP00000027270	ENSBTAP00000014472	ENSBTAP00000047112	ENSBTAP00000046167	ENSBTAP00000007663	ENSBTAP00000009272
GO:0045807	P	positive regulation of endocytosis	6	202	108	25160	0.00031	0.14	ENSBTAP00000008233	ENSBTAP00000042774	ENSBTAP00000027862	ENSBTAP00000009488	ENSBTAP00000012873	ENSBTAP00000038121
GO:0042158	P	lipoprotein biosynthetic process	6	202	114	25160	0.00041	0.18	ENSBTAP00000027270	ENSBTAP00000014472	ENSBTAP00000047112	ENSBTAP00000046167	ENSBTAP00000007663	ENSBTAP00000009272
GO:0003001	P	generation of a signal involved in cell-cell signaling	15	202	682	25160	0.0005	0.22	ENSBTAP00000017342	ENSBTAP00000017341	ENSBTAP00000016328	ENSBTAP00000031343	ENSBTAP00000016324	ENSBTAP00000028748	ENSBTAP00000016334	ENSBTAP00000027205	ENSBTAP00000023671	ENSBTAP00000024254	ENSBTAP00000045492	ENSBTAP00000015583	ENSBTAP00000032779	ENSBTAP00000047822	ENSBTAP00000034199
GO:0046903	P	secretion	23	202	1351	25160	0.00063	0.28	ENSBTAP00000017342	ENSBTAP00000017341	ENSBTAP00000015441	ENSBTAP00000015583	ENSBTAP00000045492	ENSBTAP00000047112	ENSBTAP00000027205	ENSBTAP00000016328	ENSBTAP00000051735	ENSBTAP00000016324	ENSBTAP00000028748	ENSBTAP00000023671	ENSBTAP00000030362	ENSBTAP00000034199	ENSBTAP00000031343	ENSBTAP00000044219	ENSBTAP00000024254	ENSBTAP00000032779	ENSBTAP00000026534	ENSBTAP00000025388	ENSBTAP00000016334	ENSBTAP00000014043	ENSBTAP00000047822
GO:0045785	P	positive regulation of cell adhesion	6	202	127	25160	0.0007	0.31	ENSBTAP00000008233	ENSBTAP00000042774	ENSBTAP00000027862	ENSBTAP00000009488	ENSBTAP00000012873	ENSBTAP00000038121
GO:0031667	P	response to nutrient levels	14	202	643	25160	0.00084	0.37	ENSBTAP00000044193	ENSBTAP00000018452	ENSBTAP00000051735	ENSBTAP00000011106	ENSBTAP00000036928	ENSBTAP00000022795	ENSBTAP00000026534	ENSBTAP00000047112	ENSBTAP00000017509	ENSBTAP00000024254	ENSBTAP00000018719	ENSBTAP00000006163	ENSBTAP00000034199	ENSBTAP00000017505
GO:0005730	C	nucleolus	13	202	595	25160	0.0012	0.11	ENSBTAP00000043264	ENSBTAP00000048239	ENSBTAP00000041291	ENSBTAP00000001254	ENSBTAP00000012076	ENSBTAP00000010143	ENSBTAP00000037087	ENSBTAP00000050759	ENSBTAP00000042383	ENSBTAP00000017798	ENSBTAP00000021587	ENSBTAP00000012197	ENSBTAP00000052336
GO:0030100	P	regulation of endocytosis	7	202	197	25160	0.0013	0.56	ENSBTAP00000008233	ENSBTAP00000042774	ENSBTAP00000027862	ENSBTAP00000023671	ENSBTAP00000009488	ENSBTAP00000012873	ENSBTAP00000038121
GO:0009991	P	response to extracellular stimulus	14	202	674	25160	0.0013	0.57	ENSBTAP00000044193	ENSBTAP00000018452	ENSBTAP00000051735	ENSBTAP00000011106	ENSBTAP00000036928	ENSBTAP00000022795	ENSBTAP00000026534	ENSBTAP00000047112	ENSBTAP00000017509	ENSBTAP00000024254	ENSBTAP00000018719	ENSBTAP00000006163	ENSBTAP00000034199	ENSBTAP00000017505
GO:0030155	P	regulation of cell adhesion	9	202	320	25160	0.0014	0.59	ENSBTAP00000008233	ENSBTAP00000017362	ENSBTAP00000051735	ENSBTAP00000042774	ENSBTAP00000027862	ENSBTAP00000009488	ENSBTAP00000012873	ENSBTAP00000038121	ENSBTAP00000026534
GO:0007229	P	integrin-mediated signaling pathway	6	202	151	25160	0.0017	0.72	ENSBTAP00000001519	ENSBTAP00000017362	ENSBTAP00000003007	ENSBTAP00000013271	ENSBTAP00000029800	ENSBTAP00000017505
GO:0042157	P	lipoprotein metabolic process	6	202	155	25160	0.0019	0.82	ENSBTAP00000027270	ENSBTAP00000014472	ENSBTAP00000047112	ENSBTAP00000046167	ENSBTAP00000007663	ENSBTAP00000009272
GO:0050870	P	positive regulation of T cell activation	6	202	165	25160	0.0025	1	ENSBTAP00000008233	ENSBTAP00000042774	ENSBTAP00000027862	ENSBTAP00000009488	ENSBTAP00000012873	ENSBTAP00000038121
GO:0010035	P	response to inorganic substance	10	202	430	25160	0.0029	1	ENSBTAP00000044193	ENSBTAP00000010324	ENSBTAP00000015441	ENSBTAP00000018452	ENSBTAP00000051735	ENSBTAP00000022795	ENSBTAP00000017505	ENSBTAP00000019803	ENSBTAP00000017509	ENSBTAP00000026534
GO:0042493	P	response to drug	13	202	659	25160	0.003	1	ENSBTAP00000018452	ENSBTAP00000032779	ENSBTAP00000035354	ENSBTAP00000011106	ENSBTAP00000036928	ENSBTAP00000022795	ENSBTAP00000019803	ENSBTAP00000047112	ENSBTAP00000019969	ENSBTAP00000052671	ENSBTAP00000006163	ENSBTAP00000051595	ENSBTAP00000034199
GO:0055002	P	striated muscle cell development	7	202	232	25160	0.0031	1	ENSBTAP00000017342	ENSBTAP00000009385	ENSBTAP00000017341	ENSBTAP00000018452	ENSBTAP00000031343	ENSBTAP00000022795	ENSBTAP00000019803
GO:0008037	P	cell recognition	9	202	367	25160	0.0033	1	ENSBTAP00000008454	ENSBTAP00000008233	ENSBTAP00000042774	ENSBTAP00000027862	ENSBTAP00000032029	ENSBTAP00000009488	ENSBTAP00000027270	ENSBTAP00000012873	ENSBTAP00000038121
GO:0051049	P	regulation of transport	18	202	1095	25160	0.0036	1	ENSBTAP00000017342	ENSBTAP00000018452	ENSBTAP00000017341	ENSBTAP00000008233	ENSBTAP00000025388	ENSBTAP00000051735	ENSBTAP00000042774	ENSBTAP00000028748	ENSBTAP00000024254	ENSBTAP00000047112	ENSBTAP00000027862	ENSBTAP00000009488	ENSBTAP00000023671	ENSBTAP00000012873	ENSBTAP00000019490	ENSBTAP00000022795	ENSBTAP00000038121	ENSBTAP00000026534
GO:0055001	P	muscle cell development	7	202	244	25160	0.0041	1	ENSBTAP00000017342	ENSBTAP00000009385	ENSBTAP00000017341	ENSBTAP00000018452	ENSBTAP00000031343	ENSBTAP00000022795	ENSBTAP00000019803
GO:0008270	F	zinc ion binding	37	202	2951	25160	0.0042	0.46	ENSBTAP00000042161	ENSBTAP00000001519	ENSBTAP00000003007	ENSBTAP00000027473	ENSBTAP00000005930	ENSBTAP00000048239	ENSBTAP00000028683	ENSBTAP00000012076	ENSBTAP00000050537	ENSBTAP00000032029	ENSBTAP00000019969	ENSBTAP00000010143	ENSBTAP00000006171	ENSBTAP00000026303	ENSBTAP00000052820	ENSBTAP00000017798	ENSBTAP00000018046	ENSBTAP00000050759	ENSBTAP00000024707	ENSBTAP00000041291	ENSBTAP00000028853	ENSBTAP00000030362	ENSBTAP00000012529	ENSBTAP00000018496	ENSBTAP00000033821	ENSBTAP00000015799	ENSBTAP00000021929	ENSBTAP00000052336	ENSBTAP00000004324	ENSBTAP00000017164	ENSBTAP00000013096	ENSBTAP00000051468	ENSBTAP00000016884	ENSBTAP00000005172	ENSBTAP00000024037	ENSBTAP00000014043	ENSBTAP00000037087
GO:0048489	P	synaptic vesicle transport	8	202	313	25160	0.0044	1	ENSBTAP00000045492	ENSBTAP00000025388	ENSBTAP00000031343	ENSBTAP00000016324	ENSBTAP00000016334	ENSBTAP00000016328	ENSBTAP00000047822	ENSBTAP00000027205
GO:0048609	P	reproductive process in a multicellular organism	12	202	620	25160	0.0049	1	ENSBTAP00000000413	ENSBTAP00000019139	ENSBTAP00000020497	ENSBTAP00000031343	ENSBTAP00000049862	ENSBTAP00000045492	ENSBTAP00000032029	ENSBTAP00000018496	ENSBTAP00000024087	ENSBTAP00000051255	ENSBTAP00000023985	ENSBTAP00000032779
GO:0032504	P	multicellular organism reproduction	12	202	620	25160	0.0049	1	ENSBTAP00000000413	ENSBTAP00000019139	ENSBTAP00000020497	ENSBTAP00000031343	ENSBTAP00000049862	ENSBTAP00000045492	ENSBTAP00000032029	ENSBTAP00000018496	ENSBTAP00000024087	ENSBTAP00000051255	ENSBTAP00000023985	ENSBTAP00000032779
GO:0007267	P	cell-cell signaling	28	202	2074	25160	0.005	1	ENSBTAP00000017342	ENSBTAP00000017341	ENSBTAP00000001519	ENSBTAP00000042774	ENSBTAP00000045492	ENSBTAP00000009488	ENSBTAP00000027205	ENSBTAP00000000063	ENSBTAP00000023671	ENSBTAP00000016328	ENSBTAP00000016324	ENSBTAP00000028748	ENSBTAP00000009385	ENSBTAP00000015583	ENSBTAP00000038121	ENSBTAP00000034199	ENSBTAP00000027270	ENSBTAP00000031343	ENSBTAP00000016334	ENSBTAP00000024254	ENSBTAP00000032779	ENSBTAP00000012873	ENSBTAP00000008233	ENSBTAP00000005172	ENSBTAP00000049713	ENSBTAP00000027862	ENSBTAP00000022679	ENSBTAP00000047822
GO:0043169	F	cation binding	64	202	5942	25160	0.0057	0.61	ENSBTAP00000042161	ENSBTAP00000020497	ENSBTAP00000001519	ENSBTAP00000015441	ENSBTAP00000003007	ENSBTAP00000000359	ENSBTAP00000016334	ENSBTAP00000005930	ENSBTAP00000012529	ENSBTAP00000047112	ENSBTAP00000024087	ENSBTAP00000044193	ENSBTAP00000042383	ENSBTAP00000021590	ENSBTAP00000001346	ENSBTAP00000000063	ENSBTAP00000018452	ENSBTAP00000028683	ENSBTAP00000048239	ENSBTAP00000028684	ENSBTAP00000019969	ENSBTAP00000051735	ENSBTAP00000050537	ENSBTAP00000032029	ENSBTAP00000019803	ENSBTAP00000012076	ENSBTAP00000010143	ENSBTAP00000006171	ENSBTAP00000026303	ENSBTAP00000052820	ENSBTAP00000017798	ENSBTAP00000012197	ENSBTAP00000007112	ENSBTAP00000034199	ENSBTAP00000018046	ENSBTAP00000050759	ENSBTAP00000010324	ENSBTAP00000024707	ENSBTAP00000000407	ENSBTAP00000028853	ENSBTAP00000030362
GO:0051130	P	positive regulation of cellular component organization	9	202	405	25160	0.0062	1	ENSBTAP00000000063	ENSBTAP00000041599	ENSBTAP00000008233	ENSBTAP00000027270	ENSBTAP00000027862	ENSBTAP00000009488	ENSBTAP00000042774	ENSBTAP00000012873	ENSBTAP00000038121
GO:0048562	P	embryonic organ morphogenesis	5	202	143	25160	0.0067	1	ENSBTAP00000028605	ENSBTAP00000033821	ENSBTAP00000028748	ENSBTAP00000024811	ENSBTAP00000032029
GO:0006911	P	phagocytosis, engulfment	8	202	343	25160	0.0073	1	ENSBTAP00000008233	ENSBTAP00000042774	ENSBTAP00000027862	ENSBTAP00000047112	ENSBTAP00000009488	ENSBTAP00000012873	ENSBTAP00000052671	ENSBTAP00000038121
GO:0046872	F	metal ion binding	63	202	5899	25160	0.0074	0.8	ENSBTAP00000042161	ENSBTAP00000020497	ENSBTAP00000001519	ENSBTAP00000015441	ENSBTAP00000003007	ENSBTAP00000000359	ENSBTAP00000016334	ENSBTAP00000005930	ENSBTAP00000012529	ENSBTAP00000047112	ENSBTAP00000024087	ENSBTAP00000044193	ENSBTAP00000042383	ENSBTAP00000021590	ENSBTAP00000001346	ENSBTAP00000000063	ENSBTAP00000018452	ENSBTAP00000028683	ENSBTAP00000048239	ENSBTAP00000028684	ENSBTAP00000019969	ENSBTAP00000051735	ENSBTAP00000050537	ENSBTAP00000032029	ENSBTAP00000019803	ENSBTAP00000012076	ENSBTAP00000010143	ENSBTAP00000006171	ENSBTAP00000026303	ENSBTAP00000052820	ENSBTAP00000017798	ENSBTAP00000012197	ENSBTAP00000007112	ENSBTAP00000034199	ENSBTAP00000018046	ENSBTAP00000050759	ENSBTAP00000010324	ENSBTAP00000024707	ENSBTAP00000000407	ENSBTAP00000028853	ENSBTAP00000030362
GO:0043167	F	ion binding	64	202	6017	25160	0.0075	0.82	ENSBTAP00000042161	ENSBTAP00000020497	ENSBTAP00000001519	ENSBTAP00000015441	ENSBTAP00000003007	ENSBTAP00000000359	ENSBTAP00000016334	ENSBTAP00000005930	ENSBTAP00000012529	ENSBTAP00000047112	ENSBTAP00000024087	ENSBTAP00000044193	ENSBTAP00000042383	ENSBTAP00000021590	ENSBTAP00000001346	ENSBTAP00000000063	ENSBTAP00000018452	ENSBTAP00000028683	ENSBTAP00000048239	ENSBTAP00000028684	ENSBTAP00000019969	ENSBTAP00000051735	ENSBTAP00000050537	ENSBTAP00000032029	ENSBTAP00000019803	ENSBTAP00000012076	ENSBTAP00000010143	ENSBTAP00000006171	ENSBTAP00000026303	ENSBTAP00000052820	ENSBTAP00000017798	ENSBTAP00000012197	ENSBTAP00000007112	ENSBTAP00000034199	ENSBTAP00000018046	ENSBTAP00000050759	ENSBTAP00000010324	ENSBTAP00000024707	ENSBTAP00000000407	ENSBTAP00000028853	ENSBTAP00000030362
GO:0051050	P	positive regulation of transport	10	202	497	25160	0.0077	1	ENSBTAP00000008233	ENSBTAP00000051735	ENSBTAP00000042774	ENSBTAP00000028748	ENSBTAP00000024254	ENSBTAP00000027862	ENSBTAP00000009488	ENSBTAP00000012873	ENSBTAP00000038121	ENSBTAP00000026534
GO:0060627	P	regulation of vesicle-mediated transport	8	202	348	25160	0.008	1	ENSBTAP00000008233	ENSBTAP00000025388	ENSBTAP00000042774	ENSBTAP00000038121	ENSBTAP00000027862	ENSBTAP00000023671	ENSBTAP00000009488	ENSBTAP00000012873
GO:0008021	C	synaptic vesicle	7	202	278	25160	0.0081	0.73	ENSBTAP00000025388	ENSBTAP00000030362	ENSBTAP00000009385	ENSBTAP00000044219	ENSBTAP00000015583	ENSBTAP00000047822	ENSBTAP00000027205
GO:0016079	P	synaptic vesicle exocytosis	5	202	151	25160	0.0084	1	ENSBTAP00000016334	ENSBTAP00000016324	ENSBTAP00000047822	ENSBTAP00000027205	ENSBTAP00000016328
GO:0051251	P	positive regulation of lymphocyte activation	6	202	217	25160	0.0091	1	ENSBTAP00000008233	ENSBTAP00000042774	ENSBTAP00000027862	ENSBTAP00000009488	ENSBTAP00000012873	ENSBTAP00000038121
GO:0051146	P	striated muscle cell differentiation	7	202	291	25160	0.01	1	ENSBTAP00000017342	ENSBTAP00000009385	ENSBTAP00000017341	ENSBTAP00000018452	ENSBTAP00000031343	ENSBTAP00000022795	ENSBTAP00000019803
GO:0042445	P	hormone metabolic process	8	202	368	25160	0.011	1	ENSBTAP00000000413	ENSBTAP00000022850	ENSBTAP00000028748	ENSBTAP00000032029	ENSBTAP00000027172	ENSBTAP00000036928	ENSBTAP00000006163	ENSBTAP00000051595
GO:0046700	P	heterocycle catabolic process	5	202	163	25160	0.011	1	ENSBTAP00000009385	ENSBTAP00000036928	ENSBTAP00000006163	ENSBTAP00000018376	ENSBTAP00000048024
GO:0007269	P	neurotransmitter secretion	8	202	374	25160	0.012	1	ENSBTAP00000045492	ENSBTAP00000016328	ENSBTAP00000031343	ENSBTAP00000016324	ENSBTAP00000016334	ENSBTAP00000023671	ENSBTAP00000047822	ENSBTAP00000027205
GO:0005262	F	calcium channel activity	6	202	230	25160	0.012	1	ENSBTAP00000017342	ENSBTAP00000000063	ENSBTAP00000034611	ENSBTAP00000017341	ENSBTAP00000019490	ENSBTAP00000021590
GO:0030136	C	clathrin-coated vesicle	9	202	451	25160	0.012	1	ENSBTAP00000023671	ENSBTAP00000025388	ENSBTAP00000015583	ENSBTAP00000009385	ENSBTAP00000044219	ENSBTAP00000024254	ENSBTAP00000030362	ENSBTAP00000047822	ENSBTAP00000027205
GO:0050863	P	regulation of T cell activation	6	202	237	25160	0.013	1	ENSBTAP00000008233	ENSBTAP00000042774	ENSBTAP00000027862	ENSBTAP00000009488	ENSBTAP00000012873	ENSBTAP00000038121
GO:0006351	P	transcription, DNA-dependent	43	202	3827	25160	0.013	1	ENSBTAP00000017342	ENSBTAP00000000413	ENSBTAP00000017341	ENSBTAP00000048919	ENSBTAP00000042161	ENSBTAP00000045492	ENSBTAP00000047112	ENSBTAP00000048239	ENSBTAP00000024811	ENSBTAP00000019969	ENSBTAP00000050537	ENSBTAP00000028748	ENSBTAP00000032029	ENSBTAP00000012076	ENSBTAP00000010143	ENSBTAP00000000579	ENSBTAP00000006171	ENSBTAP00000052820	ENSBTAP00000017798	ENSBTAP00000050759	ENSBTAP00000028605	ENSBTAP00000004408	ENSBTAP00000043264	ENSBTAP00000010324	ENSBTAP00000024707	ENSBTAP00000000361	ENSBTAP00000041291	ENSBTAP00000026221	ENSBTAP00000012529	ENSBTAP00000031114	ENSBTAP00000024254	ENSBTAP00000037087	ENSBTAP00000021929	ENSBTAP00000032779	ENSBTAP00000052336	ENSBTAP00000004324	ENSBTAP00000041599	ENSBTAP00000017164	ENSBTAP00000013096	ENSBTAP00000051468	ENSBTAP00000005172
GO:0002696	P	positive regulation of leukocyte activation	6	202	238	25160	0.014	1	ENSBTAP00000008233	ENSBTAP00000042774	ENSBTAP00000027862	ENSBTAP00000009488	ENSBTAP00000012873	ENSBTAP00000038121
GO:0016192	P	vesicle-mediated transport	25	202	1948	25160	0.014	1	ENSBTAP00000042774	ENSBTAP00000045492	ENSBTAP00000047112	ENSBTAP00000009488	ENSBTAP00000027205	ENSBTAP00000016328	ENSBTAP00000051735	ENSBTAP00000016324	ENSBTAP00000023671	ENSBTAP00000030362	ENSBTAP00000052671	ENSBTAP00000038121	ENSBTAP00000034199	ENSBTAP00000031343	ENSBTAP00000044219	ENSBTAP00000024254	ENSBTAP00000032779	ENSBTAP00000012873	ENSBTAP00000026534	ENSBTAP00000008233	ENSBTAP00000025388	ENSBTAP00000016334	ENSBTAP00000027862	ENSBTAP00000014043	ENSBTAP00000047822
GO:0032774	P	RNA biosynthetic process	43	202	3830	25160	0.014	1	ENSBTAP00000017342	ENSBTAP00000000413	ENSBTAP00000017341	ENSBTAP00000048919	ENSBTAP00000042161	ENSBTAP00000045492	ENSBTAP00000047112	ENSBTAP00000048239	ENSBTAP00000024811	ENSBTAP00000019969	ENSBTAP00000050537	ENSBTAP00000028748	ENSBTAP00000032029	ENSBTAP00000012076	ENSBTAP00000010143	ENSBTAP00000000579	ENSBTAP00000006171	ENSBTAP00000052820	ENSBTAP00000017798	ENSBTAP00000050759	ENSBTAP00000028605	ENSBTAP00000004408	ENSBTAP00000043264	ENSBTAP00000010324	ENSBTAP00000024707	ENSBTAP00000000361	ENSBTAP00000041291	ENSBTAP00000026221	ENSBTAP00000012529	ENSBTAP00000031114	ENSBTAP00000024254	ENSBTAP00000037087	ENSBTAP00000021929	ENSBTAP00000032779	ENSBTAP00000052336	ENSBTAP00000004324	ENSBTAP00000041599	ENSBTAP00000017164	ENSBTAP00000013096	ENSBTAP00000051468	ENSBTAP00000005172
GO:0050867	P	positive regulation of cell activation	6	202	241	25160	0.015	1	ENSBTAP00000008233	ENSBTAP00000042774	ENSBTAP00000027862	ENSBTAP00000009488	ENSBTAP00000012873	ENSBTAP00000038121
GO:0010817	P	regulation of hormone levels	11	202	636	25160	0.015	1	ENSBTAP00000000413	ENSBTAP00000006163	ENSBTAP00000022850	ENSBTAP00000028748	ENSBTAP00000032029	ENSBTAP00000024254	ENSBTAP00000027172	ENSBTAP00000036928	ENSBTAP00000032779	ENSBTAP00000051595	ENSBTAP00000034199
GO:0007155	P	cell adhesion	23	202	1762	25160	0.015	1	ENSBTAP00000020497	ENSBTAP00000015441	ENSBTAP00000042774	ENSBTAP00000045492	ENSBTAP00000009488	ENSBTAP00000027205	ENSBTAP00000021590	ENSBTAP00000000063	ENSBTAP00000017362	ENSBTAP00000051735	ENSBTAP00000026534	ENSBTAP00000000688	ENSBTAP00000027270	ENSBTAP00000038121	ENSBTAP00000031343	ENSBTAP00000012873	ENSBTAP00000017505	ENSBTAP00000008454	ENSBTAP00000008233	ENSBTAP00000049713	ENSBTAP00000013271	ENSBTAP00000027862	ENSBTAP00000047822
GO:0046873	F	metal ion transmembrane transporter activity	11	202	637	25160	0.015	1	ENSBTAP00000017342	ENSBTAP00000000063	ENSBTAP00000034611	ENSBTAP00000017341	ENSBTAP00000018452	ENSBTAP00000015441	ENSBTAP00000010324	ENSBTAP00000022795	ENSBTAP00000019490	ENSBTAP00000022679	ENSBTAP00000021590
GO:0001505	P	regulation of neurotransmitter levels	9	202	474	25160	0.016	1	ENSBTAP00000023671	ENSBTAP00000045492	ENSBTAP00000016328	ENSBTAP00000031343	ENSBTAP00000016324	ENSBTAP00000016334	ENSBTAP00000009385	ENSBTAP00000047822	ENSBTAP00000027205
GO:0022610	P	biological adhesion	23	202	1764	25160	0.016	1	ENSBTAP00000020497	ENSBTAP00000015441	ENSBTAP00000042774	ENSBTAP00000045492	ENSBTAP00000009488	ENSBTAP00000027205	ENSBTAP00000021590	ENSBTAP00000000063	ENSBTAP00000017362	ENSBTAP00000051735	ENSBTAP00000026534	ENSBTAP00000000688	ENSBTAP00000027270	ENSBTAP00000038121	ENSBTAP00000031343	ENSBTAP00000012873	ENSBTAP00000017505	ENSBTAP00000008454	ENSBTAP00000008233	ENSBTAP00000049713	ENSBTAP00000013271	ENSBTAP00000027862	ENSBTAP00000047822
GO:0016337	P	cell-cell adhesion	12	202	731	25160	0.016	1	ENSBTAP00000020497	ENSBTAP00000008233	ENSBTAP00000015441	ENSBTAP00000042774	ENSBTAP00000049713	ENSBTAP00000027862	ENSBTAP00000009488	ENSBTAP00000027270	ENSBTAP00000012873	ENSBTAP00000038121	ENSBTAP00000017505	ENSBTAP00000021590
GO:0043066	P	negative regulation of apoptosis	15	202	1009	25160	0.017	1	ENSBTAP00000017342	ENSBTAP00000043264	ENSBTAP00000028683	ENSBTAP00000017341	ENSBTAP00000001519	ENSBTAP00000011106	ENSBTAP00000005930	ENSBTAP00000028748	ENSBTAP00000037293	ENSBTAP00000024254	ENSBTAP00000016884	ENSBTAP00000032779	ENSBTAP00000028605	ENSBTAP00000017505	ENSBTAP00000018046
GO:0070887	P	cellular response to chemical stimulus	10	202	569	25160	0.018	1	ENSBTAP00000044193	ENSBTAP00000022850	ENSBTAP00000011106	ENSBTAP00000036928	ENSBTAP00000024254	ENSBTAP00000018719	ENSBTAP00000029800	ENSBTAP00000006163	ENSBTAP00000051595	ENSBTAP00000004408
GO:0046914	F	transition metal ion binding	41	202	3691	25160	0.019	1	ENSBTAP00000042161	ENSBTAP00000001519	ENSBTAP00000015441	ENSBTAP00000003007	ENSBTAP00000027473	ENSBTAP00000005930	ENSBTAP00000042383	ENSBTAP00000028683	ENSBTAP00000048239	ENSBTAP00000019969	ENSBTAP00000050537	ENSBTAP00000032029	ENSBTAP00000012076	ENSBTAP00000010143	ENSBTAP00000006171	ENSBTAP00000026303	ENSBTAP00000052820	ENSBTAP00000017798	ENSBTAP00000012197	ENSBTAP00000007112	ENSBTAP00000018046	ENSBTAP00000050759	ENSBTAP00000024707	ENSBTAP00000041291	ENSBTAP00000028853	ENSBTAP00000030362	ENSBTAP00000012529	ENSBTAP00000018496	ENSBTAP00000033821	ENSBTAP00000015799	ENSBTAP00000021929	ENSBTAP00000052336	ENSBTAP00000004324	ENSBTAP00000017164	ENSBTAP00000013096	ENSBTAP00000051468	ENSBTAP00000016884	ENSBTAP00000005172	ENSBTAP00000024037	ENSBTAP00000014043	ENSBTAP00000037087
GO:0060548	P	negative regulation of cell death	15	202	1033	25160	0.021	1	ENSBTAP00000017342	ENSBTAP00000043264	ENSBTAP00000028683	ENSBTAP00000017341	ENSBTAP00000001519	ENSBTAP00000011106	ENSBTAP00000005930	ENSBTAP00000028748	ENSBTAP00000037293	ENSBTAP00000024254	ENSBTAP00000016884	ENSBTAP00000032779	ENSBTAP00000028605	ENSBTAP00000017505	ENSBTAP00000018046
GO:0043069	P	negative regulation of programmed cell death	15	202	1033	25160	0.021	1	ENSBTAP00000017342	ENSBTAP00000043264	ENSBTAP00000028683	ENSBTAP00000017341	ENSBTAP00000001519	ENSBTAP00000011106	ENSBTAP00000005930	ENSBTAP00000028748	ENSBTAP00000037293	ENSBTAP00000024254	ENSBTAP00000016884	ENSBTAP00000032779	ENSBTAP00000028605	ENSBTAP00000017505	ENSBTAP00000018046
GO:0032879	P	regulation of localization	20	202	1512	25160	0.021	1	ENSBTAP00000017342	ENSBTAP00000018452	ENSBTAP00000017341	ENSBTAP00000008233	ENSBTAP00000025388	ENSBTAP00000051735	ENSBTAP00000042774	ENSBTAP00000028748	ENSBTAP00000024254	ENSBTAP00000047112	ENSBTAP00000027862	ENSBTAP00000009488	ENSBTAP00000023671	ENSBTAP00000012873	ENSBTAP00000029800	ENSBTAP00000019490	ENSBTAP00000022795	ENSBTAP00000038121	ENSBTAP00000026534	ENSBTAP00000001346
GO:0006916	P	anti-apoptosis	10	202	587	25160	0.022	1	ENSBTAP00000043264	ENSBTAP00000028683	ENSBTAP00000001519	ENSBTAP00000011106	ENSBTAP00000005930	ENSBTAP00000028748	ENSBTAP00000037293	ENSBTAP00000032779	ENSBTAP00000016884	ENSBTAP00000018046
GO:0045202	C	synapse	14	202	945	25160	0.022	1	ENSBTAP00000017342	ENSBTAP00000000063	ENSBTAP00000017341	ENSBTAP00000025388	ENSBTAP00000031343	ENSBTAP00000045492	ENSBTAP00000009385	ENSBTAP00000044219	ENSBTAP00000015583	ENSBTAP00000044748	ENSBTAP00000030362	ENSBTAP00000032779	ENSBTAP00000047822	ENSBTAP00000027205
GO:0030135	C	coated vesicle	9	202	505	25160	0.023	1	ENSBTAP00000023671	ENSBTAP00000025388	ENSBTAP00000015583	ENSBTAP00000009385	ENSBTAP00000044219	ENSBTAP00000024254	ENSBTAP00000030362	ENSBTAP00000047822	ENSBTAP00000027205
GO:0010033	P	response to organic substance	22	202	1740	25160	0.024	1	ENSBTAP00000017342	ENSBTAP00000017341	ENSBTAP00000027473	ENSBTAP00000047112	ENSBTAP00000029800	ENSBTAP00000006163	ENSBTAP00000018452	ENSBTAP00000051735	ENSBTAP00000022850	ENSBTAP00000026534	ENSBTAP00000004408	ENSBTAP00000051595	ENSBTAP00000022795	ENSBTAP00000011106	ENSBTAP00000036928	ENSBTAP00000017509	ENSBTAP00000024254	ENSBTAP00000027172	ENSBTAP00000018719	ENSBTAP00000017505	ENSBTAP00000044193	ENSBTAP00000041599
GO:0045471	P	response to ethanol	5	202	199	25160	0.024	1	ENSBTAP00000051735	ENSBTAP00000006163	ENSBTAP00000027172	ENSBTAP00000026534	ENSBTAP00000036928
GO:0006909	P	phagocytosis	9	202	518	25160	0.026	1	ENSBTAP00000008233	ENSBTAP00000042774	ENSBTAP00000027862	ENSBTAP00000047112	ENSBTAP00000009488	ENSBTAP00000012873	ENSBTAP00000052671	ENSBTAP00000038121	ENSBTAP00000034199
GO:0048568	P	embryonic organ development	7	202	353	25160	0.026	1	ENSBTAP00000028748	ENSBTAP00000032029	ENSBTAP00000017509	ENSBTAP00000033821	ENSBTAP00000028605	ENSBTAP00000024811	ENSBTAP00000017505
GO:0006352	P	transcription initiation	5	202	203	25160	0.026	1	ENSBTAP00000019969	ENSBTAP00000041599	ENSBTAP00000004408	ENSBTAP00000048919	ENSBTAP00000031114
GO:0030165	F	PDZ domain binding	5	202	204	25160	0.026	1	ENSBTAP00000017342	ENSBTAP00000015583	ENSBTAP00000017341	ENSBTAP00000047822	ENSBTAP00000027205
GO:0008285	P	negative regulation of cell proliferation	13	202	881	25160	0.027	1	ENSBTAP00000017342	ENSBTAP00000017341	ENSBTAP00000028684	ENSBTAP00000051735	ENSBTAP00000042774	ENSBTAP00000027862	ENSBTAP00000032029	ENSBTAP00000009488	ENSBTAP00000018719	ENSBTAP00000012873	ENSBTAP00000038121	ENSBTAP00000026534	ENSBTAP00000008233
GO:0007218	P	neuropeptide signaling pathway	5	202	210	25160	0.029	1	ENSBTAP00000016334	ENSBTAP00000024254	ENSBTAP00000016324	ENSBTAP00000027172	ENSBTAP00000016328
GO:0007416	P	synapse assembly	5	202	214	25160	0.031	1	ENSBTAP00000000063	ENSBTAP00000031343	ENSBTAP00000045492	ENSBTAP00000049713	ENSBTAP00000009385
GO:0005516	F	calmodulin binding	6	202	291	25160	0.032	1	ENSBTAP00000017342	ENSBTAP00000034599	ENSBTAP00000017341	ENSBTAP00000018452	ENSBTAP00000016884	ENSBTAP00000022795
GO:0003682	F	chromatin binding	7	202	370	25160	0.032	1	ENSBTAP00000010324	ENSBTAP00000005172	ENSBTAP00000028748	ENSBTAP00000004408	ENSBTAP00000052820	ENSBTAP00000028605	ENSBTAP00000024811
GO:0006836	P	neurotransmitter transport	8	202	465	25160	0.036	1	ENSBTAP00000045492	ENSBTAP00000016328	ENSBTAP00000031343	ENSBTAP00000016324	ENSBTAP00000016334	ENSBTAP00000023671	ENSBTAP00000047822	ENSBTAP00000027205
GO:0035091	F	phosphoinositide binding	5	202	223	25160	0.036	1	ENSBTAP00000051735	ENSBTAP00000037293	ENSBTAP00000047822	ENSBTAP00000026534	ENSBTAP00000027205
GO:0007015	P	actin filament organization	9	202	554	25160	0.037	1	ENSBTAP00000008233	ENSBTAP00000051735	ENSBTAP00000030362	ENSBTAP00000027862	ENSBTAP00000009488	ENSBTAP00000042774	ENSBTAP00000012873	ENSBTAP00000038121	ENSBTAP00000026534
GO:0005829	C	cytosol	36	202	3328	25160	0.039	1	ENSBTAP00000048919	ENSBTAP00000000359	ENSBTAP00000015583	ENSBTAP00000005930	ENSBTAP00000029800	ENSBTAP00000025707	ENSBTAP00000027375	ENSBTAP00000020043	ENSBTAP00000021590	ENSBTAP00000009272	ENSBTAP00000034599	ENSBTAP00000031094	ENSBTAP00000017362	ENSBTAP00000051735	ENSBTAP00000022850	ENSBTAP00000028748	ENSBTAP00000023671	ENSBTAP00000019969	ENSBTAP00000048024	ENSBTAP00000014472	ENSBTAP00000012197	ENSBTAP00000051595	ENSBTAP00000018046	ENSBTAP00000052799	ENSBTAP00000026303	ENSBTAP00000026632	ENSBTAP00000031114	ENSBTAP00000027172	ENSBTAP00000021587	ENSBTAP00000032779	ENSBTAP00000026534	ENSBTAP00000044193	ENSBTAP00000050757	ENSBTAP00000020323	ENSBTAP00000048119	ENSBTAP00000023500
GO:0044456	C	synapse part	10	202	648	25160	0.039	1	ENSBTAP00000017342	ENSBTAP00000017341	ENSBTAP00000025388	ENSBTAP00000030362	ENSBTAP00000009385	ENSBTAP00000044219	ENSBTAP00000015583	ENSBTAP00000032779	ENSBTAP00000047822	ENSBTAP00000027205
GO:0003700	F	transcription factor activity	22	202	1832	25160	0.04	1	ENSBTAP00000017342	ENSBTAP00000042161	ENSBTAP00000017341	ENSBTAP00000050537	ENSBTAP00000045492	ENSBTAP00000048239	ENSBTAP00000024811	ENSBTAP00000028748	ENSBTAP00000012076	ENSBTAP00000010143	ENSBTAP00000052336	ENSBTAP00000028605	ENSBTAP00000000579	ENSBTAP00000024707	ENSBTAP00000000361	ENSBTAP00000041291	ENSBTAP00000037087	ENSBTAP00000006171	ENSBTAP00000004324	ENSBTAP00000017164	ENSBTAP00000013096	ENSBTAP00000033821
GO:0019226	P	transmission of nerve impulse	19	202	1531	25160	0.041	1	ENSBTAP00000017342	ENSBTAP00000000063	ENSBTAP00000008454	ENSBTAP00000017341	ENSBTAP00000022679	ENSBTAP00000016328	ENSBTAP00000031343	ENSBTAP00000016324	ENSBTAP00000016334	ENSBTAP00000049713	ENSBTAP00000009385	ENSBTAP00000024254	ENSBTAP00000023671	ENSBTAP00000045492	ENSBTAP00000015583	ENSBTAP00000027172	ENSBTAP00000047822	ENSBTAP00000027205	ENSBTAP00000027270
GO:0007268	P	synaptic transmission	17	202	1328	25160	0.041	1	ENSBTAP00000017342	ENSBTAP00000000063	ENSBTAP00000017341	ENSBTAP00000022679	ENSBTAP00000016328	ENSBTAP00000031343	ENSBTAP00000016324	ENSBTAP00000016334	ENSBTAP00000049713	ENSBTAP00000009385	ENSBTAP00000024254	ENSBTAP00000023671	ENSBTAP00000045492	ENSBTAP00000015583	ENSBTAP00000047822	ENSBTAP00000027205	ENSBTAP00000027270
GO:0031410	C	cytoplasmic vesicle	21	202	1737	25160	0.041	1	ENSBTAP00000017342	ENSBTAP00000000063	ENSBTAP00000017341	ENSBTAP00000015441	ENSBTAP00000015583	ENSBTAP00000027473	ENSBTAP00000030362	ENSBTAP00000025388	ENSBTAP00000037293	ENSBTAP00000009385	ENSBTAP00000047112	ENSBTAP00000044219	ENSBTAP00000024254	ENSBTAP00000023671	ENSBTAP00000027205	ENSBTAP00000014043	ENSBTAP00000052671	ENSBTAP00000035354	ENSBTAP00000032779	ENSBTAP00000047822	ENSBTAP00000034199
GO:0050808	P	synapse organization	7	202	397	25160	0.044	1	ENSBTAP00000017342	ENSBTAP00000000063	ENSBTAP00000017341	ENSBTAP00000031343	ENSBTAP00000045492	ENSBTAP00000049713	ENSBTAP00000009385
GO:0051249	P	regulation of lymphocyte activation	6	202	317	25160	0.045	1	ENSBTAP00000008233	ENSBTAP00000042774	ENSBTAP00000027862	ENSBTAP00000009488	ENSBTAP00000012873	ENSBTAP00000038121
GO:0030528	F	transcription regulator activity	32	202	2941	25160	0.047	1	ENSBTAP00000017342	ENSBTAP00000000413	ENSBTAP00000017341	ENSBTAP00000042161	ENSBTAP00000045492	ENSBTAP00000048239	ENSBTAP00000024811	ENSBTAP00000012076	ENSBTAP00000050537	ENSBTAP00000028748	ENSBTAP00000032029	ENSBTAP00000019969	ENSBTAP00000010143	ENSBTAP00000006171	ENSBTAP00000017798	ENSBTAP00000028605	ENSBTAP00000004408	ENSBTAP00000000579	ENSBTAP00000010324	ENSBTAP00000024707	ENSBTAP00000000361	ENSBTAP00000041291	ENSBTAP00000033821	ENSBTAP00000021929	ENSBTAP00000052336	ENSBTAP00000004324	ENSBTAP00000041599	ENSBTAP00000017164	ENSBTAP00000013096	ENSBTAP00000005172	ENSBTAP00000050759	ENSBTAP00000037087
GO:0016023	C	cytoplasmic membrane-bounded vesicle	19	202	1556	25160	0.047	1	ENSBTAP00000000063	ENSBTAP00000009385	ENSBTAP00000015441	ENSBTAP00000015583	ENSBTAP00000027473	ENSBTAP00000030362	ENSBTAP00000025388	ENSBTAP00000037293	ENSBTAP00000027205	ENSBTAP00000047112	ENSBTAP00000044219	ENSBTAP00000024254	ENSBTAP00000023671	ENSBTAP00000035354	ENSBTAP00000014043	ENSBTAP00000052671	ENSBTAP00000032779	ENSBTAP00000047822	ENSBTAP00000034199
GO:0005887	C	integral to plasma membrane	33	202	3048	25160	0.047	1	ENSBTAP00000017342	ENSBTAP00000017341	ENSBTAP00000001519	ENSBTAP00000042774	ENSBTAP00000047112	ENSBTAP00000009488	ENSBTAP00000020497	ENSBTAP00000006163	ENSBTAP00000047189	ENSBTAP00000018452	ENSBTAP00000028683	ENSBTAP00000025388	ENSBTAP00000052671	ENSBTAP00000018041	ENSBTAP00000051616	ENSBTAP00000034199	ENSBTAP00000027270	ENSBTAP00000022795	ENSBTAP00000036928	ENSBTAP00000019490	ENSBTAP00000024254	ENSBTAP00000000750	ENSBTAP00000012873	ENSBTAP00000008454	ENSBTAP00000008233	ENSBTAP00000047192	ENSBTAP00000038121	ENSBTAP00000047191	ENSBTAP00000049713	ENSBTAP00000013271	ENSBTAP00000027862	ENSBTAP00000022679	ENSBTAP00000022349
GO:0008202	P	steroid metabolic process	8	202	493	25160	0.048	1	ENSBTAP00000022850	ENSBTAP00000014472	ENSBTAP00000047112	ENSBTAP00000018719	ENSBTAP00000036928	ENSBTAP00000006163	ENSBTAP00000051595	ENSBTAP00000009272
GO:0005543	F	phospholipid binding	7	202	406	25160	0.048	1	ENSBTAP00000051735	ENSBTAP00000030362	ENSBTAP00000027205	ENSBTAP00000047112	ENSBTAP00000037293	ENSBTAP00000047822	ENSBTAP00000026534
GO:0030036	P	actin cytoskeleton organization	14	202	1061	25160	0.049	1	ENSBTAP00000018452	ENSBTAP00000008233	ENSBTAP00000015441	ENSBTAP00000051735	ENSBTAP00000031343	ENSBTAP00000022795	ENSBTAP00000027862	ENSBTAP00000019803	ENSBTAP00000009488	ENSBTAP00000030362	ENSBTAP00000042774	ENSBTAP00000012873	ENSBTAP00000038121	ENSBTAP00000026534
[truncated: 23 more columns]
