# Supplementary material for: Whole-Genome Sequencing of Three Native Cattle Breeds Originating From the Northernmost Cattle Farming Regions
Source: Front Genet. 2019 Jan 11;9:728. doi: 10.3389/fgene.2018.00728 (PMC6336893; doi:10.3389/fgene.2018.00728)
Supplement: Supplementary file 2 [file Data_Sheet_1.ZIP › Supplimentary_Data/Supplementary_Data_3.xlsx]

## Sheet: Sheet1
Genes containing frameshift Indel in Yakutian cattle
ENSBTAG00000000054
ENSBTAG00000000066
ENSBTAG00000000073
ENSBTAG00000000118
ENSBTAG00000000125
ENSBTAG00000000144
ENSBTAG00000000205
ENSBTAG00000000218
ENSBTAG00000000246
ENSBTAG00000000336
ENSBTAG00000000359
ENSBTAG00000000395
ENSBTAG00000000421
ENSBTAG00000000552
ENSBTAG00000000566
ENSBTAG00000000616
ENSBTAG00000000617
ENSBTAG00000000621
ENSBTAG00000000628
ENSBTAG00000000644
ENSBTAG00000000655
ENSBTAG00000000688
ENSBTAG00000000721
ENSBTAG00000000758
ENSBTAG00000000778
ENSBTAG00000001110
ENSBTAG00000001133
ENSBTAG00000001136
ENSBTAG00000001193
ENSBTAG00000001212
ENSBTAG00000001244
ENSBTAG00000001252
ENSBTAG00000001291
ENSBTAG00000001343
ENSBTAG00000001352
ENSBTAG00000001503
ENSBTAG00000001621
ENSBTAG00000001627
ENSBTAG00000001747
ENSBTAG00000001781
ENSBTAG00000001870
ENSBTAG00000001885
ENSBTAG00000002036
ENSBTAG00000002052
ENSBTAG00000002087
ENSBTAG00000002096
ENSBTAG00000002110
ENSBTAG00000002137
ENSBTAG00000002171
ENSBTAG00000002199
ENSBTAG00000002289
ENSBTAG00000002305
ENSBTAG00000002352
ENSBTAG00000002392
ENSBTAG00000002408
ENSBTAG00000002422
ENSBTAG00000002450
ENSBTAG00000002516
ENSBTAG00000002586
ENSBTAG00000002620
ENSBTAG00000002728
ENSBTAG00000002744
ENSBTAG00000002756
ENSBTAG00000002821
ENSBTAG00000002851
ENSBTAG00000002891
ENSBTAG00000003062
ENSBTAG00000003161
ENSBTAG00000003202
ENSBTAG00000003338
ENSBTAG00000003393
ENSBTAG00000003394
ENSBTAG00000003447
ENSBTAG00000003528
ENSBTAG00000003549
ENSBTAG00000003608
ENSBTAG00000003645
ENSBTAG00000003665
ENSBTAG00000003676
ENSBTAG00000003691
ENSBTAG00000003743
ENSBTAG00000003840
ENSBTAG00000003892
ENSBTAG00000003910
ENSBTAG00000004052
ENSBTAG00000004172
ENSBTAG00000004187
ENSBTAG00000004192
ENSBTAG00000004217
ENSBTAG00000004327
ENSBTAG00000004345
ENSBTAG00000004354
ENSBTAG00000004402
ENSBTAG00000004425
ENSBTAG00000004564
ENSBTAG00000004630
ENSBTAG00000004757
ENSBTAG00000004772
ENSBTAG00000004821
ENSBTAG00000005038
ENSBTAG00000005091
ENSBTAG00000005112
ENSBTAG00000005146
ENSBTAG00000005150
ENSBTAG00000005186
ENSBTAG00000005243
ENSBTAG00000005248
ENSBTAG00000005259
ENSBTAG00000005365
ENSBTAG00000005395
ENSBTAG00000005435
ENSBTAG00000005454
ENSBTAG00000005483
ENSBTAG00000005495
ENSBTAG00000005501
ENSBTAG00000005514
ENSBTAG00000005550
ENSBTAG00000005585
ENSBTAG00000005733
ENSBTAG00000005742
ENSBTAG00000005788
ENSBTAG00000005799
ENSBTAG00000005841
ENSBTAG00000005848
ENSBTAG00000005929
ENSBTAG00000005978
ENSBTAG00000005997
ENSBTAG00000006003
ENSBTAG00000006015
ENSBTAG00000006027
ENSBTAG00000006083
ENSBTAG00000006143
ENSBTAG00000006156
ENSBTAG00000006161
ENSBTAG00000006166
ENSBTAG00000006232
ENSBTAG00000006279
ENSBTAG00000006288
ENSBTAG00000006392
ENSBTAG00000006421
ENSBTAG00000006490
ENSBTAG00000006514
ENSBTAG00000006520
ENSBTAG00000006558
ENSBTAG00000006572
ENSBTAG00000006663
ENSBTAG00000006667
ENSBTAG00000006688
ENSBTAG00000006718
ENSBTAG00000006729
ENSBTAG00000006733
ENSBTAG00000006768
ENSBTAG00000006853
ENSBTAG00000006864
ENSBTAG00000006902
ENSBTAG00000006990
ENSBTAG00000007007
ENSBTAG00000007014
ENSBTAG00000007074
ENSBTAG00000007075
ENSBTAG00000007093
ENSBTAG00000007136
ENSBTAG00000007140
ENSBTAG00000007141
ENSBTAG00000007176
ENSBTAG00000007307
ENSBTAG00000007333
ENSBTAG00000007350
ENSBTAG00000007366
ENSBTAG00000007371
ENSBTAG00000007433
ENSBTAG00000007508
ENSBTAG00000007566
ENSBTAG00000007627
ENSBTAG00000007662
ENSBTAG00000007681
ENSBTAG00000007689
ENSBTAG00000007779
ENSBTAG00000007787
ENSBTAG00000007794
ENSBTAG00000007809
ENSBTAG00000007872
ENSBTAG00000008102
ENSBTAG00000008155
ENSBTAG00000008168
ENSBTAG00000008244
ENSBTAG00000008253
ENSBTAG00000008274
ENSBTAG00000008275
ENSBTAG00000008327
ENSBTAG00000008385
ENSBTAG00000008472
ENSBTAG00000008483
ENSBTAG00000008487
ENSBTAG00000008518
ENSBTAG00000008542
ENSBTAG00000008548
ENSBTAG00000008596
ENSBTAG00000008787
ENSBTAG00000008797
ENSBTAG00000008922
ENSBTAG00000008926
ENSBTAG00000008959
ENSBTAG00000009029
ENSBTAG00000009121
ENSBTAG00000009154
ENSBTAG00000009155
ENSBTAG00000009190
ENSBTAG00000009232
ENSBTAG00000009249
ENSBTAG00000009273
ENSBTAG00000009337
ENSBTAG00000009348
ENSBTAG00000009414
ENSBTAG00000009419
ENSBTAG00000009497
ENSBTAG00000009599
ENSBTAG00000009614
ENSBTAG00000009622
ENSBTAG00000009656
ENSBTAG00000009722
ENSBTAG00000009725
ENSBTAG00000009726
ENSBTAG00000009738
ENSBTAG00000009798
ENSBTAG00000009840
ENSBTAG00000009854
ENSBTAG00000009862
ENSBTAG00000009872
ENSBTAG00000010047
ENSBTAG00000010182
ENSBTAG00000010341
ENSBTAG00000010463
ENSBTAG00000010464
ENSBTAG00000010486
ENSBTAG00000010534
ENSBTAG00000010581
ENSBTAG00000010657
ENSBTAG00000010665
ENSBTAG00000010689
ENSBTAG00000010711
ENSBTAG00000010716
ENSBTAG00000010809
ENSBTAG00000010830
ENSBTAG00000010871
ENSBTAG00000010947
ENSBTAG00000011088
ENSBTAG00000011092
ENSBTAG00000011126
ENSBTAG00000011131
ENSBTAG00000011156
ENSBTAG00000011172
ENSBTAG00000011184
ENSBTAG00000011203
ENSBTAG00000011237
ENSBTAG00000011321
ENSBTAG00000011325
ENSBTAG00000011360
ENSBTAG00000011515
ENSBTAG00000011581
ENSBTAG00000011589
ENSBTAG00000011638
ENSBTAG00000011639
ENSBTAG00000011659
ENSBTAG00000011689
ENSBTAG00000011704
ENSBTAG00000011723
ENSBTAG00000011735
ENSBTAG00000011756
ENSBTAG00000011772
ENSBTAG00000011834
ENSBTAG00000011844
ENSBTAG00000011862
ENSBTAG00000011889
ENSBTAG00000011929
ENSBTAG00000011932
ENSBTAG00000011962
ENSBTAG00000012031
ENSBTAG00000012044
ENSBTAG00000012064
ENSBTAG00000012109
ENSBTAG00000012128
ENSBTAG00000012131
ENSBTAG00000012158
ENSBTAG00000012166
ENSBTAG00000012371
ENSBTAG00000012389
ENSBTAG00000012423
ENSBTAG00000012464
ENSBTAG00000012518
ENSBTAG00000012519
ENSBTAG00000012540
ENSBTAG00000012549
ENSBTAG00000012582
ENSBTAG00000012647
ENSBTAG00000012765
ENSBTAG00000012784
ENSBTAG00000012881
ENSBTAG00000012918
ENSBTAG00000012991
ENSBTAG00000013008
ENSBTAG00000013274
ENSBTAG00000013392
ENSBTAG00000013407
ENSBTAG00000013481
ENSBTAG00000013495
ENSBTAG00000013537
ENSBTAG00000013602
ENSBTAG00000013632
ENSBTAG00000013636
ENSBTAG00000013726
ENSBTAG00000013756
ENSBTAG00000013820
ENSBTAG00000013842
ENSBTAG00000014007
ENSBTAG00000014008
ENSBTAG00000014063
ENSBTAG00000014123
ENSBTAG00000014154
ENSBTAG00000014224
ENSBTAG00000014232
ENSBTAG00000014247
ENSBTAG00000014397
ENSBTAG00000014402
ENSBTAG00000014719
ENSBTAG00000014771
ENSBTAG00000014773
ENSBTAG00000014791
ENSBTAG00000014793
ENSBTAG00000014857
ENSBTAG00000014938
ENSBTAG00000014940
ENSBTAG00000014953
ENSBTAG00000014988
ENSBTAG00000015025
ENSBTAG00000015027
ENSBTAG00000015037
ENSBTAG00000015139
ENSBTAG00000015242
ENSBTAG00000015244
ENSBTAG00000015277
ENSBTAG00000015315
ENSBTAG00000015317
ENSBTAG00000015333
ENSBTAG00000015374
ENSBTAG00000015517
ENSBTAG00000015666
ENSBTAG00000015669
ENSBTAG00000015690
ENSBTAG00000015692
ENSBTAG00000015727
ENSBTAG00000015791
ENSBTAG00000015875
ENSBTAG00000015895
ENSBTAG00000015938
ENSBTAG00000015978
ENSBTAG00000015983
ENSBTAG00000015988
ENSBTAG00000015994
ENSBTAG00000016000
ENSBTAG00000016007
ENSBTAG00000016166
ENSBTAG00000016186
ENSBTAG00000016242
ENSBTAG00000016277
ENSBTAG00000016287
ENSBTAG00000016363
ENSBTAG00000016398
ENSBTAG00000016456
ENSBTAG00000016513
ENSBTAG00000016542
ENSBTAG00000016553
ENSBTAG00000016594
ENSBTAG00000016729
ENSBTAG00000016730
ENSBTAG00000016776
ENSBTAG00000016807
ENSBTAG00000016844
ENSBTAG00000016936
ENSBTAG00000016981
ENSBTAG00000017170
ENSBTAG00000017196
ENSBTAG00000017233
ENSBTAG00000017255
ENSBTAG00000017258
ENSBTAG00000017365
ENSBTAG00000017435
ENSBTAG00000017436
ENSBTAG00000017473
ENSBTAG00000017545
ENSBTAG00000017549
ENSBTAG00000017746
ENSBTAG00000017761
ENSBTAG00000017776
ENSBTAG00000017778
ENSBTAG00000017793
ENSBTAG00000017805
ENSBTAG00000017829
ENSBTAG00000017863
ENSBTAG00000017938
ENSBTAG00000017982
ENSBTAG00000018024
ENSBTAG00000018108
ENSBTAG00000018225
ENSBTAG00000018274
ENSBTAG00000018312
ENSBTAG00000018316
ENSBTAG00000018361
ENSBTAG00000018408
ENSBTAG00000018460
ENSBTAG00000018490
ENSBTAG00000018571
ENSBTAG00000018599
ENSBTAG00000018613
ENSBTAG00000018729
ENSBTAG00000018825
ENSBTAG00000018922
ENSBTAG00000018928
ENSBTAG00000018960
ENSBTAG00000019049
ENSBTAG00000019058
ENSBTAG00000019122
ENSBTAG00000019123
ENSBTAG00000019136
ENSBTAG00000019180
ENSBTAG00000019220
ENSBTAG00000019266
ENSBTAG00000019336
ENSBTAG00000019341
ENSBTAG00000019373
ENSBTAG00000019394
ENSBTAG00000019435
ENSBTAG00000019436
ENSBTAG00000019529
ENSBTAG00000019547
ENSBTAG00000019579
ENSBTAG00000019687
ENSBTAG00000019712
ENSBTAG00000019728
ENSBTAG00000019730
ENSBTAG00000019738
ENSBTAG00000019752
ENSBTAG00000019807
ENSBTAG00000019887
ENSBTAG00000019913
ENSBTAG00000019916
ENSBTAG00000019931
ENSBTAG00000020032
ENSBTAG00000020095
ENSBTAG00000020121
ENSBTAG00000020140
ENSBTAG00000020149
ENSBTAG00000020178
ENSBTAG00000020375
ENSBTAG00000020451
ENSBTAG00000020537
ENSBTAG00000020617
ENSBTAG00000020619
ENSBTAG00000020622
ENSBTAG00000020646
ENSBTAG00000020657
ENSBTAG00000020673
ENSBTAG00000020696
ENSBTAG00000020750
ENSBTAG00000020755
ENSBTAG00000020802
ENSBTAG00000020831
ENSBTAG00000020927
ENSBTAG00000020963
ENSBTAG00000020984
ENSBTAG00000021058
ENSBTAG00000021096
ENSBTAG00000021147
ENSBTAG00000021157
ENSBTAG00000021217
ENSBTAG00000021233
ENSBTAG00000021270
ENSBTAG00000021301
ENSBTAG00000021310
ENSBTAG00000021327
ENSBTAG00000021337
ENSBTAG00000021420
ENSBTAG00000021580
ENSBTAG00000021703
ENSBTAG00000021754
ENSBTAG00000021773
ENSBTAG00000021775
ENSBTAG00000021798
ENSBTAG00000021809
ENSBTAG00000021842
ENSBTAG00000021918
ENSBTAG00000021941
ENSBTAG00000021958
ENSBTAG00000021994
ENSBTAG00000021997
ENSBTAG00000022022
ENSBTAG00000022339
ENSBTAG00000022394
ENSBTAG00000022504
ENSBTAG00000022528
ENSBTAG00000022684
ENSBTAG00000022715
ENSBTAG00000022777
ENSBTAG00000022807
ENSBTAG00000022858
ENSBTAG00000022991
ENSBTAG00000023187
ENSBTAG00000023535
ENSBTAG00000023697
ENSBTAG00000023726
ENSBTAG00000023731
ENSBTAG00000023734
ENSBTAG00000023792
ENSBTAG00000023954
ENSBTAG00000024139
ENSBTAG00000024272
ENSBTAG00000024318
ENSBTAG00000024361
ENSBTAG00000024603
ENSBTAG00000024623
ENSBTAG00000024647
ENSBTAG00000024814
ENSBTAG00000024822
ENSBTAG00000024849
ENSBTAG00000024891
ENSBTAG00000024904
ENSBTAG00000024910
ENSBTAG00000025021
ENSBTAG00000025029
ENSBTAG00000025161
ENSBTAG00000025210
ENSBTAG00000025233
ENSBTAG00000025308
ENSBTAG00000025621
ENSBTAG00000025720
ENSBTAG00000026008
ENSBTAG00000026068
ENSBTAG00000026070
ENSBTAG00000026122
ENSBTAG00000026199
ENSBTAG00000026273
ENSBTAG00000026365
ENSBTAG00000026385
ENSBTAG00000026461
ENSBTAG00000026505
ENSBTAG00000026527
ENSBTAG00000026548
ENSBTAG00000026585
ENSBTAG00000026637
ENSBTAG00000026672
ENSBTAG00000026861
ENSBTAG00000026893
ENSBTAG00000026909
ENSBTAG00000026977
ENSBTAG00000027181
ENSBTAG00000027251
ENSBTAG00000027312
ENSBTAG00000027328
ENSBTAG00000027419
ENSBTAG00000027431
ENSBTAG00000027547
ENSBTAG00000027651
ENSBTAG00000027775
ENSBTAG00000027983
ENSBTAG00000030208
ENSBTAG00000030371
ENSBTAG00000030384
ENSBTAG00000030499
ENSBTAG00000030553
ENSBTAG00000030564
ENSBTAG00000030667
ENSBTAG00000030817
ENSBTAG00000030881
ENSBTAG00000031010
ENSBTAG00000031025
ENSBTAG00000031088
ENSBTAG00000031166
ENSBTAG00000031205
ENSBTAG00000031210
ENSBTAG00000031232
ENSBTAG00000031351
ENSBTAG00000031355
ENSBTAG00000031524
ENSBTAG00000031548
ENSBTAG00000031553
ENSBTAG00000031567
ENSBTAG00000031718
ENSBTAG00000031874
ENSBTAG00000031898
ENSBTAG00000031916
ENSBTAG00000031918
ENSBTAG00000032071
ENSBTAG00000032156
ENSBTAG00000032233
ENSBTAG00000032237
ENSBTAG00000032429
ENSBTAG00000032436
ENSBTAG00000032450
ENSBTAG00000032527
ENSBTAG00000032631
ENSBTAG00000032719
ENSBTAG00000032873
ENSBTAG00000032878
ENSBTAG00000033008
ENSBTAG00000033169
ENSBTAG00000033267
ENSBTAG00000033531
ENSBTAG00000033672
ENSBTAG00000033702
ENSBTAG00000033993
ENSBTAG00000034075
ENSBTAG00000034170
ENSBTAG00000034225
ENSBTAG00000034255
ENSBTAG00000034281
ENSBTAG00000034384
ENSBTAG00000034385
ENSBTAG00000034514
ENSBTAG00000034609
ENSBTAG00000034875
ENSBTAG00000034909
ENSBTAG00000034936
ENSBTAG00000034949
ENSBTAG00000035395
ENSBTAG00000035489
ENSBTAG00000035736
ENSBTAG00000035915
ENSBTAG00000035958
ENSBTAG00000035995
ENSBTAG00000035998
ENSBTAG00000036031
ENSBTAG00000036102
ENSBTAG00000036222
ENSBTAG00000036257
ENSBTAG00000036282
ENSBTAG00000037469
ENSBTAG00000037576
ENSBTAG00000037597
ENSBTAG00000037598
ENSBTAG00000037623
ENSBTAG00000037629
ENSBTAG00000037634
ENSBTAG00000037699
ENSBTAG00000037768
ENSBTAG00000037824
ENSBTAG00000037826
ENSBTAG00000037888
ENSBTAG00000037902
ENSBTAG00000037928
ENSBTAG00000038027
ENSBTAG00000038057
ENSBTAG00000038112
ENSBTAG00000038115
ENSBTAG00000038141
ENSBTAG00000038161
ENSBTAG00000038171
ENSBTAG00000038214
ENSBTAG00000038251
ENSBTAG00000038262
ENSBTAG00000038263
ENSBTAG00000038307
ENSBTAG00000038327
ENSBTAG00000038330
ENSBTAG00000038362
ENSBTAG00000038385
ENSBTAG00000038397
ENSBTAG00000038412
ENSBTAG00000038444
ENSBTAG00000038461
ENSBTAG00000038496
ENSBTAG00000038500
ENSBTAG00000038506
ENSBTAG00000038520
ENSBTAG00000038536
ENSBTAG00000038537
ENSBTAG00000038567
ENSBTAG00000038635
ENSBTAG00000038636
ENSBTAG00000038649
ENSBTAG00000038665
ENSBTAG00000038691
ENSBTAG00000038797
ENSBTAG00000038806
ENSBTAG00000038876
ENSBTAG00000038918
ENSBTAG00000038966
ENSBTAG00000039031
ENSBTAG00000039038
ENSBTAG00000039088
ENSBTAG00000039133
ENSBTAG00000039171
ENSBTAG00000039234
ENSBTAG00000039256
ENSBTAG00000039331
ENSBTAG00000039380
ENSBTAG00000039390
ENSBTAG00000039413
ENSBTAG00000039435
ENSBTAG00000039491
ENSBTAG00000039517
ENSBTAG00000039554
ENSBTAG00000039599
ENSBTAG00000039643
ENSBTAG00000039653
ENSBTAG00000039706
ENSBTAG00000039772
ENSBTAG00000039801
ENSBTAG00000039812
ENSBTAG00000039847
ENSBTAG00000039850
ENSBTAG00000039893
ENSBTAG00000039930
ENSBTAG00000039935
ENSBTAG00000040046
ENSBTAG00000040076
ENSBTAG00000040136
ENSBTAG00000040140
ENSBTAG00000040153
ENSBTAG00000040244
ENSBTAG00000040255
ENSBTAG00000040294
ENSBTAG00000040331
ENSBTAG00000040338
ENSBTAG00000040392
ENSBTAG00000040454
ENSBTAG00000040482
ENSBTAG00000040490
ENSBTAG00000040507
ENSBTAG00000043956
ENSBTAG00000043973
ENSBTAG00000043994
ENSBTAG00000044011
ENSBTAG00000044048
ENSBTAG00000044055
ENSBTAG00000044059
ENSBTAG00000044066
ENSBTAG00000044125
ENSBTAG00000044135
ENSBTAG00000044153
ENSBTAG00000044159
ENSBTAG00000044194
ENSBTAG00000045487
ENSBTAG00000045498
ENSBTAG00000045515
ENSBTAG00000045535
ENSBTAG00000045551
ENSBTAG00000045566
ENSBTAG00000045591
ENSBTAG00000045610
ENSBTAG00000045624
ENSBTAG00000045643
ENSBTAG00000045667
ENSBTAG00000045673
ENSBTAG00000045675
ENSBTAG00000045691
ENSBTAG00000045733
ENSBTAG00000045746
ENSBTAG00000045771
ENSBTAG00000045786
ENSBTAG00000045787
ENSBTAG00000045788
ENSBTAG00000045795
ENSBTAG00000045817
ENSBTAG00000045830
ENSBTAG00000045832
ENSBTAG00000045833
ENSBTAG00000045854
ENSBTAG00000045866
ENSBTAG00000045880
ENSBTAG00000045912
ENSBTAG00000045917
ENSBTAG00000045923
ENSBTAG00000046032
ENSBTAG00000046038
ENSBTAG00000046071
ENSBTAG00000046096
ENSBTAG00000046110
ENSBTAG00000046130
ENSBTAG00000046164
ENSBTAG00000046175
ENSBTAG00000046177
ENSBTAG00000046181
ENSBTAG00000046208
ENSBTAG00000046210
ENSBTAG00000046216
ENSBTAG00000046228
ENSBTAG00000046258
ENSBTAG00000046294
ENSBTAG00000046339
ENSBTAG00000046348
ENSBTAG00000046378
ENSBTAG00000046384
ENSBTAG00000046387
ENSBTAG00000046418
ENSBTAG00000046423
ENSBTAG00000046431
ENSBTAG00000046433
ENSBTAG00000046446
ENSBTAG00000046460
ENSBTAG00000046471
ENSBTAG00000046553
ENSBTAG00000046561
ENSBTAG00000046586
ENSBTAG00000046601
ENSBTAG00000046627
ENSBTAG00000046684
ENSBTAG00000046726
ENSBTAG00000046742
ENSBTAG00000046760
ENSBTAG00000046765
ENSBTAG00000046802
ENSBTAG00000046805
ENSBTAG00000046824
ENSBTAG00000046839
ENSBTAG00000046867
ENSBTAG00000046870
ENSBTAG00000046935
ENSBTAG00000046961
ENSBTAG00000047021
ENSBTAG00000047024
ENSBTAG00000047041
ENSBTAG00000047056
ENSBTAG00000047080
ENSBTAG00000047091
ENSBTAG00000047105
ENSBTAG00000047109
ENSBTAG00000047145
ENSBTAG00000047176
ENSBTAG00000047178
ENSBTAG00000047224
ENSBTAG00000047236
ENSBTAG00000047239
ENSBTAG00000047264
ENSBTAG00000047267
ENSBTAG00000047306
ENSBTAG00000047315
ENSBTAG00000047322
ENSBTAG00000047324
ENSBTAG00000047371
ENSBTAG00000047377
ENSBTAG00000047398
ENSBTAG00000047415
ENSBTAG00000047426
ENSBTAG00000047450
ENSBTAG00000047454
ENSBTAG00000047482
ENSBTAG00000047516
ENSBTAG00000047541
ENSBTAG00000047547
ENSBTAG00000047568
ENSBTAG00000047569
ENSBTAG00000047577
ENSBTAG00000047580
ENSBTAG00000047602
ENSBTAG00000047619
ENSBTAG00000047624
ENSBTAG00000047681
ENSBTAG00000047690
ENSBTAG00000047695
ENSBTAG00000047700
ENSBTAG00000047709
ENSBTAG00000047710
ENSBTAG00000047728
ENSBTAG00000047729
ENSBTAG00000047761
ENSBTAG00000047763
ENSBTAG00000047764
ENSBTAG00000047771
ENSBTAG00000047794
ENSBTAG00000047851
ENSBTAG00000047858
ENSBTAG00000047866
ENSBTAG00000047869
ENSBTAG00000047902
ENSBTAG00000047943
ENSBTAG00000047969
ENSBTAG00000047998
ENSBTAG00000048021
ENSBTAG00000048042
ENSBTAG00000048056
ENSBTAG00000048061
ENSBTAG00000048063
ENSBTAG00000048091
ENSBTAG00000048099
ENSBTAG00000048125
ENSBTAG00000048129
ENSBTAG00000048150
ENSBTAG00000048175
ENSBTAG00000048204
ENSBTAG00000048230
ENSBTAG00000048245
ENSBTAG00000048267
ENSBTAG00000048277
ENSBTAG00000048303
ENSBTAG00000048317
