# Supplementary material for: Whole-Genome Sequencing of Three Native Cattle Breeds Originating From the Northernmost Cattle Farming Regions
Source: Front Genet. 2019 Jan 11;9:728. doi: 10.3389/fgene.2018.00728 (PMC6336893; doi:10.3389/fgene.2018.00728)
Supplement: Supplementary file 2 [file Data_Sheet_1.ZIP › Supplimentary_Data/Supplementary_Data_4.xlsx]

## Sheet: Sheet1
Genes containing nsSNPs > 5 in Eastern Finncattle
Ensemble ID	nsSNP Count
ENSBTAG00000026986	68
ENSBTAG00000011237	56
ENSBTAG00000006031	44
ENSBTAG00000007860	43
ENSBTAG00000046041	43
ENSBTAG00000012894	41
ENSBTAG00000006864	37
ENSBTAG00000022509	37
ENSBTAG00000037937	37
ENSBTAG00000010463	36
ENSBTAG00000025450	36
ENSBTAG00000026070	36
ENSBTAG00000039520	34
ENSBTAG00000008253	33
ENSBTAG00000008542	33
ENSBTAG00000006823	32
ENSBTAG00000008274	32
ENSBTAG00000023144	32
ENSBTAG00000039714	32
ENSBTAG00000039995	32
ENSBTAG00000047383	32
ENSBTAG00000047767	32
ENSBTAG00000000336	31
ENSBTAG00000000888	31
ENSBTAG00000001444	30
ENSBTAG00000037693	30
ENSBTAG00000001179	29
ENSBTAG00000008066	29
ENSBTAG00000017473	29
ENSBTAG00000015235	28
ENSBTAG00000039470	28
ENSBTAG00000045751	28
ENSBTAG00000017515	27
ENSBTAG00000026531	27
ENSBTAG00000030371	27
ENSBTAG00000045880	27
ENSBTAG00000009725	26
ENSBTAG00000027181	26
ENSBTAG00000009675	25
ENSBTAG00000010452	25
ENSBTAG00000011684	25
ENSBTAG00000033169	25
ENSBTAG00000045986	25
ENSBTAG00000000586	24
ENSBTAG00000009362	24
ENSBTAG00000013468	24
ENSBTAG00000014402	24
ENSBTAG00000037421	24
ENSBTAG00000008505	23
ENSBTAG00000014953	23
ENSBTAG00000017032	23
ENSBTAG00000022807	23
ENSBTAG00000023563	23
ENSBTAG00000006260	22
ENSBTAG00000039041	22
ENSBTAG00000047761	22
ENSBTAG00000048194	22
ENSBTAG00000006188	21
ENSBTAG00000008959	21
ENSBTAG00000009035	21
ENSBTAG00000009255	21
ENSBTAG00000015666	21
ENSBTAG00000021270	21
ENSBTAG00000027431	21
ENSBTAG00000038536	21
ENSBTAG00000046087	21
ENSBTAG00000002418	20
ENSBTAG00000003645	20
ENSBTAG00000015093	20
ENSBTAG00000019633	20
ENSBTAG00000024647	20
ENSBTAG00000046177	20
ENSBTAG00000046961	20
ENSBTAG00000001252	19
ENSBTAG00000004617	19
ENSBTAG00000005112	19
ENSBTAG00000006859	19
ENSBTAG00000007213	19
ENSBTAG00000011756	19
ENSBTAG00000011844	19
ENSBTAG00000017019	19
ENSBTAG00000018160	19
ENSBTAG00000031579	19
ENSBTAG00000001920	18
ENSBTAG00000009171	18
ENSBTAG00000010716	18
ENSBTAG00000011932	18
ENSBTAG00000014284	18
ENSBTAG00000015439	18
ENSBTAG00000020155	18
ENSBTAG00000033979	18
ENSBTAG00000037381	18
ENSBTAG00000038327	18
ENSBTAG00000001308	17
ENSBTAG00000001815	17
ENSBTAG00000003531	17
ENSBTAG00000004538	17
ENSBTAG00000014409	17
ENSBTAG00000015060	17
ENSBTAG00000019437	17
ENSBTAG00000019884	17
ENSBTAG00000020116	17
ENSBTAG00000021237	17
ENSBTAG00000022715	17
ENSBTAG00000023309	17
ENSBTAG00000024545	17
ENSBTAG00000031359	17
ENSBTAG00000037603	17
ENSBTAG00000037605	17
ENSBTAG00000037699	17
ENSBTAG00000037794	17
ENSBTAG00000038262	17
ENSBTAG00000038397	17
ENSBTAG00000045932	17
ENSBTAG00000047264	17
ENSBTAG00000003743	16
ENSBTAG00000003754	16
ENSBTAG00000005146	16
ENSBTAG00000006010	16
ENSBTAG00000009656	16
ENSBTAG00000010180	16
ENSBTAG00000015374	16
ENSBTAG00000016934	16
ENSBTAG00000018501	16
ENSBTAG00000021972	16
ENSBTAG00000024904	16
ENSBTAG00000034945	16
ENSBTAG00000035768	16
ENSBTAG00000036222	16
ENSBTAG00000038031	16
ENSBTAG00000038938	16
ENSBTAG00000039755	16
ENSBTAG00000039817	16
ENSBTAG00000039983	16
ENSBTAG00000046387	16
ENSBTAG00000000688	15
ENSBTAG00000002288	15
ENSBTAG00000005427	15
ENSBTAG00000005568	15
ENSBTAG00000006508	15
ENSBTAG00000008550	15
ENSBTAG00000012412	15
ENSBTAG00000013511	15
ENSBTAG00000014581	15
ENSBTAG00000017743	15
ENSBTAG00000018010	15
ENSBTAG00000020433	15
ENSBTAG00000023028	15
ENSBTAG00000023169	15
ENSBTAG00000024199	15
ENSBTAG00000025263	15
ENSBTAG00000025526	15
ENSBTAG00000031361	15
ENSBTAG00000034090	15
ENSBTAG00000036102	15
ENSBTAG00000038635	15
ENSBTAG00000038797	15
ENSBTAG00000039132	15
ENSBTAG00000044055	15
ENSBTAG00000045527	15
ENSBTAG00000046196	15
ENSBTAG00000047147	15
ENSBTAG00000000987	14
ENSBTAG00000002069	14
ENSBTAG00000002450	14
ENSBTAG00000003528	14
ENSBTAG00000004097	14
ENSBTAG00000004718	14
ENSBTAG00000005072	14
ENSBTAG00000005841	14
ENSBTAG00000007618	14
ENSBTAG00000008944	14
ENSBTAG00000012675	14
ENSBTAG00000012693	14
ENSBTAG00000013055	14
ENSBTAG00000013078	14
ENSBTAG00000014081	14
ENSBTAG00000014334	14
ENSBTAG00000015729	14
ENSBTAG00000015875	14
ENSBTAG00000017296	14
ENSBTAG00000019227	14
ENSBTAG00000019798	14
ENSBTAG00000020715	14
ENSBTAG00000021024	14
ENSBTAG00000021073	14
ENSBTAG00000021497	14
ENSBTAG00000022150	14
ENSBTAG00000027328	14
ENSBTAG00000030173	14
ENSBTAG00000030175	14
ENSBTAG00000037490	14
ENSBTAG00000037527	14
ENSBTAG00000038082	14
ENSBTAG00000038722	14
ENSBTAG00000039021	14
ENSBTAG00000039677	14
ENSBTAG00000040168	14
ENSBTAG00000044004	14
ENSBTAG00000046152	14
ENSBTAG00000047306	14
ENSBTAG00000000628	13
ENSBTAG00000001644	13
ENSBTAG00000001997	13
ENSBTAG00000002158	13
ENSBTAG00000002907	13
ENSBTAG00000005261	13
ENSBTAG00000005615	13
ENSBTAG00000005629	13
ENSBTAG00000005733	13
ENSBTAG00000006896	13
ENSBTAG00000006961	13
ENSBTAG00000008126	13
ENSBTAG00000008996	13
ENSBTAG00000009715	13
ENSBTAG00000010229	13
ENSBTAG00000010517	13
ENSBTAG00000011985	13
ENSBTAG00000016316	13
ENSBTAG00000017233	13
ENSBTAG00000017436	13
ENSBTAG00000018011	13
ENSBTAG00000018095	13
ENSBTAG00000018399	13
ENSBTAG00000019194	13
ENSBTAG00000019386	13
ENSBTAG00000019588	13
ENSBTAG00000019966	13
ENSBTAG00000022384	13
ENSBTAG00000022504	13
ENSBTAG00000024075	13
ENSBTAG00000024169	13
ENSBTAG00000025664	13
ENSBTAG00000026893	13
ENSBTAG00000032457	13
ENSBTAG00000034302	13
ENSBTAG00000034841	13
ENSBTAG00000034917	13
ENSBTAG00000035958	13
ENSBTAG00000036016	13
ENSBTAG00000038215	13
ENSBTAG00000039016	13
ENSBTAG00000039018	13
ENSBTAG00000039877	13
ENSBTAG00000045507	13
ENSBTAG00000046370	13
ENSBTAG00000046423	13
ENSBTAG00000046632	13
ENSBTAG00000047025	13
ENSBTAG00000047181	13
ENSBTAG00000047350	13
ENSBTAG00000048135	13
ENSBTAG00000000228	12
ENSBTAG00000000362	12
ENSBTAG00000000363	12
ENSBTAG00000001476	12
ENSBTAG00000002444	12
ENSBTAG00000002539	12
ENSBTAG00000003919	12
ENSBTAG00000003938	12
ENSBTAG00000004921	12
ENSBTAG00000005609	12
ENSBTAG00000007075	12
ENSBTAG00000009764	12
ENSBTAG00000010166	12
ENSBTAG00000010786	12
ENSBTAG00000010878	12
ENSBTAG00000011162	12
ENSBTAG00000012956	12
ENSBTAG00000014628	12
ENSBTAG00000014721	12
ENSBTAG00000014752	12
ENSBTAG00000015727	12
ENSBTAG00000015800	12
ENSBTAG00000017924	12
ENSBTAG00000018162	12
ENSBTAG00000018629	12
ENSBTAG00000018838	12
ENSBTAG00000020657	12
ENSBTAG00000023338	12
ENSBTAG00000024318	12
ENSBTAG00000024822	12
ENSBTAG00000030920	12
ENSBTAG00000037628	12
ENSBTAG00000038263	12
ENSBTAG00000038920	12
ENSBTAG00000039329	12
ENSBTAG00000045586	12
ENSBTAG00000046083	12
ENSBTAG00000046190	12
ENSBTAG00000046611	12
ENSBTAG00000047600	12
ENSBTAG00000047764	12
ENSBTAG00000047876	12
ENSBTAG00000048175	12
ENSBTAG00000048304	12
ENSBTAG00000000144	11
ENSBTAG00000000958	11
ENSBTAG00000001998	11
ENSBTAG00000002408	11
ENSBTAG00000002937	11
ENSBTAG00000002942	11
ENSBTAG00000003037	11
ENSBTAG00000003498	11
ENSBTAG00000003526	11
ENSBTAG00000004354	11
ENSBTAG00000004667	11
ENSBTAG00000006446	11
ENSBTAG00000006488	11
ENSBTAG00000008082	11
ENSBTAG00000008902	11
ENSBTAG00000008936	11
ENSBTAG00000008953	11
ENSBTAG00000009739	11
ENSBTAG00000012566	11
ENSBTAG00000013247	11
ENSBTAG00000013537	11
ENSBTAG00000014455	11
ENSBTAG00000014599	11
ENSBTAG00000014910	11
ENSBTAG00000014948	11
ENSBTAG00000016523	11
ENSBTAG00000016717	11
ENSBTAG00000016844	11
ENSBTAG00000017719	11
ENSBTAG00000017722	11
ENSBTAG00000018203	11
ENSBTAG00000018599	11
ENSBTAG00000019378	11
ENSBTAG00000021609	11
ENSBTAG00000021856	11
ENSBTAG00000023157	11
ENSBTAG00000023541	11
ENSBTAG00000024849	11
ENSBTAG00000025337	11
ENSBTAG00000026585	11
ENSBTAG00000027246	11
ENSBTAG00000031247	11
ENSBTAG00000034921	11
ENSBTAG00000034939	11
ENSBTAG00000035995	11
ENSBTAG00000036042	11
ENSBTAG00000038128	11
ENSBTAG00000038182	11
ENSBTAG00000038214	11
ENSBTAG00000038278	11
ENSBTAG00000038933	11
ENSBTAG00000039861	11
ENSBTAG00000039930	11
ENSBTAG00000040064	11
ENSBTAG00000040392	11
ENSBTAG00000040584	11
ENSBTAG00000045493	11
ENSBTAG00000045795	11
ENSBTAG00000046130	11
ENSBTAG00000046257	11
ENSBTAG00000046994	11
ENSBTAG00000047049	11
ENSBTAG00000047442	11
ENSBTAG00000048282	11
ENSBTAG00000000154	10
ENSBTAG00000000573	10
ENSBTAG00000000671	10
ENSBTAG00000001080	10
ENSBTAG00000001262	10
ENSBTAG00000001447	10
ENSBTAG00000001504	10
ENSBTAG00000001564	10
ENSBTAG00000002134	10
ENSBTAG00000002685	10
ENSBTAG00000002948	10
ENSBTAG00000004081	10
ENSBTAG00000004364	10
ENSBTAG00000004490	10
ENSBTAG00000004555	10
ENSBTAG00000004637	10
ENSBTAG00000005116	10
ENSBTAG00000005243	10
ENSBTAG00000006021	10
ENSBTAG00000006060	10
ENSBTAG00000006129	10
ENSBTAG00000006532	10
ENSBTAG00000006790	10
ENSBTAG00000007759	10
ENSBTAG00000007901	10
ENSBTAG00000008567	10
ENSBTAG00000009242	10
ENSBTAG00000009252	10
ENSBTAG00000010698	10
ENSBTAG00000011940	10
ENSBTAG00000012067	10
ENSBTAG00000012265	10
ENSBTAG00000012502	10
ENSBTAG00000012884	10
ENSBTAG00000013255	10
ENSBTAG00000013831	10
ENSBTAG00000014306	10
ENSBTAG00000014498	10
ENSBTAG00000014768	10
ENSBTAG00000014836	10
ENSBTAG00000014906	10
ENSBTAG00000015392	10
ENSBTAG00000015405	10
ENSBTAG00000015517	10
ENSBTAG00000015791	10
ENSBTAG00000017174	10
ENSBTAG00000017527	10
ENSBTAG00000017647	10
ENSBTAG00000017993	10
ENSBTAG00000018237	10
ENSBTAG00000018493	10
ENSBTAG00000018824	10
ENSBTAG00000019137	10
ENSBTAG00000019204	10
ENSBTAG00000021529	10
ENSBTAG00000021874	10
ENSBTAG00000023177	10
ENSBTAG00000023411	10
ENSBTAG00000023546	10
ENSBTAG00000023891	10
ENSBTAG00000023907	10
ENSBTAG00000024751	10
ENSBTAG00000025280	10
ENSBTAG00000025288	10
ENSBTAG00000025964	10
ENSBTAG00000027899	10
ENSBTAG00000031160	10
ENSBTAG00000032050	10
ENSBTAG00000032527	10
ENSBTAG00000032893	10
ENSBTAG00000032997	10
ENSBTAG00000035675	10
ENSBTAG00000037424	10
ENSBTAG00000038080	10
ENSBTAG00000038181	10
ENSBTAG00000038726	10
ENSBTAG00000038992	10
ENSBTAG00000039380	10
ENSBTAG00000039446	10
ENSBTAG00000039483	10
ENSBTAG00000039562	10
ENSBTAG00000039789	10
ENSBTAG00000039847	10
ENSBTAG00000040140	10
ENSBTAG00000040320	10
ENSBTAG00000040388	10
ENSBTAG00000043963	10
ENSBTAG00000044022	10
ENSBTAG00000044059	10
ENSBTAG00000045972	10
ENSBTAG00000046293	10
ENSBTAG00000046424	10
ENSBTAG00000046595	10
ENSBTAG00000046744	10
ENSBTAG00000046914	10
ENSBTAG00000047020	10
ENSBTAG00000047091	10
ENSBTAG00000047129	10
ENSBTAG00000047145	10
ENSBTAG00000047174	10
ENSBTAG00000047176	10
ENSBTAG00000047647	10
ENSBTAG00000047902	10
ENSBTAG00000047982	10
ENSBTAG00000048018	10
ENSBTAG00000048161	10
ENSBTAG00000048218	10
ENSBTAG00000000070	9
ENSBTAG00000000118	9
ENSBTAG00000000406	9
ENSBTAG00000000492	9
ENSBTAG00000000634	9
ENSBTAG00000001618	9
ENSBTAG00000002097	9
ENSBTAG00000002786	9
ENSBTAG00000003038	9
ENSBTAG00000003236	9
ENSBTAG00000003432	9
ENSBTAG00000003447	9
ENSBTAG00000003954	9
ENSBTAG00000004631	9
ENSBTAG00000004815	9
ENSBTAG00000005238	9
ENSBTAG00000005725	9
ENSBTAG00000005922	9
ENSBTAG00000006520	9
ENSBTAG00000006643	9
ENSBTAG00000006860	9
ENSBTAG00000007442	9
ENSBTAG00000007473	9
ENSBTAG00000009840	9
ENSBTAG00000010351	9
ENSBTAG00000010976	9
ENSBTAG00000011092	9
ENSBTAG00000011098	9
ENSBTAG00000011203	9
ENSBTAG00000011336	9
ENSBTAG00000011930	9
ENSBTAG00000012540	9
ENSBTAG00000012815	9
ENSBTAG00000012991	9
ENSBTAG00000013503	9
ENSBTAG00000013557	9
ENSBTAG00000013691	9
ENSBTAG00000013736	9
ENSBTAG00000013919	9
ENSBTAG00000013982	9
ENSBTAG00000013997	9
ENSBTAG00000014030	9
ENSBTAG00000014328	9
ENSBTAG00000014771	9
ENSBTAG00000014788	9
ENSBTAG00000014885	9
ENSBTAG00000015296	9
ENSBTAG00000016784	9
ENSBTAG00000016807	9
ENSBTAG00000017316	9
ENSBTAG00000017349	9
ENSBTAG00000017350	9
ENSBTAG00000018303	9
ENSBTAG00000018401	9
ENSBTAG00000018560	9
ENSBTAG00000019122	9
ENSBTAG00000019584	9
ENSBTAG00000020285	9
ENSBTAG00000021147	9
ENSBTAG00000021217	9
ENSBTAG00000021304	9
ENSBTAG00000021747	9
ENSBTAG00000023023	9
ENSBTAG00000023954	9
ENSBTAG00000025258	9
ENSBTAG00000025424	9
ENSBTAG00000025522	9
ENSBTAG00000025621	9
ENSBTAG00000027438	9
ENSBTAG00000027942	9
ENSBTAG00000030348	9
ENSBTAG00000030670	9
ENSBTAG00000031753	9
ENSBTAG00000031772	9
ENSBTAG00000032255	9
ENSBTAG00000032631	9
ENSBTAG00000035631	9
ENSBTAG00000035708	9
ENSBTAG00000036131	9
ENSBTAG00000037800	9
ENSBTAG00000038141	9
ENSBTAG00000038237	9
ENSBTAG00000038395	9
ENSBTAG00000038702	9
ENSBTAG00000038899	9
ENSBTAG00000038918	9
ENSBTAG00000038928	9
ENSBTAG00000038951	9
ENSBTAG00000039028	9
ENSBTAG00000039215	9
ENSBTAG00000039248	9
ENSBTAG00000039275	9
ENSBTAG00000039653	9
ENSBTAG00000040111	9
ENSBTAG00000040398	9
ENSBTAG00000040409	9
ENSBTAG00000040463	9
ENSBTAG00000040583	9
ENSBTAG00000043950	9
ENSBTAG00000045580	9
ENSBTAG00000045581	9
ENSBTAG00000045610	9
ENSBTAG00000046116	9
ENSBTAG00000046210	9
ENSBTAG00000046216	9
ENSBTAG00000046280	9
ENSBTAG00000046359	9
ENSBTAG00000046514	9
ENSBTAG00000046563	9
ENSBTAG00000047348	9
ENSBTAG00000047436	9
ENSBTAG00000047685	9
ENSBTAG00000047689	9
ENSBTAG00000047709	9
ENSBTAG00000047770	9
ENSBTAG00000047808	9
ENSBTAG00000047934	9
ENSBTAG00000048087	9
ENSBTAG00000048184	9
ENSBTAG00000048245	9
ENSBTAG00000048317	9
ENSBTAG00000000145	8
ENSBTAG00000000560	8
ENSBTAG00000000698	8
ENSBTAG00000000817	8
ENSBTAG00000001133	8
ENSBTAG00000001502	8
ENSBTAG00000001693	8
ENSBTAG00000001764	8
ENSBTAG00000002085	8
ENSBTAG00000002355	8
ENSBTAG00000002755	8
ENSBTAG00000003144	8
ENSBTAG00000003549	8
ENSBTAG00000003572	8
ENSBTAG00000003622	8
ENSBTAG00000003638	8
ENSBTAG00000003665	8
ENSBTAG00000004187	8
ENSBTAG00000004272	8
ENSBTAG00000004492	8
ENSBTAG00000004581	8
ENSBTAG00000004633	8
ENSBTAG00000004802	8
ENSBTAG00000004821	8
ENSBTAG00000005122	8
ENSBTAG00000005268	8
ENSBTAG00000005475	8
ENSBTAG00000005580	8
ENSBTAG00000005825	8
ENSBTAG00000005997	8
ENSBTAG00000006073	8
ENSBTAG00000006198	8
ENSBTAG00000006491	8
ENSBTAG00000006789	8
ENSBTAG00000006882	8
ENSBTAG00000006937	8
ENSBTAG00000007439	8
ENSBTAG00000007823	8
ENSBTAG00000008553	8
ENSBTAG00000008585	8
ENSBTAG00000008943	8
ENSBTAG00000009348	8
ENSBTAG00000009400	8
ENSBTAG00000009421	8
ENSBTAG00000009708	8
ENSBTAG00000009806	8
ENSBTAG00000010057	8
ENSBTAG00000010060	8
ENSBTAG00000010300	8
ENSBTAG00000010522	8
ENSBTAG00000011254	8
ENSBTAG00000011417	8
ENSBTAG00000011661	8
ENSBTAG00000012208	8
ENSBTAG00000012449	8
ENSBTAG00000012715	8
ENSBTAG00000012971	8
ENSBTAG00000013167	8
ENSBTAG00000013292	8
ENSBTAG00000013693	8
ENSBTAG00000013820	8
ENSBTAG00000014374	8
ENSBTAG00000014598	8
ENSBTAG00000014680	8
ENSBTAG00000014793	8
ENSBTAG00000015170	8
ENSBTAG00000015685	8
ENSBTAG00000015698	8
ENSBTAG00000015849	8
ENSBTAG00000016406	8
ENSBTAG00000016774	8
ENSBTAG00000016918	8
ENSBTAG00000016997	8
ENSBTAG00000017505	8
ENSBTAG00000018137	8
ENSBTAG00000018383	8
ENSBTAG00000018395	8
ENSBTAG00000018546	8
ENSBTAG00000019038	8
ENSBTAG00000019072	8
ENSBTAG00000019103	8
ENSBTAG00000019593	8
ENSBTAG00000019752	8
ENSBTAG00000019796	8
ENSBTAG00000019938	8
ENSBTAG00000020032	8
ENSBTAG00000020141	8
ENSBTAG00000020281	8
ENSBTAG00000020359	8
ENSBTAG00000020414	8
ENSBTAG00000020745	8
ENSBTAG00000020890	8
ENSBTAG00000021076	8
ENSBTAG00000021215	8
ENSBTAG00000021328	8
ENSBTAG00000022376	8
ENSBTAG00000022954	8
ENSBTAG00000023987	8
ENSBTAG00000024065	8
ENSBTAG00000024272	8
ENSBTAG00000024891	8
ENSBTAG00000024915	8
ENSBTAG00000025340	8
ENSBTAG00000026133	8
ENSBTAG00000026461	8
ENSBTAG00000026548	8
ENSBTAG00000026812	8
ENSBTAG00000026880	8
ENSBTAG00000026915	8
ENSBTAG00000026977	8
ENSBTAG00000027770	8
ENSBTAG00000030189	8
ENSBTAG00000030940	8
ENSBTAG00000031082	8
ENSBTAG00000031166	8
ENSBTAG00000031825	8
ENSBTAG00000032775	8
ENSBTAG00000034140	8
ENSBTAG00000034875	8
ENSBTAG00000034909	8
ENSBTAG00000034940	8
ENSBTAG00000035333	8
ENSBTAG00000035701	8
ENSBTAG00000035736	8
ENSBTAG00000036154	8
ENSBTAG00000037465	8
ENSBTAG00000037537	8
ENSBTAG00000037634	8
ENSBTAG00000037767	8
ENSBTAG00000037853	8
ENSBTAG00000037988	8
ENSBTAG00000038049	8
ENSBTAG00000038059	8
ENSBTAG00000038171	8
ENSBTAG00000038472	8
ENSBTAG00000038544	8
ENSBTAG00000038597	8
ENSBTAG00000039390	8
ENSBTAG00000039614	8
ENSBTAG00000039633	8
ENSBTAG00000039917	8
ENSBTAG00000040197	8
ENSBTAG00000040209	8
ENSBTAG00000040480	8
ENSBTAG00000040580	8
ENSBTAG00000044100	8
ENSBTAG00000045539	8
ENSBTAG00000045570	8
ENSBTAG00000045624	8
ENSBTAG00000045772	8
ENSBTAG00000045899	8
ENSBTAG00000045905	8
ENSBTAG00000046057	8
ENSBTAG00000046097	8
ENSBTAG00000046139	8
ENSBTAG00000046228	8
ENSBTAG00000046249	8
ENSBTAG00000046297	8
ENSBTAG00000046360	8
ENSBTAG00000046433	8
ENSBTAG00000046792	8
ENSBTAG00000046798	8
ENSBTAG00000046808	8
ENSBTAG00000046934	8
ENSBTAG00000046935	8
ENSBTAG00000047014	8
ENSBTAG00000047093	8
ENSBTAG00000047208	8
ENSBTAG00000047464	8
ENSBTAG00000047644	8
ENSBTAG00000047736	8
ENSBTAG00000047763	8
ENSBTAG00000047888	8
ENSBTAG00000047914	8
ENSBTAG00000047970	8
ENSBTAG00000047974	8
ENSBTAG00000048019	8
ENSBTAG00000048072	8
ENSBTAG00000048091	8
ENSBTAG00000048099	8
ENSBTAG00000048157	8
ENSBTAG00000048298	8
ENSBTAG00000000120	7
ENSBTAG00000000195	7
ENSBTAG00000000211	7
ENSBTAG00000000220	7
ENSBTAG00000000566	7
ENSBTAG00000000617	7
ENSBTAG00000000660	7
ENSBTAG00000000718	7
ENSBTAG00000000854	7
ENSBTAG00000000964	7
ENSBTAG00000001231	7
ENSBTAG00000001271	7
ENSBTAG00000001291	7
ENSBTAG00000001336	7
ENSBTAG00000001602	7
ENSBTAG00000001836	7
ENSBTAG00000002089	7
ENSBTAG00000002178	7
ENSBTAG00000002281	7
ENSBTAG00000002289	7
ENSBTAG00000002440	7
ENSBTAG00000002485	7
ENSBTAG00000002595	7
ENSBTAG00000002821	7
ENSBTAG00000002976	7
ENSBTAG00000003102	7
ENSBTAG00000003148	7
ENSBTAG00000003239	7
ENSBTAG00000003423	7
ENSBTAG00000003555	7
ENSBTAG00000003843	7
ENSBTAG00000004035	7
ENSBTAG00000004339	7
ENSBTAG00000004356	7
ENSBTAG00000004722	7
ENSBTAG00000004982	7
ENSBTAG00000005395	7
ENSBTAG00000005397	7
ENSBTAG00000005630	7
ENSBTAG00000005633	7
ENSBTAG00000005980	7
ENSBTAG00000006015	7
ENSBTAG00000006027	7
ENSBTAG00000006064	7
ENSBTAG00000006279	7
ENSBTAG00000006349	7
ENSBTAG00000006634	7
ENSBTAG00000006848	7
ENSBTAG00000006855	7
ENSBTAG00000006903	7
ENSBTAG00000006907	7
ENSBTAG00000007074	7
ENSBTAG00000007244	7
ENSBTAG00000007273	7
ENSBTAG00000007430	7
ENSBTAG00000007694	7
ENSBTAG00000007736	7
ENSBTAG00000008021	7
ENSBTAG00000008153	7
ENSBTAG00000008862	7
ENSBTAG00000009030	7
ENSBTAG00000009069	7
ENSBTAG00000009337	7
ENSBTAG00000009386	7
ENSBTAG00000009575	7
ENSBTAG00000009755	7
ENSBTAG00000009899	7
ENSBTAG00000010027	7
ENSBTAG00000010046	7
ENSBTAG00000010082	7
ENSBTAG00000010350	7
ENSBTAG00000010676	7
ENSBTAG00000010730	7
ENSBTAG00000010782	7
ENSBTAG00000011412	7
ENSBTAG00000011439	7
ENSBTAG00000011549	7
ENSBTAG00000011581	7
ENSBTAG00000011766	7
ENSBTAG00000011922	7
ENSBTAG00000012443	7
ENSBTAG00000012505	7
ENSBTAG00000012525	7
ENSBTAG00000012606	7
ENSBTAG00000013039	7
ENSBTAG00000013415	7
ENSBTAG00000013445	7
ENSBTAG00000013920	7
ENSBTAG00000014063	7
ENSBTAG00000014178	7
ENSBTAG00000014332	7
ENSBTAG00000014587	7
ENSBTAG00000014996	7
ENSBTAG00000015027	7
ENSBTAG00000015191	7
ENSBTAG00000015246	7
ENSBTAG00000015557	7
ENSBTAG00000015602	7
ENSBTAG00000015690	7
ENSBTAG00000015876	7
ENSBTAG00000016357	7
ENSBTAG00000016448	7
ENSBTAG00000017045	7
ENSBTAG00000017204	7
ENSBTAG00000017644	7
ENSBTAG00000017836	7
ENSBTAG00000017934	7
ENSBTAG00000018415	7
ENSBTAG00000018840	7
ENSBTAG00000018966	7
ENSBTAG00000018996	7
ENSBTAG00000019595	7
ENSBTAG00000019793	7
ENSBTAG00000020195	7
ENSBTAG00000020209	7
ENSBTAG00000020261	7
ENSBTAG00000020448	7
ENSBTAG00000020583	7
ENSBTAG00000020612	7
ENSBTAG00000020944	7
ENSBTAG00000021577	7
ENSBTAG00000021592	7
ENSBTAG00000021643	7
ENSBTAG00000021721	7
ENSBTAG00000021945	7
ENSBTAG00000021975	7
ENSBTAG00000022058	7
ENSBTAG00000022368	7
ENSBTAG00000023007	7
ENSBTAG00000023349	7
ENSBTAG00000023439	7
ENSBTAG00000023529	7
ENSBTAG00000023535	7
ENSBTAG00000023832	7
ENSBTAG00000024242	7
ENSBTAG00000024387	7
ENSBTAG00000024593	7
ENSBTAG00000025293	7
ENSBTAG00000026826	7
ENSBTAG00000027241	7
ENSBTAG00000027245	7
ENSBTAG00000027444	7
ENSBTAG00000027547	7
ENSBTAG00000027825	7
ENSBTAG00000030190	7
ENSBTAG00000030338	7
ENSBTAG00000030466	7
ENSBTAG00000030824	7
ENSBTAG00000031028	7
ENSBTAG00000031111	7
ENSBTAG00000031481	7
ENSBTAG00000031509	7
ENSBTAG00000031532	7
ENSBTAG00000031682	7
ENSBTAG00000031834	7
ENSBTAG00000031835	7
ENSBTAG00000031845	7
ENSBTAG00000031873	7
ENSBTAG00000031943	7
ENSBTAG00000032372	7
ENSBTAG00000032798	7
ENSBTAG00000032819	7
ENSBTAG00000033146	7
ENSBTAG00000033671	7
ENSBTAG00000033679	7
ENSBTAG00000034196	7
ENSBTAG00000034220	7
ENSBTAG00000034384	7
ENSBTAG00000034849	7
ENSBTAG00000035758	7
ENSBTAG00000037383	7
ENSBTAG00000037505	7
ENSBTAG00000037533	7
ENSBTAG00000037597	7
ENSBTAG00000037820	7
ENSBTAG00000037842	7
ENSBTAG00000037942	7
ENSBTAG00000037965	7
ENSBTAG00000037989	7
ENSBTAG00000038083	7
ENSBTAG00000038209	7
ENSBTAG00000038222	7
ENSBTAG00000038307	7
ENSBTAG00000038506	7
ENSBTAG00000038526	7
ENSBTAG00000038625	7
ENSBTAG00000038636	7
ENSBTAG00000038650	7
ENSBTAG00000038843	7
ENSBTAG00000039005	7
ENSBTAG00000039079	7
ENSBTAG00000039214	7
ENSBTAG00000039242	7
ENSBTAG00000039256	7
ENSBTAG00000039300	7
ENSBTAG00000039331	7
ENSBTAG00000039493	7
ENSBTAG00000039534	7
ENSBTAG00000039676	7
ENSBTAG00000039727	7
ENSBTAG00000039864	7
ENSBTAG00000039884	7
ENSBTAG00000039893	7
ENSBTAG00000040017	7
ENSBTAG00000040021	7
ENSBTAG00000040217	7
ENSBTAG00000040257	7
ENSBTAG00000040318	7
ENSBTAG00000040323	7
ENSBTAG00000040338	7
ENSBTAG00000040382	7
ENSBTAG00000040473	7
ENSBTAG00000040586	7
ENSBTAG00000044155	7
ENSBTAG00000044176	7
ENSBTAG00000045603	7
ENSBTAG00000045606	7
ENSBTAG00000045733	7
ENSBTAG00000045803	7
ENSBTAG00000046038	7
ENSBTAG00000046175	7
ENSBTAG00000046262	7
ENSBTAG00000046389	7
ENSBTAG00000046732	7
ENSBTAG00000046745	7
ENSBTAG00000046778	7
ENSBTAG00000046885	7
ENSBTAG00000046958	7
ENSBTAG00000046995	7
ENSBTAG00000047003	7
ENSBTAG00000047100	7
ENSBTAG00000047151	7
ENSBTAG00000047368	7
ENSBTAG00000047389	7
ENSBTAG00000047396	7
ENSBTAG00000047425	7
ENSBTAG00000047498	7
ENSBTAG00000047538	7
ENSBTAG00000047551	7
ENSBTAG00000047813	7
ENSBTAG00000047912	7
ENSBTAG00000047921	7
ENSBTAG00000048082	7
ENSBTAG00000048140	7
ENSBTAG00000000079	6
ENSBTAG00000000175	6
ENSBTAG00000000574	6
ENSBTAG00000000874	6
ENSBTAG00000000930	6
ENSBTAG00000000986	6
ENSBTAG00000001210	6
ENSBTAG00000001219	6
ENSBTAG00000001761	6
ENSBTAG00000002374	6
ENSBTAG00000002613	6
ENSBTAG00000002997	6
ENSBTAG00000003061	6
ENSBTAG00000003250	6
ENSBTAG00000003345	6
ENSBTAG00000003472	6
ENSBTAG00000003575	6
ENSBTAG00000003763	6
ENSBTAG00000004028	6
ENSBTAG00000004100	6
ENSBTAG00000004176	6
ENSBTAG00000004345	6
ENSBTAG00000004425	6
ENSBTAG00000004510	6
ENSBTAG00000004552	6
ENSBTAG00000004596	6
ENSBTAG00000004632	6
ENSBTAG00000004640	6
ENSBTAG00000004757	6
ENSBTAG00000004925	6
ENSBTAG00000004999	6
ENSBTAG00000005060	6
ENSBTAG00000005168	6
ENSBTAG00000005170	6
ENSBTAG00000005183	6
ENSBTAG00000005199	6
ENSBTAG00000005306	6
ENSBTAG00000005702	6
ENSBTAG00000005842	6
ENSBTAG00000005877	6
ENSBTAG00000005910	6
ENSBTAG00000005966	6
ENSBTAG00000006472	6
ENSBTAG00000006481	6
ENSBTAG00000006589	6
ENSBTAG00000006605	6
ENSBTAG00000006626	6
ENSBTAG00000006833	6
ENSBTAG00000006975	6
ENSBTAG00000007001	6
ENSBTAG00000007029	6
ENSBTAG00000007111	6
ENSBTAG00000007129	6
ENSBTAG00000007266	6
ENSBTAG00000007281	6
ENSBTAG00000007315	6
ENSBTAG00000007349	6
ENSBTAG00000007489	6
ENSBTAG00000007714	6
ENSBTAG00000007762	6
ENSBTAG00000008008	6
ENSBTAG00000008312	6
ENSBTAG00000008335	6
ENSBTAG00000009197	6
ENSBTAG00000009218	6
ENSBTAG00000009267	6
ENSBTAG00000009291	6
ENSBTAG00000009310	6
ENSBTAG00000009314	6
ENSBTAG00000009331	6
ENSBTAG00000009390	6
ENSBTAG00000009569	6
ENSBTAG00000009596	6
ENSBTAG00000009600	6
ENSBTAG00000009763	6
ENSBTAG00000009836	6
ENSBTAG00000010047	6
ENSBTAG00000010112	6
ENSBTAG00000010270	6
ENSBTAG00000010382	6
ENSBTAG00000010679	6
ENSBTAG00000010828	6
ENSBTAG00000010858	6
ENSBTAG00000011007	6
ENSBTAG00000011172	6
ENSBTAG00000011405	6
ENSBTAG00000011636	6
ENSBTAG00000011772	6
ENSBTAG00000011782	6
ENSBTAG00000011795	6
ENSBTAG00000012095	6
ENSBTAG00000012201	6
ENSBTAG00000012519	6
ENSBTAG00000012549	6
ENSBTAG00000012577	6
ENSBTAG00000012582	6
ENSBTAG00000012601	6
ENSBTAG00000012854	6
ENSBTAG00000013076	6
ENSBTAG00000013156	6
ENSBTAG00000013221	6
ENSBTAG00000013248	6
ENSBTAG00000013334	6
ENSBTAG00000013393	6
ENSBTAG00000013568	6
ENSBTAG00000013650	6
ENSBTAG00000013654	6
ENSBTAG00000013673	6
ENSBTAG00000014137	6
ENSBTAG00000014224	6
ENSBTAG00000014313	6
ENSBTAG00000014472	6
ENSBTAG00000014857	6
ENSBTAG00000015047	6
ENSBTAG00000015210	6
ENSBTAG00000015351	6
ENSBTAG00000015490	6
ENSBTAG00000015896	6
ENSBTAG00000015983	6
ENSBTAG00000016542	6
ENSBTAG00000016722	6
ENSBTAG00000016841	6
ENSBTAG00000017031	6
ENSBTAG00000017122	6
ENSBTAG00000017138	6
ENSBTAG00000017169	6
ENSBTAG00000017232	6
ENSBTAG00000017256	6
ENSBTAG00000017434	6
ENSBTAG00000017478	6
ENSBTAG00000017495	6
ENSBTAG00000017827	6
ENSBTAG00000017912	6
ENSBTAG00000018220	6
ENSBTAG00000018431	6
ENSBTAG00000018473	6
ENSBTAG00000018554	6
ENSBTAG00000018713	6
ENSBTAG00000018762	6
ENSBTAG00000018771	6
ENSBTAG00000018851	6
ENSBTAG00000018870	6
ENSBTAG00000019139	6
ENSBTAG00000019140	6
ENSBTAG00000019160	6
ENSBTAG00000019197	6
ENSBTAG00000019266	6
ENSBTAG00000019403	6
ENSBTAG00000019540	6
ENSBTAG00000019734	6
ENSBTAG00000019799	6
ENSBTAG00000020151	6
ENSBTAG00000020166	6
ENSBTAG00000020238	6
ENSBTAG00000020402	6
ENSBTAG00000020626	6
ENSBTAG00000020755	6
ENSBTAG00000020838	6
ENSBTAG00000020880	6
ENSBTAG00000020911	6
ENSBTAG00000021181	6
ENSBTAG00000021233	6
ENSBTAG00000021310	6
ENSBTAG00000021364	6
ENSBTAG00000021830	6
ENSBTAG00000021846	6
ENSBTAG00000021857	6
ENSBTAG00000021904	6
ENSBTAG00000021923	6
ENSBTAG00000022635	6
ENSBTAG00000022741	6
ENSBTAG00000022886	6
ENSBTAG00000022908	6
ENSBTAG00000022915	6
ENSBTAG00000023216	6
ENSBTAG00000023258	6
ENSBTAG00000023912	6
ENSBTAG00000024449	6
ENSBTAG00000024611	6
ENSBTAG00000024934	6
ENSBTAG00000025182	6
ENSBTAG00000025266	6
ENSBTAG00000025642	6
ENSBTAG00000025928	6
ENSBTAG00000026004	6
ENSBTAG00000026163	6
ENSBTAG00000026437	6
ENSBTAG00000026441	6
ENSBTAG00000026936	6
ENSBTAG00000026944	6
ENSBTAG00000027312	6
ENSBTAG00000027490	6
ENSBTAG00000027699	6
ENSBTAG00000027775	6
ENSBTAG00000027974	6
ENSBTAG00000030204	6
ENSBTAG00000030325	6
ENSBTAG00000030386	6
ENSBTAG00000030472	6
ENSBTAG00000030556	6
ENSBTAG00000030690	6
ENSBTAG00000031354	6
ENSBTAG00000032052	6
ENSBTAG00000033083	6
ENSBTAG00000033107	6
ENSBTAG00000033508	6
ENSBTAG00000033642	6
ENSBTAG00000033695	6
ENSBTAG00000033837	6
ENSBTAG00000034393	6
ENSBTAG00000034437	6
ENSBTAG00000035986	6
ENSBTAG00000035990	6
ENSBTAG00000036025	6
ENSBTAG00000036224	6
ENSBTAG00000037411	6
ENSBTAG00000037467	6
ENSBTAG00000037717	6
ENSBTAG00000037928	6
ENSBTAG00000038022	6
ENSBTAG00000038098	6
ENSBTAG00000038240	6
ENSBTAG00000038245	6
ENSBTAG00000038267	6
ENSBTAG00000038288	6
ENSBTAG00000038321	6
ENSBTAG00000038369	6
ENSBTAG00000038414	6
ENSBTAG00000038461	6
ENSBTAG00000038500	6
ENSBTAG00000038649	6
ENSBTAG00000038669	6
ENSBTAG00000038682	6
ENSBTAG00000038878	6
ENSBTAG00000039052	6
ENSBTAG00000039120	6
ENSBTAG00000039225	6
ENSBTAG00000039272	6
ENSBTAG00000039274	6
ENSBTAG00000039315	6
ENSBTAG00000039348	6
ENSBTAG00000039416	6
ENSBTAG00000039517	6
ENSBTAG00000039566	6
ENSBTAG00000039599	6
ENSBTAG00000039837	6
ENSBTAG00000039892	6
ENSBTAG00000039956	6
ENSBTAG00000040026	6
ENSBTAG00000040028	6
ENSBTAG00000040103	6
ENSBTAG00000040169	6
ENSBTAG00000040244	6
ENSBTAG00000040307	6
ENSBTAG00000040387	6
ENSBTAG00000040438	6
ENSBTAG00000043961	6
ENSBTAG00000044081	6
ENSBTAG00000044101	6
ENSBTAG00000045571	6
ENSBTAG00000045768	6
ENSBTAG00000045769	6
ENSBTAG00000045786	6
ENSBTAG00000045830	6
ENSBTAG00000045859	6
ENSBTAG00000045951	6
ENSBTAG00000045985	6
ENSBTAG00000045991	6
ENSBTAG00000046020	6
ENSBTAG00000046032	6
ENSBTAG00000046044	6
ENSBTAG00000046061	6
ENSBTAG00000046111	6
ENSBTAG00000046149	6
ENSBTAG00000046384	6
ENSBTAG00000046390	6
ENSBTAG00000046459	6
ENSBTAG00000046474	6
ENSBTAG00000046559	6
ENSBTAG00000046564	6
ENSBTAG00000046573	6
ENSBTAG00000046597	6
ENSBTAG00000046652	6
ENSBTAG00000046762	6
ENSBTAG00000046796	6
ENSBTAG00000047026	6
ENSBTAG00000047088	6
ENSBTAG00000047097	6
ENSBTAG00000047109	6
ENSBTAG00000047135	6
ENSBTAG00000047178	6
ENSBTAG00000047195	6
ENSBTAG00000047224	6
ENSBTAG00000047236	6
ENSBTAG00000047304	6
ENSBTAG00000047310	6
ENSBTAG00000047413	6
ENSBTAG00000047414	6
ENSBTAG00000047472	6
ENSBTAG00000047473	6
ENSBTAG00000047478	6
ENSBTAG00000047718	6
ENSBTAG00000047746	6
ENSBTAG00000047794	6
ENSBTAG00000047909	6
ENSBTAG00000047984	6
ENSBTAG00000048032	6
ENSBTAG00000048043	6
ENSBTAG00000048084	6
ENSBTAG00000048094	6
ENSBTAG00000048141	6
ENSBTAG00000048190	6
ENSBTAG00000048208	6
ENSBTAG00000048240	6
ENSBTAG00000048263	6
ENSBTAG00000048275	6
ENSBTAG00000048276	6
