# Supplementary material for: Whole-Genome Sequencing of Three Native Cattle Breeds Originating From the Northernmost Cattle Farming Regions
Source: Front Genet. 2019 Jan 11;9:728. doi: 10.3389/fgene.2018.00728 (PMC6336893; doi:10.3389/fgene.2018.00728)
Supplement: Supplementary file 2 [file Data_Sheet_1.ZIP › Supplimentary_Data/Supplementary_Data_5.xlsx]

## Sheet: Sheet1
Genes containing nsSNPs > 5 in Western Finncattle
Ensemble ID	nsSNP Count
ENSBTAG00000026986	63
ENSBTAG00000003531	56
ENSBTAG00000007860	51
ENSBTAG00000006031	45
ENSBTAG00000012894	40
ENSBTAG00000011237	39
ENSBTAG00000037937	37
ENSBTAG00000047383	36
ENSBTAG00000008274	34
ENSBTAG00000026070	34
ENSBTAG00000036222	33
ENSBTAG00000047767	33
ENSBTAG00000000336	32
ENSBTAG00000006864	31
ENSBTAG00000023144	31
ENSBTAG00000027181	31
ENSBTAG00000008253	30
ENSBTAG00000025450	30
ENSBTAG00000001179	29
ENSBTAG00000017515	29
ENSBTAG00000022509	29
ENSBTAG00000037693	29
ENSBTAG00000039995	29
ENSBTAG00000008542	28
ENSBTAG00000006823	27
ENSBTAG00000030371	27
ENSBTAG00000026531	26
ENSBTAG00000033169	26
ENSBTAG00000000888	25
ENSBTAG00000009725	25
ENSBTAG00000017743	25
ENSBTAG00000039520	25
ENSBTAG00000045986	25
ENSBTAG00000010716	24
ENSBTAG00000011844	24
ENSBTAG00000045880	24
ENSBTAG00000047761	24
ENSBTAG00000001444	23
ENSBTAG00000003200	23
ENSBTAG00000006188	23
ENSBTAG00000008959	23
ENSBTAG00000009035	23
ENSBTAG00000013468	23
ENSBTAG00000015235	23
ENSBTAG00000015899	23
ENSBTAG00000045751	23
ENSBTAG00000003645	22
ENSBTAG00000009255	22
ENSBTAG00000010463	22
ENSBTAG00000022807	22
ENSBTAG00000038797	22
ENSBTAG00000039041	22
ENSBTAG00000002444	21
ENSBTAG00000009675	21
ENSBTAG00000020155	21
ENSBTAG00000021270	21
ENSBTAG00000046177	21
ENSBTAG00000001644	20
ENSBTAG00000001920	20
ENSBTAG00000010452	20
ENSBTAG00000011684	20
ENSBTAG00000017473	20
ENSBTAG00000039817	20
ENSBTAG00000001476	19
ENSBTAG00000002418	19
ENSBTAG00000009362	19
ENSBTAG00000011932	19
ENSBTAG00000022715	19
ENSBTAG00000023563	19
ENSBTAG00000024647	19
ENSBTAG00000025526	19
ENSBTAG00000030175	19
ENSBTAG00000037381	19
ENSBTAG00000037421	19
ENSBTAG00000037605	19
ENSBTAG00000039755	19
ENSBTAG00000046961	19
ENSBTAG00000002069	18
ENSBTAG00000003743	18
ENSBTAG00000004617	18
ENSBTAG00000008066	18
ENSBTAG00000009171	18
ENSBTAG00000011756	18
ENSBTAG00000015093	18
ENSBTAG00000015439	18
ENSBTAG00000015666	18
ENSBTAG00000019884	18
ENSBTAG00000024904	18
ENSBTAG00000031579	18
ENSBTAG00000038327	18
ENSBTAG00000045932	18
ENSBTAG00000046041	18
ENSBTAG00000046087	18
ENSBTAG00000003754	17
ENSBTAG00000007823	17
ENSBTAG00000008505	17
ENSBTAG00000014953	17
ENSBTAG00000017032	17
ENSBTAG00000019437	17
ENSBTAG00000021237	17
ENSBTAG00000038262	17
ENSBTAG00000039132	17
ENSBTAG00000045507	17
ENSBTAG00000047306	17
ENSBTAG00000004097	16
ENSBTAG00000004667	16
ENSBTAG00000005243	16
ENSBTAG00000005615	16
ENSBTAG00000006260	16
ENSBTAG00000008944	16
ENSBTAG00000016934	16
ENSBTAG00000017478	16
ENSBTAG00000020433	16
ENSBTAG00000024199	16
ENSBTAG00000037634	16
ENSBTAG00000037794	16
ENSBTAG00000038635	16
ENSBTAG00000038938	16
ENSBTAG00000039018	16
ENSBTAG00000039470	16
ENSBTAG00000002450	15
ENSBTAG00000002539	15
ENSBTAG00000004538	15
ENSBTAG00000005146	15
ENSBTAG00000005841	15
ENSBTAG00000006859	15
ENSBTAG00000010180	15
ENSBTAG00000012412	15
ENSBTAG00000012991	15
ENSBTAG00000015875	15
ENSBTAG00000017296	15
ENSBTAG00000018095	15
ENSBTAG00000018501	15
ENSBTAG00000020715	15
ENSBTAG00000021972	15
ENSBTAG00000023028	15
ENSBTAG00000027431	15
ENSBTAG00000031361	15
ENSBTAG00000034090	15
ENSBTAG00000036102	15
ENSBTAG00000037699	15
ENSBTAG00000038082	15
ENSBTAG00000038215	15
ENSBTAG00000039714	15
ENSBTAG00000039983	15
ENSBTAG00000048194	15
ENSBTAG00000048304	15
ENSBTAG00000001815	14
ENSBTAG00000003528	14
ENSBTAG00000006634	14
ENSBTAG00000007213	14
ENSBTAG00000008996	14
ENSBTAG00000010698	14
ENSBTAG00000013736	14
ENSBTAG00000014581	14
ENSBTAG00000018010	14
ENSBTAG00000019633	14
ENSBTAG00000021024	14
ENSBTAG00000021073	14
ENSBTAG00000024751	14
ENSBTAG00000032457	14
ENSBTAG00000038444	14
ENSBTAG00000038536	14
ENSBTAG00000038722	14
ENSBTAG00000039677	14
ENSBTAG00000046152	14
ENSBTAG00000046196	14
ENSBTAG00000046632	14
ENSBTAG00000047147	14
ENSBTAG00000047350	14
ENSBTAG00000047764	14
ENSBTAG00000047974	14
ENSBTAG00000048175	14
ENSBTAG00000000628	13
ENSBTAG00000002288	13
ENSBTAG00000005072	13
ENSBTAG00000005629	13
ENSBTAG00000006010	13
ENSBTAG00000007244	13
ENSBTAG00000010786	13
ENSBTAG00000011162	13
ENSBTAG00000012675	13
ENSBTAG00000013345	13
ENSBTAG00000013511	13
ENSBTAG00000014081	13
ENSBTAG00000014284	13
ENSBTAG00000014402	13
ENSBTAG00000014906	13
ENSBTAG00000015791	13
ENSBTAG00000017122	13
ENSBTAG00000017436	13
ENSBTAG00000017924	13
ENSBTAG00000019194	13
ENSBTAG00000019386	13
ENSBTAG00000020116	13
ENSBTAG00000021609	13
ENSBTAG00000024318	13
ENSBTAG00000025263	13
ENSBTAG00000025337	13
ENSBTAG00000027438	13
ENSBTAG00000035768	13
ENSBTAG00000035958	13
ENSBTAG00000035995	13
ENSBTAG00000037527	13
ENSBTAG00000038031	13
ENSBTAG00000038933	13
ENSBTAG00000038992	13
ENSBTAG00000039016	13
ENSBTAG00000039562	13
ENSBTAG00000039847	13
ENSBTAG00000040140	13
ENSBTAG00000040388	13
ENSBTAG00000044022	13
ENSBTAG00000045527	13
ENSBTAG00000046387	13
ENSBTAG00000047025	13
ENSBTAG00000000228	12
ENSBTAG00000000362	12
ENSBTAG00000000987	12
ENSBTAG00000001080	12
ENSBTAG00000002158	12
ENSBTAG00000004081	12
ENSBTAG00000004821	12
ENSBTAG00000005427	12
ENSBTAG00000006896	12
ENSBTAG00000007075	12
ENSBTAG00000007618	12
ENSBTAG00000008126	12
ENSBTAG00000009656	12
ENSBTAG00000010517	12
ENSBTAG00000012265	12
ENSBTAG00000013247	12
ENSBTAG00000014910	12
ENSBTAG00000015727	12
ENSBTAG00000015729	12
ENSBTAG00000016316	12
ENSBTAG00000016844	12
ENSBTAG00000017316	12
ENSBTAG00000017829	12
ENSBTAG00000018554	12
ENSBTAG00000019378	12
ENSBTAG00000019391	12
ENSBTAG00000019798	12
ENSBTAG00000019966	12
ENSBTAG00000020141	12
ENSBTAG00000024822	12
ENSBTAG00000024849	12
ENSBTAG00000026548	12
ENSBTAG00000026585	12
ENSBTAG00000027246	12
ENSBTAG00000031825	12
ENSBTAG00000037603	12
ENSBTAG00000038263	12
ENSBTAG00000039861	12
ENSBTAG00000040584	12
ENSBTAG00000045493	12
ENSBTAG00000046083	12
ENSBTAG00000046280	12
ENSBTAG00000046293	12
ENSBTAG00000048135	12
ENSBTAG00000048184	12
ENSBTAG00000000688	11
ENSBTAG00000001997	11
ENSBTAG00000002685	11
ENSBTAG00000003038	11
ENSBTAG00000004490	11
ENSBTAG00000004560	11
ENSBTAG00000004982	11
ENSBTAG00000005261	11
ENSBTAG00000006129	11
ENSBTAG00000006532	11
ENSBTAG00000011092	11
ENSBTAG00000011098	11
ENSBTAG00000012963	11
ENSBTAG00000013076	11
ENSBTAG00000013078	11
ENSBTAG00000013831	11
ENSBTAG00000014455	11
ENSBTAG00000014771	11
ENSBTAG00000015374	11
ENSBTAG00000015800	11
ENSBTAG00000017722	11
ENSBTAG00000018160	11
ENSBTAG00000018162	11
ENSBTAG00000018629	11
ENSBTAG00000019204	11
ENSBTAG00000019588	11
ENSBTAG00000020657	11
ENSBTAG00000021497	11
ENSBTAG00000021874	11
ENSBTAG00000021903	11
ENSBTAG00000022590	11
ENSBTAG00000023157	11
ENSBTAG00000023169	11
ENSBTAG00000025424	11
ENSBTAG00000025522	11
ENSBTAG00000025664	11
ENSBTAG00000034302	11
ENSBTAG00000034945	11
ENSBTAG00000037424	11
ENSBTAG00000037462	11
ENSBTAG00000038278	11
ENSBTAG00000038920	11
ENSBTAG00000039086	11
ENSBTAG00000039248	11
ENSBTAG00000039877	11
ENSBTAG00000040257	11
ENSBTAG00000040392	11
ENSBTAG00000044004	11
ENSBTAG00000045581	11
ENSBTAG00000046611	11
ENSBTAG00000046787	11
ENSBTAG00000046914	11
ENSBTAG00000047888	11
ENSBTAG00000048019	11
ENSBTAG00000048218	11
ENSBTAG00000000154	10
ENSBTAG00000000363	10
ENSBTAG00000000560	10
ENSBTAG00000000573	10
ENSBTAG00000000586	10
ENSBTAG00000000698	10
ENSBTAG00000000718	10
ENSBTAG00000001504	10
ENSBTAG00000001998	10
ENSBTAG00000002134	10
ENSBTAG00000003236	10
ENSBTAG00000003498	10
ENSBTAG00000003510	10
ENSBTAG00000003919	10
ENSBTAG00000004354	10
ENSBTAG00000004555	10
ENSBTAG00000004637	10
ENSBTAG00000004921	10
ENSBTAG00000005397	10
ENSBTAG00000005456	10
ENSBTAG00000006488	10
ENSBTAG00000006790	10
ENSBTAG00000006961	10
ENSBTAG00000008553	10
ENSBTAG00000008953	10
ENSBTAG00000009242	10
ENSBTAG00000009252	10
ENSBTAG00000009348	10
ENSBTAG00000009739	10
ENSBTAG00000010229	10
ENSBTAG00000010878	10
ENSBTAG00000011336	10
ENSBTAG00000012064	10
ENSBTAG00000012458	10
ENSBTAG00000012693	10
ENSBTAG00000013055	10
ENSBTAG00000013537	10
ENSBTAG00000013557	10
ENSBTAG00000013693	10
ENSBTAG00000013997	10
ENSBTAG00000014593	10
ENSBTAG00000014599	10
ENSBTAG00000014628	10
ENSBTAG00000014793	10
ENSBTAG00000015685	10
ENSBTAG00000017019	10
ENSBTAG00000017174	10
ENSBTAG00000017350	10
ENSBTAG00000017647	10
ENSBTAG00000017719	10
ENSBTAG00000017993	10
ENSBTAG00000018165	10
ENSBTAG00000021304	10
ENSBTAG00000021529	10
ENSBTAG00000023023	10
ENSBTAG00000023177	10
ENSBTAG00000023411	10
ENSBTAG00000024713	10
ENSBTAG00000025258	10
ENSBTAG00000025398	10
ENSBTAG00000025642	10
ENSBTAG00000026977	10
ENSBTAG00000027899	10
ENSBTAG00000031166	10
ENSBTAG00000031843	10
ENSBTAG00000032050	10
ENSBTAG00000032527	10
ENSBTAG00000032893	10
ENSBTAG00000034841	10
ENSBTAG00000037628	10
ENSBTAG00000037928	10
ENSBTAG00000038161	10
ENSBTAG00000038214	10
ENSBTAG00000038288	10
ENSBTAG00000038307	10
ENSBTAG00000038702	10
ENSBTAG00000038918	10
ENSBTAG00000038951	10
ENSBTAG00000039215	10
ENSBTAG00000039329	10
ENSBTAG00000039380	10
ENSBTAG00000039930	10
ENSBTAG00000040586	10
ENSBTAG00000045899	10
ENSBTAG00000046190	10
ENSBTAG00000046370	10
ENSBTAG00000046423	10
ENSBTAG00000046935	10
ENSBTAG00000047020	10
ENSBTAG00000047093	10
ENSBTAG00000047145	10
ENSBTAG00000047264	10
ENSBTAG00000047758	10
ENSBTAG00000047912	10
ENSBTAG00000047934	10
ENSBTAG00000048042	10
ENSBTAG00000048317	10
ENSBTAG00000000406	9
ENSBTAG00000000812	9
ENSBTAG00000001066	9
ENSBTAG00000001133	9
ENSBTAG00000001564	9
ENSBTAG00000002440	9
ENSBTAG00000002605	9
ENSBTAG00000002786	9
ENSBTAG00000002942	9
ENSBTAG00000002948	9
ENSBTAG00000003144	9
ENSBTAG00000003250	9
ENSBTAG00000003432	9
ENSBTAG00000003472	9
ENSBTAG00000003549	9
ENSBTAG00000003763	9
ENSBTAG00000004364	9
ENSBTAG00000004510	9
ENSBTAG00000004581	9
ENSBTAG00000004815	9
ENSBTAG00000005116	9
ENSBTAG00000005122	9
ENSBTAG00000005475	9
ENSBTAG00000005568	9
ENSBTAG00000006021	9
ENSBTAG00000006060	9
ENSBTAG00000006520	9
ENSBTAG00000008567	9
ENSBTAG00000008814	9
ENSBTAG00000008902	9
ENSBTAG00000009030	9
ENSBTAG00000009400	9
ENSBTAG00000009708	9
ENSBTAG00000010033	9
ENSBTAG00000011661	9
ENSBTAG00000011985	9
ENSBTAG00000013255	9
ENSBTAG00000013691	9
ENSBTAG00000013919	9
ENSBTAG00000014328	9
ENSBTAG00000014374	9
ENSBTAG00000014409	9
ENSBTAG00000014721	9
ENSBTAG00000016244	9
ENSBTAG00000016784	9
ENSBTAG00000017276	9
ENSBTAG00000018399	9
ENSBTAG00000018546	9
ENSBTAG00000018560	9
ENSBTAG00000018824	9
ENSBTAG00000018838	9
ENSBTAG00000019227	9
ENSBTAG00000019584	9
ENSBTAG00000020359	9
ENSBTAG00000020414	9
ENSBTAG00000021147	9
ENSBTAG00000021217	9
ENSBTAG00000021439	9
ENSBTAG00000021747	9
ENSBTAG00000021856	9
ENSBTAG00000021901	9
ENSBTAG00000022954	9
ENSBTAG00000024075	9
ENSBTAG00000024545	9
ENSBTAG00000025340	9
ENSBTAG00000026004	9
ENSBTAG00000026133	9
ENSBTAG00000026247	9
ENSBTAG00000027328	9
ENSBTAG00000030348	9
ENSBTAG00000030940	9
ENSBTAG00000031753	9
ENSBTAG00000032631	9
ENSBTAG00000032792	9
ENSBTAG00000033508	9
ENSBTAG00000033979	9
ENSBTAG00000035675	9
ENSBTAG00000035709	9
ENSBTAG00000035736	9
ENSBTAG00000035986	9
ENSBTAG00000037800	9
ENSBTAG00000037942	9
ENSBTAG00000038412	9
ENSBTAG00000038442	9
ENSBTAG00000038878	9
ENSBTAG00000039028	9
ENSBTAG00000039256	9
ENSBTAG00000039446	9
ENSBTAG00000039789	9
ENSBTAG00000040021	9
ENSBTAG00000040026	9
ENSBTAG00000040409	9
ENSBTAG00000040463	9
ENSBTAG00000040580	9
ENSBTAG00000043950	9
ENSBTAG00000044055	9
ENSBTAG00000045606	9
ENSBTAG00000045624	9
ENSBTAG00000045972	9
ENSBTAG00000046038	9
ENSBTAG00000046459	9
ENSBTAG00000046474	9
ENSBTAG00000046717	9
ENSBTAG00000046994	9
ENSBTAG00000047174	9
ENSBTAG00000047425	9
ENSBTAG00000047479	9
ENSBTAG00000047675	9
ENSBTAG00000047808	9
ENSBTAG00000047817	9
ENSBTAG00000047876	9
ENSBTAG00000047921	9
ENSBTAG00000048240	9
ENSBTAG00000048282	9
ENSBTAG00000000118	8
ENSBTAG00000000144	8
ENSBTAG00000000566	8
ENSBTAG00000000660	8
ENSBTAG00000000958	8
ENSBTAG00000001252	8
ENSBTAG00000001502	8
ENSBTAG00000001549	8
ENSBTAG00000001902	8
ENSBTAG00000002085	8
ENSBTAG00000002097	8
ENSBTAG00000002319	8
ENSBTAG00000003526	8
ENSBTAG00000003658	8
ENSBTAG00000004035	8
ENSBTAG00000004272	8
ENSBTAG00000004631	8
ENSBTAG00000005580	8
ENSBTAG00000006027	8
ENSBTAG00000006508	8
ENSBTAG00000006643	8
ENSBTAG00000006789	8
ENSBTAG00000006848	8
ENSBTAG00000006860	8
ENSBTAG00000006907	8
ENSBTAG00000007714	8
ENSBTAG00000008550	8
ENSBTAG00000009006	8
ENSBTAG00000009840	8
ENSBTAG00000010382	8
ENSBTAG00000010522	8
ENSBTAG00000010782	8
ENSBTAG00000010855	8
ENSBTAG00000011417	8
ENSBTAG00000011581	8
ENSBTAG00000011940	8
ENSBTAG00000012067	8
ENSBTAG00000012164	8
ENSBTAG00000012815	8
ENSBTAG00000012884	8
ENSBTAG00000013167	8
ENSBTAG00000013221	8
ENSBTAG00000013292	8
ENSBTAG00000014135	8
ENSBTAG00000014334	8
ENSBTAG00000014752	8
ENSBTAG00000014768	8
ENSBTAG00000014885	8
ENSBTAG00000014948	8
ENSBTAG00000015170	8
ENSBTAG00000015405	8
ENSBTAG00000016774	8
ENSBTAG00000016804	8
ENSBTAG00000018383	8
ENSBTAG00000018401	8
ENSBTAG00000018599	8
ENSBTAG00000019038	8
ENSBTAG00000019122	8
ENSBTAG00000019796	8
ENSBTAG00000020062	8
ENSBTAG00000020209	8
ENSBTAG00000020402	8
ENSBTAG00000021076	8
ENSBTAG00000021215	8
ENSBTAG00000021754	8
ENSBTAG00000021904	8
ENSBTAG00000023541	8
ENSBTAG00000023891	8
ENSBTAG00000023907	8
ENSBTAG00000023912	8
ENSBTAG00000023933	8
ENSBTAG00000024065	8
ENSBTAG00000025182	8
ENSBTAG00000026880	8
ENSBTAG00000026915	8
ENSBTAG00000027312	8
ENSBTAG00000030670	8
ENSBTAG00000030920	8
ENSBTAG00000031082	8
ENSBTAG00000031835	8
ENSBTAG00000032775	8
ENSBTAG00000034140	8
ENSBTAG00000034711	8
ENSBTAG00000034875	8
ENSBTAG00000034917	8
ENSBTAG00000034939	8
ENSBTAG00000035333	8
ENSBTAG00000035631	8
ENSBTAG00000035710	8
ENSBTAG00000036154	8
ENSBTAG00000037767	8
ENSBTAG00000037799	8
ENSBTAG00000037992	8
ENSBTAG00000038059	8
ENSBTAG00000038080	8
ENSBTAG00000038171	8
ENSBTAG00000038181	8
ENSBTAG00000038209	8
ENSBTAG00000038461	8
ENSBTAG00000038472	8
ENSBTAG00000038649	8
ENSBTAG00000038650	8
ENSBTAG00000038868	8
ENSBTAG00000039005	8
ENSBTAG00000039171	8
ENSBTAG00000039275	8
ENSBTAG00000039390	8
ENSBTAG00000039411	8
ENSBTAG00000039653	8
ENSBTAG00000039917	8
ENSBTAG00000040111	8
ENSBTAG00000040168	8
ENSBTAG00000040197	8
ENSBTAG00000040323	8
ENSBTAG00000040338	8
ENSBTAG00000040398	8
ENSBTAG00000044059	8
ENSBTAG00000044100	8
ENSBTAG00000044176	8
ENSBTAG00000045539	8
ENSBTAG00000045570	8
ENSBTAG00000045768	8
ENSBTAG00000045905	8
ENSBTAG00000045951	8
ENSBTAG00000046097	8
ENSBTAG00000046126	8
ENSBTAG00000046130	8
ENSBTAG00000046249	8
ENSBTAG00000046359	8
ENSBTAG00000046360	8
ENSBTAG00000046389	8
ENSBTAG00000046433	8
ENSBTAG00000046514	8
ENSBTAG00000046573	8
ENSBTAG00000046851	8
ENSBTAG00000047026	8
ENSBTAG00000047049	8
ENSBTAG00000047178	8
ENSBTAG00000047181	8
ENSBTAG00000047215	8
ENSBTAG00000047436	8
ENSBTAG00000047464	8
ENSBTAG00000047551	8
ENSBTAG00000047685	8
ENSBTAG00000047689	8
ENSBTAG00000048190	8
ENSBTAG00000048245	8
ENSBTAG00000048278	8
ENSBTAG00000000070	7
ENSBTAG00000000145	7
ENSBTAG00000000175	7
ENSBTAG00000000220	7
ENSBTAG00000000330	7
ENSBTAG00000000817	7
ENSBTAG00000000874	7
ENSBTAG00000001178	7
ENSBTAG00000001183	7
ENSBTAG00000001219	7
ENSBTAG00000001308	7
ENSBTAG00000001447	7
ENSBTAG00000001764	7
ENSBTAG00000002289	7
ENSBTAG00000002755	7
ENSBTAG00000002976	7
ENSBTAG00000003061	7
ENSBTAG00000003086	7
ENSBTAG00000003102	7
ENSBTAG00000003423	7
ENSBTAG00000003449	7
ENSBTAG00000003575	7
ENSBTAG00000003665	7
ENSBTAG00000003843	7
ENSBTAG00000003954	7
ENSBTAG00000004207	7
ENSBTAG00000004345	7
ENSBTAG00000004369	7
ENSBTAG00000004539	7
ENSBTAG00000004633	7
ENSBTAG00000004925	7
ENSBTAG00000005395	7
ENSBTAG00000005633	7
ENSBTAG00000005702	7
ENSBTAG00000005725	7
ENSBTAG00000005877	7
ENSBTAG00000005922	7
ENSBTAG00000005973	7
ENSBTAG00000006015	7
ENSBTAG00000006446	7
ENSBTAG00000006481	7
ENSBTAG00000006882	7
ENSBTAG00000006903	7
ENSBTAG00000006921	7
ENSBTAG00000006937	7
ENSBTAG00000006965	7
ENSBTAG00000007149	7
ENSBTAG00000007248	7
ENSBTAG00000007430	7
ENSBTAG00000007736	7
ENSBTAG00000008021	7
ENSBTAG00000008082	7
ENSBTAG00000008936	7
ENSBTAG00000009291	7
ENSBTAG00000009386	7
ENSBTAG00000009444	7
ENSBTAG00000009575	7
ENSBTAG00000009650	7
ENSBTAG00000009655	7
ENSBTAG00000009806	7
ENSBTAG00000009852	7
ENSBTAG00000010166	7
ENSBTAG00000010285	7
ENSBTAG00000010300	7
ENSBTAG00000010858	7
ENSBTAG00000010976	7
ENSBTAG00000011254	7
ENSBTAG00000011439	7
ENSBTAG00000011549	7
ENSBTAG00000011930	7
ENSBTAG00000012192	7
ENSBTAG00000012208	7
ENSBTAG00000012449	7
ENSBTAG00000012525	7
ENSBTAG00000012606	7
ENSBTAG00000012921	7
ENSBTAG00000012956	7
ENSBTAG00000013004	7
ENSBTAG00000013039	7
ENSBTAG00000013156	7
ENSBTAG00000013445	7
ENSBTAG00000013722	7
ENSBTAG00000014030	7
ENSBTAG00000014063	7
ENSBTAG00000014306	7
ENSBTAG00000014533	7
ENSBTAG00000014587	7
ENSBTAG00000014594	7
ENSBTAG00000015139	7
ENSBTAG00000015517	7
ENSBTAG00000015519	7
ENSBTAG00000015557	7
ENSBTAG00000015698	7
ENSBTAG00000015876	7
ENSBTAG00000016448	7
ENSBTAG00000016523	7
ENSBTAG00000016542	7
ENSBTAG00000016717	7
ENSBTAG00000016997	7
ENSBTAG00000017306	7
ENSBTAG00000017345	7
ENSBTAG00000017349	7
ENSBTAG00000017495	7
ENSBTAG00000017505	7
ENSBTAG00000017527	7
ENSBTAG00000017644	7
ENSBTAG00000017750	7
ENSBTAG00000017836	7
ENSBTAG00000018011	7
ENSBTAG00000018203	7
ENSBTAG00000018237	7
ENSBTAG00000018493	7
ENSBTAG00000019544	7
ENSBTAG00000020032	7
ENSBTAG00000020195	7
ENSBTAG00000020281	7
ENSBTAG00000020329	7
ENSBTAG00000020440	7
ENSBTAG00000020626	7
ENSBTAG00000020745	7
ENSBTAG00000020755	7
ENSBTAG00000020911	7
ENSBTAG00000023270	7
ENSBTAG00000023535	7
ENSBTAG00000023954	7
ENSBTAG00000023987	7
ENSBTAG00000024242	7
ENSBTAG00000024449	7
ENSBTAG00000024593	7
ENSBTAG00000025288	7
ENSBTAG00000025621	7
ENSBTAG00000026163	7
ENSBTAG00000026812	7
ENSBTAG00000026826	7
ENSBTAG00000027241	7
ENSBTAG00000027430	7
ENSBTAG00000027727	7
ENSBTAG00000027825	7
ENSBTAG00000030824	7
ENSBTAG00000031354	7
ENSBTAG00000031834	7
ENSBTAG00000031845	7
ENSBTAG00000031943	7
ENSBTAG00000032372	7
ENSBTAG00000032603	7
ENSBTAG00000032798	7
ENSBTAG00000033146	7
ENSBTAG00000033519	7
ENSBTAG00000033671	7
ENSBTAG00000034196	7
ENSBTAG00000034384	7
ENSBTAG00000034909	7
ENSBTAG00000034987	7
ENSBTAG00000035701	7
ENSBTAG00000035758	7
ENSBTAG00000035990	7
ENSBTAG00000037465	7
ENSBTAG00000037537	7
ENSBTAG00000037770	7
ENSBTAG00000037853	7
ENSBTAG00000038022	7
ENSBTAG00000038049	7
ENSBTAG00000038098	7
ENSBTAG00000038141	7
ENSBTAG00000038237	7
ENSBTAG00000038397	7
ENSBTAG00000038416	7
ENSBTAG00000038447	7
ENSBTAG00000038506	7
ENSBTAG00000038636	7
ENSBTAG00000038643	7
ENSBTAG00000038843	7
ENSBTAG00000039058	7
ENSBTAG00000039413	7
ENSBTAG00000039566	7
ENSBTAG00000039614	7
ENSBTAG00000039633	7
ENSBTAG00000039837	7
ENSBTAG00000039873	7
ENSBTAG00000039893	7
ENSBTAG00000040318	7
ENSBTAG00000040320	7
ENSBTAG00000040382	7
ENSBTAG00000040457	7
ENSBTAG00000044081	7
ENSBTAG00000044101	7
ENSBTAG00000045505	7
ENSBTAG00000045586	7
ENSBTAG00000045603	7
ENSBTAG00000045733	7
ENSBTAG00000045746	7
ENSBTAG00000045760	7
ENSBTAG00000045795	7
ENSBTAG00000045966	7
ENSBTAG00000046085	7
ENSBTAG00000046139	7
ENSBTAG00000046175	7
ENSBTAG00000046228	7
ENSBTAG00000046778	7
ENSBTAG00000046892	7
ENSBTAG00000046958	7
ENSBTAG00000047100	7
ENSBTAG00000047176	7
ENSBTAG00000047195	7
ENSBTAG00000047208	7
ENSBTAG00000047341	7
ENSBTAG00000047396	7
ENSBTAG00000047600	7
ENSBTAG00000047644	7
ENSBTAG00000047647	7
ENSBTAG00000047709	7
ENSBTAG00000047770	7
ENSBTAG00000047813	7
ENSBTAG00000047970	7
ENSBTAG00000048018	7
ENSBTAG00000048087	7
ENSBTAG00000048157	7
ENSBTAG00000000030	6
ENSBTAG00000000237	6
ENSBTAG00000000684	6
ENSBTAG00000000697	6
ENSBTAG00000000726	6
ENSBTAG00000000854	6
ENSBTAG00000000898	6
ENSBTAG00000000988	6
ENSBTAG00000001101	6
ENSBTAG00000001235	6
ENSBTAG00000001271	6
ENSBTAG00000001432	6
ENSBTAG00000001693	6
ENSBTAG00000001761	6
ENSBTAG00000002123	6
ENSBTAG00000002281	6
ENSBTAG00000002411	6
ENSBTAG00000002595	6
ENSBTAG00000002821	6
ENSBTAG00000002914	6
ENSBTAG00000003037	6
ENSBTAG00000003447	6
ENSBTAG00000003572	6
ENSBTAG00000003880	6
ENSBTAG00000003938	6
ENSBTAG00000004187	6
ENSBTAG00000004356	6
ENSBTAG00000004425	6
ENSBTAG00000004552	6
ENSBTAG00000004582	6
ENSBTAG00000004640	6
ENSBTAG00000004694	6
ENSBTAG00000004732	6
ENSBTAG00000004949	6
ENSBTAG00000004999	6
ENSBTAG00000005435	6
ENSBTAG00000005630	6
ENSBTAG00000005733	6
ENSBTAG00000005997	6
ENSBTAG00000006084	6
ENSBTAG00000006589	6
ENSBTAG00000006717	6
ENSBTAG00000006975	6
ENSBTAG00000006984	6
ENSBTAG00000007029	6
ENSBTAG00000007117	6
ENSBTAG00000007266	6
ENSBTAG00000007273	6
ENSBTAG00000007315	6
ENSBTAG00000007442	6
ENSBTAG00000007584	6
ENSBTAG00000007689	6
ENSBTAG00000007719	6
ENSBTAG00000007773	6
ENSBTAG00000007909	6
ENSBTAG00000008312	6
ENSBTAG00000008342	6
ENSBTAG00000008862	6
ENSBTAG00000009187	6
ENSBTAG00000009257	6
ENSBTAG00000009337	6
ENSBTAG00000009365	6
ENSBTAG00000009390	6
ENSBTAG00000009419	6
ENSBTAG00000009569	6
ENSBTAG00000009679	6
ENSBTAG00000009714	6
ENSBTAG00000009763	6
ENSBTAG00000009768	6
ENSBTAG00000009797	6
ENSBTAG00000009832	6
ENSBTAG00000010060	6
ENSBTAG00000010112	6
ENSBTAG00000010167	6
ENSBTAG00000010350	6
ENSBTAG00000011172	6
ENSBTAG00000011203	6
ENSBTAG00000011405	6
ENSBTAG00000011636	6
ENSBTAG00000011744	6
ENSBTAG00000011772	6
ENSBTAG00000011782	6
ENSBTAG00000011795	6
ENSBTAG00000011937	6
ENSBTAG00000012201	6
ENSBTAG00000012252	6
ENSBTAG00000012326	6
ENSBTAG00000012502	6
ENSBTAG00000012540	6
ENSBTAG00000012715	6
ENSBTAG00000012837	6
ENSBTAG00000012846	6
ENSBTAG00000012854	6
ENSBTAG00000012971	6
ENSBTAG00000013184	6
ENSBTAG00000013495	6
ENSBTAG00000013503	6
ENSBTAG00000013650	6
ENSBTAG00000013822	6
ENSBTAG00000013949	6
ENSBTAG00000014580	6
ENSBTAG00000014598	6
ENSBTAG00000014680	6
ENSBTAG00000015047	6
ENSBTAG00000015246	6
ENSBTAG00000015392	6
ENSBTAG00000015849	6
ENSBTAG00000015896	6
ENSBTAG00000015983	6
ENSBTAG00000016158	6
ENSBTAG00000016357	6
ENSBTAG00000016918	6
ENSBTAG00000017031	6
ENSBTAG00000017138	6
ENSBTAG00000017157	6
ENSBTAG00000017204	6
ENSBTAG00000017256	6
ENSBTAG00000018137	6
ENSBTAG00000018303	6
ENSBTAG00000018395	6
ENSBTAG00000018489	6
ENSBTAG00000018625	6
ENSBTAG00000018771	6
ENSBTAG00000018852	6
ENSBTAG00000018870	6
ENSBTAG00000019002	6
ENSBTAG00000019137	6
ENSBTAG00000019160	6
ENSBTAG00000019197	6
ENSBTAG00000019327	6
ENSBTAG00000019403	6
ENSBTAG00000019595	6
ENSBTAG00000019734	6
ENSBTAG00000019738	6
ENSBTAG00000019807	6
ENSBTAG00000019808	6
ENSBTAG00000019938	6
ENSBTAG00000020151	6
ENSBTAG00000020238	6
ENSBTAG00000020243	6
ENSBTAG00000020289	6
ENSBTAG00000020448	6
ENSBTAG00000020583	6
ENSBTAG00000020890	6
ENSBTAG00000021181	6
ENSBTAG00000021577	6
ENSBTAG00000021643	6
ENSBTAG00000021923	6
ENSBTAG00000021945	6
ENSBTAG00000021975	6
ENSBTAG00000022466	6
ENSBTAG00000022915	6
ENSBTAG00000022960	6
ENSBTAG00000023258	6
ENSBTAG00000023542	6
ENSBTAG00000023546	6
ENSBTAG00000024891	6
ENSBTAG00000024915	6
ENSBTAG00000024960	6
ENSBTAG00000025280	6
ENSBTAG00000025293	6
ENSBTAG00000026522	6
ENSBTAG00000026796	6
ENSBTAG00000026893	6
ENSBTAG00000027275	6
ENSBTAG00000027490	6
ENSBTAG00000027547	6
ENSBTAG00000027651	6
ENSBTAG00000027699	6
ENSBTAG00000027770	6
ENSBTAG00000027875	6
ENSBTAG00000027900	6
ENSBTAG00000030386	6
ENSBTAG00000030466	6
ENSBTAG00000031026	6
ENSBTAG00000031028	6
ENSBTAG00000031359	6
ENSBTAG00000031509	6
ENSBTAG00000031682	6
ENSBTAG00000031903	6
ENSBTAG00000031905	6
ENSBTAG00000031916	6
ENSBTAG00000032223	6
ENSBTAG00000032255	6
ENSBTAG00000032515	6
ENSBTAG00000032819	6
ENSBTAG00000033437	6
ENSBTAG00000033580	6
ENSBTAG00000033642	6
ENSBTAG00000033679	6
ENSBTAG00000034089	6
ENSBTAG00000034437	6
ENSBTAG00000034678	6
ENSBTAG00000034921	6
ENSBTAG00000035110	6
ENSBTAG00000035399	6
ENSBTAG00000035487	6
ENSBTAG00000035708	6
ENSBTAG00000036131	6
ENSBTAG00000036304	6
ENSBTAG00000037411	6
ENSBTAG00000037467	6
ENSBTAG00000037505	6
ENSBTAG00000037597	6
ENSBTAG00000037907	6
ENSBTAG00000038060	6
ENSBTAG00000038414	6
ENSBTAG00000038440	6
ENSBTAG00000038597	6
ENSBTAG00000038619	6
ENSBTAG00000039036	6
ENSBTAG00000039088	6
ENSBTAG00000039162	6
ENSBTAG00000039300	6
ENSBTAG00000039315	6
ENSBTAG00000039346	6
ENSBTAG00000039483	6
ENSBTAG00000039517	6
ENSBTAG00000039534	6
ENSBTAG00000039563	6
ENSBTAG00000039599	6
ENSBTAG00000039727	6
ENSBTAG00000039809	6
ENSBTAG00000039871	6
ENSBTAG00000039901	6
ENSBTAG00000039956	6
ENSBTAG00000039970	6
ENSBTAG00000040064	6
ENSBTAG00000040209	6
ENSBTAG00000040217	6
ENSBTAG00000040280	6
ENSBTAG00000040307	6
ENSBTAG00000040340	6
ENSBTAG00000040454	6
ENSBTAG00000040480	6
ENSBTAG00000040582	6
ENSBTAG00000043963	6
ENSBTAG00000044155	6
ENSBTAG00000044167	6
ENSBTAG00000045830	6
ENSBTAG00000045987	6
ENSBTAG00000045993	6
ENSBTAG00000046032	6
ENSBTAG00000046061	6
ENSBTAG00000046132	6
ENSBTAG00000046149	6
ENSBTAG00000046210	6
ENSBTAG00000046262	6
ENSBTAG00000046380	6
ENSBTAG00000046390	6
ENSBTAG00000046424	6
ENSBTAG00000046460	6
ENSBTAG00000046652	6
ENSBTAG00000046798	6
ENSBTAG00000046808	6
ENSBTAG00000046913	6
ENSBTAG00000046934	6
ENSBTAG00000046993	6
ENSBTAG00000047047	6
ENSBTAG00000047091	6
ENSBTAG00000047348	6
ENSBTAG00000047363	6
ENSBTAG00000047458	6
ENSBTAG00000047478	6
ENSBTAG00000047541	6
ENSBTAG00000047700	6
ENSBTAG00000047763	6
ENSBTAG00000047985	6
ENSBTAG00000048021	6
ENSBTAG00000048032	6
ENSBTAG00000048037	6
ENSBTAG00000048043	6
ENSBTAG00000048066	6
ENSBTAG00000048073	6
ENSBTAG00000048082	6
ENSBTAG00000048141	6
ENSBTAG00000048161	6
ENSBTAG00000048208	6
