# Supplementary material for: Whole-Genome Sequencing of Three Native Cattle Breeds Originating From the Northernmost Cattle Farming Regions
Source: Front Genet. 2019 Jan 11;9:728. doi: 10.3389/fgene.2018.00728 (PMC6336893; doi:10.3389/fgene.2018.00728)
Supplement: Supplementary file 2 [file Data_Sheet_1.ZIP › Supplimentary_Data/Supplementary_Data_6.xlsx]

## Sheet: Sheet1
Genes containing nsSNPs > 5 in Yakutia cattle
Ensemble ID	nsSNP Count
ENSBTAG00000026986	87
ENSBTAG00000011237	68
ENSBTAG00000006031	58
ENSBTAG00000003531	57
ENSBTAG00000006790	48
ENSBTAG00000001444	47
ENSBTAG00000010716	47
ENSBTAG00000037937	47
ENSBTAG00000033169	43
ENSBTAG00000007860	42
ENSBTAG00000012894	41
ENSBTAG00000036222	40
ENSBTAG00000008274	39
ENSBTAG00000009255	39
ENSBTAG00000026070	39
ENSBTAG00000017829	38
ENSBTAG00000006864	37
ENSBTAG00000000336	36
ENSBTAG00000006823	36
ENSBTAG00000008542	36
ENSBTAG00000010463	35
ENSBTAG00000015235	34
ENSBTAG00000018160	33
ENSBTAG00000021237	33
ENSBTAG00000047767	33
ENSBTAG00000009675	32
ENSBTAG00000017473	31
ENSBTAG00000001179	30
ENSBTAG00000015666	30
ENSBTAG00000045751	30
ENSBTAG00000045986	30
ENSBTAG00000046041	30
ENSBTAG00000008253	29
ENSBTAG00000017515	29
ENSBTAG00000039520	28
ENSBTAG00000022509	27
ENSBTAG00000039995	27
ENSBTAG00000014906	26
ENSBTAG00000030371	26
ENSBTAG00000009725	25
ENSBTAG00000010878	25
ENSBTAG00000026531	25
ENSBTAG00000039470	25
ENSBTAG00000047761	25
ENSBTAG00000008066	24
ENSBTAG00000030670	24
ENSBTAG00000037693	24
ENSBTAG00000039714	24
ENSBTAG00000047764	24
ENSBTAG00000003743	23
ENSBTAG00000007823	23
ENSBTAG00000009035	23
ENSBTAG00000011172	23
ENSBTAG00000013078	23
ENSBTAG00000014953	23
ENSBTAG00000015899	23
ENSBTAG00000019884	23
ENSBTAG00000025450	23
ENSBTAG00000039041	23
ENSBTAG00000045795	23
ENSBTAG00000046177	23
ENSBTAG00000009362	22
ENSBTAG00000011844	22
ENSBTAG00000017032	22
ENSBTAG00000023535	22
ENSBTAG00000023563	22
ENSBTAG00000038536	22
ENSBTAG00000039755	22
ENSBTAG00000001476	21
ENSBTAG00000002418	21
ENSBTAG00000004617	21
ENSBTAG00000008959	21
ENSBTAG00000015093	21
ENSBTAG00000022807	21
ENSBTAG00000037634	21
ENSBTAG00000038797	21
ENSBTAG00000046196	21
ENSBTAG00000000888	20
ENSBTAG00000005568	20
ENSBTAG00000009171	20
ENSBTAG00000015439	20
ENSBTAG00000017019	20
ENSBTAG00000017350	20
ENSBTAG00000020657	20
ENSBTAG00000021073	20
ENSBTAG00000023309	20
ENSBTAG00000025964	20
ENSBTAG00000037699	20
ENSBTAG00000038938	20
ENSBTAG00000040392	20
ENSBTAG00000045880	20
ENSBTAG00000046087	20
ENSBTAG00000005112	19
ENSBTAG00000008996	19
ENSBTAG00000011756	19
ENSBTAG00000012991	19
ENSBTAG00000024904	19
ENSBTAG00000034090	19
ENSBTAG00000037421	19
ENSBTAG00000037527	19
ENSBTAG00000046961	19
ENSBTAG00000047181	19
ENSBTAG00000001815	18
ENSBTAG00000004538	18
ENSBTAG00000011581	18
ENSBTAG00000012412	18
ENSBTAG00000014402	18
ENSBTAG00000018501	18
ENSBTAG00000019386	18
ENSBTAG00000020116	18
ENSBTAG00000021497	18
ENSBTAG00000021874	18
ENSBTAG00000022715	18
ENSBTAG00000024169	18
ENSBTAG00000027899	18
ENSBTAG00000030175	18
ENSBTAG00000031579	18
ENSBTAG00000036154	18
ENSBTAG00000039132	18
ENSBTAG00000039847	18
ENSBTAG00000046083	18
ENSBTAG00000000688	17
ENSBTAG00000001308	17
ENSBTAG00000004443	17
ENSBTAG00000005997	17
ENSBTAG00000009328	17
ENSBTAG00000011684	17
ENSBTAG00000016934	17
ENSBTAG00000019137	17
ENSBTAG00000019437	17
ENSBTAG00000020157	17
ENSBTAG00000025526	17
ENSBTAG00000030173	17
ENSBTAG00000035958	17
ENSBTAG00000037381	17
ENSBTAG00000037490	17
ENSBTAG00000037533	17
ENSBTAG00000038031	17
ENSBTAG00000038327	17
ENSBTAG00000039677	17
ENSBTAG00000044176	17
ENSBTAG00000004987	16
ENSBTAG00000006188	16
ENSBTAG00000006260	16
ENSBTAG00000006532	16
ENSBTAG00000006859	16
ENSBTAG00000008944	16
ENSBTAG00000009254	16
ENSBTAG00000011940	16
ENSBTAG00000012192	16
ENSBTAG00000015060	16
ENSBTAG00000017233	16
ENSBTAG00000020433	16
ENSBTAG00000020806	16
ENSBTAG00000021972	16
ENSBTAG00000023169	16
ENSBTAG00000025424	16
ENSBTAG00000036102	16
ENSBTAG00000037605	16
ENSBTAG00000038722	16
ENSBTAG00000039861	16
ENSBTAG00000046808	16
ENSBTAG00000047383	16
ENSBTAG00000001644	15
ENSBTAG00000003645	15
ENSBTAG00000005365	15
ENSBTAG00000006508	15
ENSBTAG00000008288	15
ENSBTAG00000008505	15
ENSBTAG00000009006	15
ENSBTAG00000009497	15
ENSBTAG00000010180	15
ENSBTAG00000010452	15
ENSBTAG00000010517	15
ENSBTAG00000011932	15
ENSBTAG00000013055	15
ENSBTAG00000013997	15
ENSBTAG00000014081	15
ENSBTAG00000015378	15
ENSBTAG00000015405	15
ENSBTAG00000017743	15
ENSBTAG00000019633	15
ENSBTAG00000021270	15
ENSBTAG00000021550	15
ENSBTAG00000023028	15
ENSBTAG00000024199	15
ENSBTAG00000024593	15
ENSBTAG00000034841	15
ENSBTAG00000038262	15
ENSBTAG00000038263	15
ENSBTAG00000039390	15
ENSBTAG00000039817	15
ENSBTAG00000039983	15
ENSBTAG00000040168	15
ENSBTAG00000046130	15
ENSBTAG00000047145	15
ENSBTAG00000047306	15
ENSBTAG00000002539	14
ENSBTAG00000002756	14
ENSBTAG00000003575	14
ENSBTAG00000004555	14
ENSBTAG00000004667	14
ENSBTAG00000005072	14
ENSBTAG00000005397	14
ENSBTAG00000007075	14
ENSBTAG00000014581	14
ENSBTAG00000024545	14
ENSBTAG00000026585	14
ENSBTAG00000027181	14
ENSBTAG00000027328	14
ENSBTAG00000031361	14
ENSBTAG00000035995	14
ENSBTAG00000037812	14
ENSBTAG00000038215	14
ENSBTAG00000039380	14
ENSBTAG00000044055	14
ENSBTAG00000045507	14
ENSBTAG00000046264	14
ENSBTAG00000047155	14
ENSBTAG00000047350	14
ENSBTAG00000047644	14
ENSBTAG00000047681	14
ENSBTAG00000048175	14
ENSBTAG00000000363	13
ENSBTAG00000000586	13
ENSBTAG00000000628	13
ENSBTAG00000000698	13
ENSBTAG00000000987	13
ENSBTAG00000002059	13
ENSBTAG00000002288	13
ENSBTAG00000002450	13
ENSBTAG00000003754	13
ENSBTAG00000004582	13
ENSBTAG00000005243	13
ENSBTAG00000005427	13
ENSBTAG00000006010	13
ENSBTAG00000008126	13
ENSBTAG00000009656	13
ENSBTAG00000009739	13
ENSBTAG00000010033	13
ENSBTAG00000012693	13
ENSBTAG00000013919	13
ENSBTAG00000015374	13
ENSBTAG00000016469	13
ENSBTAG00000017924	13
ENSBTAG00000017993	13
ENSBTAG00000019966	13
ENSBTAG00000021147	13
ENSBTAG00000022504	13
ENSBTAG00000023023	13
ENSBTAG00000023144	13
ENSBTAG00000023157	13
ENSBTAG00000025263	13
ENSBTAG00000026522	13
ENSBTAG00000026548	13
ENSBTAG00000027875	13
ENSBTAG00000032711	13
ENSBTAG00000032893	13
ENSBTAG00000034917	13
ENSBTAG00000037603	13
ENSBTAG00000037794	13
ENSBTAG00000038486	13
ENSBTAG00000038635	13
ENSBTAG00000039016	13
ENSBTAG00000039018	13
ENSBTAG00000039256	13
ENSBTAG00000039329	13
ENSBTAG00000045606	13
ENSBTAG00000046370	13
ENSBTAG00000046387	13
ENSBTAG00000047025	13
ENSBTAG00000047264	13
ENSBTAG00000047336	13
ENSBTAG00000047577	13
ENSBTAG00000047974	13
ENSBTAG00000048282	13
ENSBTAG00000000812	12
ENSBTAG00000000964	12
ENSBTAG00000002085	12
ENSBTAG00000002158	12
ENSBTAG00000002408	12
ENSBTAG00000003250	12
ENSBTAG00000003528	12
ENSBTAG00000004354	12
ENSBTAG00000004510	12
ENSBTAG00000005146	12
ENSBTAG00000006896	12
ENSBTAG00000007433	12
ENSBTAG00000007557	12
ENSBTAG00000008953	12
ENSBTAG00000009460	12
ENSBTAG00000009978	12
ENSBTAG00000011661	12
ENSBTAG00000012064	12
ENSBTAG00000013221	12
ENSBTAG00000014771	12
ENSBTAG00000015727	12
ENSBTAG00000015729	12
ENSBTAG00000015800	12
ENSBTAG00000016405	12
ENSBTAG00000017296	12
ENSBTAG00000018203	12
ENSBTAG00000018399	12
ENSBTAG00000018629	12
ENSBTAG00000019122	12
ENSBTAG00000019547	12
ENSBTAG00000020141	12
ENSBTAG00000020289	12
ENSBTAG00000020356	12
ENSBTAG00000024318	12
ENSBTAG00000024849	12
ENSBTAG00000025340	12
ENSBTAG00000025664	12
ENSBTAG00000027431	12
ENSBTAG00000031825	12
ENSBTAG00000034945	12
ENSBTAG00000038181	12
ENSBTAG00000038933	12
ENSBTAG00000039562	12
ENSBTAG00000040320	12
ENSBTAG00000044100	12
ENSBTAG00000045733	12
ENSBTAG00000046190	12
ENSBTAG00000046423	12
ENSBTAG00000046611	12
ENSBTAG00000046787	12
ENSBTAG00000047003	12
ENSBTAG00000047176	12
ENSBTAG00000047794	12
ENSBTAG00000047808	12
ENSBTAG00000048317	12
ENSBTAG00000000144	11
ENSBTAG00000000573	11
ENSBTAG00000000838	11
ENSBTAG00000000958	11
ENSBTAG00000001618	11
ENSBTAG00000001925	11
ENSBTAG00000002069	11
ENSBTAG00000002319	11
ENSBTAG00000002907	11
ENSBTAG00000002942	11
ENSBTAG00000002948	11
ENSBTAG00000003144	11
ENSBTAG00000003919	11
ENSBTAG00000003938	11
ENSBTAG00000004345	11
ENSBTAG00000004364	11
ENSBTAG00000005122	11
ENSBTAG00000005580	11
ENSBTAG00000006002	11
ENSBTAG00000006129	11
ENSBTAG00000007074	11
ENSBTAG00000007430	11
ENSBTAG00000007618	11
ENSBTAG00000007773	11
ENSBTAG00000008550	11
ENSBTAG00000009337	11
ENSBTAG00000009364	11
ENSBTAG00000009386	11
ENSBTAG00000009840	11
ENSBTAG00000011092	11
ENSBTAG00000011162	11
ENSBTAG00000012846	11
ENSBTAG00000013654	11
ENSBTAG00000013831	11
ENSBTAG00000014063	11
ENSBTAG00000014328	11
ENSBTAG00000015791	11
ENSBTAG00000017169	11
ENSBTAG00000018560	11
ENSBTAG00000020359	11
ENSBTAG00000020715	11
ENSBTAG00000020839	11
ENSBTAG00000021304	11
ENSBTAG00000021365	11
ENSBTAG00000021857	11
ENSBTAG00000023541	11
ENSBTAG00000023933	11
ENSBTAG00000024075	11
ENSBTAG00000024822	11
ENSBTAG00000025258	11
ENSBTAG00000025288	11
ENSBTAG00000025337	11
ENSBTAG00000026461	11
ENSBTAG00000026880	11
ENSBTAG00000027547	11
ENSBTAG00000031247	11
ENSBTAG00000032527	11
ENSBTAG00000033979	11
ENSBTAG00000038049	11
ENSBTAG00000038080	11
ENSBTAG00000038288	11
ENSBTAG00000038397	11
ENSBTAG00000039215	11
ENSBTAG00000040083	11
ENSBTAG00000044073	11
ENSBTAG00000046152	11
ENSBTAG00000047147	11
ENSBTAG00000047700	11
ENSBTAG00000048161	11
ENSBTAG00000048194	11
ENSBTAG00000000154	10
ENSBTAG00000000634	10
ENSBTAG00000000671	10
ENSBTAG00000000697	10
ENSBTAG00000000939	10
ENSBTAG00000001292	10
ENSBTAG00000001504	10
ENSBTAG00000001902	10
ENSBTAG00000001961	10
ENSBTAG00000001998	10
ENSBTAG00000002444	10
ENSBTAG00000003526	10
ENSBTAG00000003549	10
ENSBTAG00000003638	10
ENSBTAG00000004490	10
ENSBTAG00000004815	10
ENSBTAG00000004982	10
ENSBTAG00000005116	10
ENSBTAG00000005268	10
ENSBTAG00000005615	10
ENSBTAG00000006027	10
ENSBTAG00000006481	10
ENSBTAG00000007244	10
ENSBTAG00000007315	10
ENSBTAG00000008567	10
ENSBTAG00000009242	10
ENSBTAG00000009252	10
ENSBTAG00000009715	10
ENSBTAG00000011549	10
ENSBTAG00000012502	10
ENSBTAG00000012815	10
ENSBTAG00000013511	10
ENSBTAG00000014455	10
ENSBTAG00000014587	10
ENSBTAG00000014593	10
ENSBTAG00000014721	10
ENSBTAG00000015517	10
ENSBTAG00000015698	10
ENSBTAG00000016244	10
ENSBTAG00000016542	10
ENSBTAG00000016573	10
ENSBTAG00000016918	10
ENSBTAG00000017174	10
ENSBTAG00000017378	10
ENSBTAG00000018010	10
ENSBTAG00000019081	10
ENSBTAG00000019378	10
ENSBTAG00000019588	10
ENSBTAG00000019682	10
ENSBTAG00000021747	10
ENSBTAG00000022384	10
ENSBTAG00000022635	10
ENSBTAG00000023954	10
ENSBTAG00000024647	10
ENSBTAG00000024713	10
ENSBTAG00000025522	10
ENSBTAG00000026133	10
ENSBTAG00000026163	10
ENSBTAG00000027974	10
ENSBTAG00000030386	10
ENSBTAG00000030711	10
ENSBTAG00000030940	10
ENSBTAG00000031166	10
ENSBTAG00000032997	10
ENSBTAG00000034140	10
ENSBTAG00000035986	10
ENSBTAG00000037539	10
ENSBTAG00000037628	10
ENSBTAG00000038082	10
ENSBTAG00000038171	10
ENSBTAG00000038278	10
ENSBTAG00000038444	10
ENSBTAG00000038992	10
ENSBTAG00000039930	10
ENSBTAG00000040140	10
ENSBTAG00000040280	10
ENSBTAG00000040323	10
ENSBTAG00000040388	10
ENSBTAG00000044101	10
ENSBTAG00000045527	10
ENSBTAG00000045586	10
ENSBTAG00000045972	10
ENSBTAG00000046249	10
ENSBTAG00000046280	10
ENSBTAG00000046573	10
ENSBTAG00000046761	10
ENSBTAG00000046935	10
ENSBTAG00000047093	10
ENSBTAG00000047254	10
ENSBTAG00000047310	10
ENSBTAG00000047398	10
ENSBTAG00000047442	10
ENSBTAG00000047558	10
ENSBTAG00000047600	10
ENSBTAG00000047647	10
ENSBTAG00000047763	10
ENSBTAG00000047919	10
ENSBTAG00000048021	10
ENSBTAG00000048135	10
ENSBTAG00000000070	9
ENSBTAG00000000362	9
ENSBTAG00000000492	9
ENSBTAG00000000930	9
ENSBTAG00000000988	9
ENSBTAG00000001143	9
ENSBTAG00000001642	9
ENSBTAG00000001764	9
ENSBTAG00000002097	9
ENSBTAG00000002685	9
ENSBTAG00000003037	9
ENSBTAG00000003432	9
ENSBTAG00000003472	9
ENSBTAG00000004327	9
ENSBTAG00000004560	9
ENSBTAG00000004637	9
ENSBTAG00000004640	9
ENSBTAG00000004694	9
ENSBTAG00000005199	9
ENSBTAG00000005540	9
ENSBTAG00000005609	9
ENSBTAG00000005973	9
ENSBTAG00000006021	9
ENSBTAG00000006488	9
ENSBTAG00000006520	9
ENSBTAG00000006882	9
ENSBTAG00000006921	9
ENSBTAG00000006937	9
ENSBTAG00000006961	9
ENSBTAG00000007117	9
ENSBTAG00000007489	9
ENSBTAG00000008167	9
ENSBTAG00000008794	9
ENSBTAG00000008943	9
ENSBTAG00000009348	9
ENSBTAG00000009400	9
ENSBTAG00000009899	9
ENSBTAG00000010046	9
ENSBTAG00000010300	9
ENSBTAG00000010698	9
ENSBTAG00000010730	9
ENSBTAG00000010852	9
ENSBTAG00000011098	9
ENSBTAG00000011417	9
ENSBTAG00000011439	9
ENSBTAG00000011782	9
ENSBTAG00000011862	9
ENSBTAG00000012251	9
ENSBTAG00000012505	9
ENSBTAG00000012884	9
ENSBTAG00000013255	9
ENSBTAG00000013537	9
ENSBTAG00000014178	9
ENSBTAG00000014306	9
ENSBTAG00000014374	9
ENSBTAG00000014599	9
ENSBTAG00000014793	9
ENSBTAG00000014948	9
ENSBTAG00000015139	9
ENSBTAG00000015392	9
ENSBTAG00000015794	9
ENSBTAG00000015875	9
ENSBTAG00000016316	9
ENSBTAG00000016804	9
ENSBTAG00000017204	9
ENSBTAG00000017256	9
ENSBTAG00000017844	9
ENSBTAG00000018162	9
ENSBTAG00000018165	9
ENSBTAG00000018237	9
ENSBTAG00000018638	9
ENSBTAG00000018838	9
ENSBTAG00000018864	9
ENSBTAG00000019028	9
ENSBTAG00000019204	9
ENSBTAG00000019227	9
ENSBTAG00000019579	9
ENSBTAG00000019611	9
ENSBTAG00000019752	9
ENSBTAG00000019798	9
ENSBTAG00000021024	9
ENSBTAG00000021439	9
ENSBTAG00000021452	9
ENSBTAG00000021466	9
ENSBTAG00000021945	9
ENSBTAG00000022058	9
ENSBTAG00000023177	9
ENSBTAG00000023258	9
ENSBTAG00000023439	9
ENSBTAG00000024157	9
ENSBTAG00000024751	9
ENSBTAG00000024891	9
ENSBTAG00000025621	9
ENSBTAG00000025642	9
ENSBTAG00000026893	9
ENSBTAG00000027246	9
ENSBTAG00000027438	9
ENSBTAG00000027727	9
ENSBTAG00000030444	9
ENSBTAG00000030456	9
ENSBTAG00000031402	9
ENSBTAG00000031532	9
ENSBTAG00000031835	9
ENSBTAG00000031843	9
ENSBTAG00000032798	9
ENSBTAG00000034921	9
ENSBTAG00000035709	9
ENSBTAG00000035768	9
ENSBTAG00000035926	9
ENSBTAG00000037383	9
ENSBTAG00000037424	9
ENSBTAG00000037767	9
ENSBTAG00000037800	9
ENSBTAG00000037928	9
ENSBTAG00000038209	9
ENSBTAG00000038307	9
ENSBTAG00000038461	9
ENSBTAG00000038526	9
ENSBTAG00000038649	9
ENSBTAG00000038674	9
ENSBTAG00000038920	9
ENSBTAG00000039116	9
ENSBTAG00000039171	9
ENSBTAG00000039315	9
ENSBTAG00000039446	9
ENSBTAG00000039588	9
ENSBTAG00000039803	9
ENSBTAG00000039827	9
ENSBTAG00000040064	9
ENSBTAG00000040257	9
ENSBTAG00000040409	9
ENSBTAG00000040463	9
ENSBTAG00000043963	9
ENSBTAG00000044059	9
ENSBTAG00000045670	9
ENSBTAG00000045951	9
ENSBTAG00000046057	9
ENSBTAG00000046210	9
ENSBTAG00000046459	9
ENSBTAG00000046478	9
ENSBTAG00000046798	9
ENSBTAG00000046914	9
ENSBTAG00000047061	9
ENSBTAG00000047174	9
ENSBTAG00000047348	9
ENSBTAG00000047689	9
ENSBTAG00000047709	9
ENSBTAG00000047736	9
ENSBTAG00000047902	9
ENSBTAG00000047912	9
ENSBTAG00000047971	9
ENSBTAG00000048141	9
ENSBTAG00000048190	9
ENSBTAG00000048245	9
ENSBTAG00000048304	9
ENSBTAG00000000066	8
ENSBTAG00000000118	8
ENSBTAG00000000211	8
ENSBTAG00000000245	8
ENSBTAG00000000406	8
ENSBTAG00000000560	8
ENSBTAG00000000595	8
ENSBTAG00000001178	8
ENSBTAG00000001252	8
ENSBTAG00000001693	8
ENSBTAG00000001920	8
ENSBTAG00000002289	8
ENSBTAG00000002595	8
ENSBTAG00000002959	8
ENSBTAG00000002976	8
ENSBTAG00000003148	8
ENSBTAG00000003345	8
ENSBTAG00000003449	8
ENSBTAG00000003498	8
ENSBTAG00000003572	8
ENSBTAG00000003843	8
ENSBTAG00000004081	8
ENSBTAG00000004136	8
ENSBTAG00000004147	8
ENSBTAG00000004272	8
ENSBTAG00000004356	8
ENSBTAG00000004821	8
ENSBTAG00000005702	8
ENSBTAG00000005704	8
ENSBTAG00000005725	8
ENSBTAG00000005929	8
ENSBTAG00000005932	8
ENSBTAG00000005980	8
ENSBTAG00000006060	8
ENSBTAG00000006279	8
ENSBTAG00000006491	8
ENSBTAG00000006634	8
ENSBTAG00000006860	8
ENSBTAG00000007248	8
ENSBTAG00000007849	8
ENSBTAG00000007971	8
ENSBTAG00000008008	8
ENSBTAG00000008349	8
ENSBTAG00000008585	8
ENSBTAG00000008902	8
ENSBTAG00000009315	8
ENSBTAG00000009575	8
ENSBTAG00000009763	8
ENSBTAG00000010166	8
ENSBTAG00000010397	8
ENSBTAG00000010786	8
ENSBTAG00000011336	8
ENSBTAG00000011405	8
ENSBTAG00000011930	8
ENSBTAG00000012119	8
ENSBTAG00000012126	8
ENSBTAG00000012164	8
ENSBTAG00000012265	8
ENSBTAG00000012443	8
ENSBTAG00000012956	8
ENSBTAG00000012963	8
ENSBTAG00000013039	8
ENSBTAG00000013247	8
ENSBTAG00000014030	8
ENSBTAG00000014598	8
ENSBTAG00000014628	8
ENSBTAG00000015027	8
ENSBTAG00000015170	8
ENSBTAG00000015565	8
ENSBTAG00000015973	8
ENSBTAG00000016456	8
ENSBTAG00000016523	8
ENSBTAG00000016717	8
ENSBTAG00000016774	8
ENSBTAG00000017276	8
ENSBTAG00000017495	8
ENSBTAG00000017505	8
ENSBTAG00000017647	8
ENSBTAG00000017722	8
ENSBTAG00000017725	8
ENSBTAG00000018137	8
ENSBTAG00000018303	8
ENSBTAG00000018493	8
ENSBTAG00000018599	8
ENSBTAG00000018852	8
ENSBTAG00000018966	8
ENSBTAG00000019103	8
ENSBTAG00000019120	8
ENSBTAG00000019194	8
ENSBTAG00000019793	8
ENSBTAG00000019916	8
ENSBTAG00000019938	8
ENSBTAG00000020059	8
ENSBTAG00000020195	8
ENSBTAG00000021217	8
ENSBTAG00000021316	8
ENSBTAG00000021529	8
ENSBTAG00000021609	8
ENSBTAG00000021896	8
ENSBTAG00000021975	8
ENSBTAG00000022368	8
ENSBTAG00000022954	8
ENSBTAG00000023202	8
ENSBTAG00000023270	8
ENSBTAG00000023411	8
ENSBTAG00000024272	8
ENSBTAG00000025280	8
ENSBTAG00000026437	8
ENSBTAG00000026751	8
ENSBTAG00000030553	8
ENSBTAG00000031001	8
ENSBTAG00000031376	8
ENSBTAG00000031509	8
ENSBTAG00000032050	8
ENSBTAG00000032372	8
ENSBTAG00000032457	8
ENSBTAG00000032775	8
ENSBTAG00000033076	8
ENSBTAG00000034384	8
ENSBTAG00000034724	8
ENSBTAG00000034909	8
ENSBTAG00000035701	8
ENSBTAG00000035736	8
ENSBTAG00000036131	8
ENSBTAG00000037440	8
ENSBTAG00000037577	8
ENSBTAG00000037597	8
ENSBTAG00000038022	8
ENSBTAG00000038222	8
ENSBTAG00000038625	8
ENSBTAG00000038899	8
ENSBTAG00000038918	8
ENSBTAG00000038982	8
ENSBTAG00000039037	8
ENSBTAG00000039086	8
ENSBTAG00000039088	8
ENSBTAG00000039248	8
ENSBTAG00000039298	8
ENSBTAG00000039331	8
ENSBTAG00000039337	8
ENSBTAG00000039413	8
ENSBTAG00000039653	8
ENSBTAG00000039735	8
ENSBTAG00000039789	8
ENSBTAG00000039917	8
ENSBTAG00000040021	8
ENSBTAG00000040046	8
ENSBTAG00000040111	8
ENSBTAG00000040244	8
ENSBTAG00000040307	8
ENSBTAG00000040419	8
ENSBTAG00000040586	8
ENSBTAG00000044155	8
ENSBTAG00000044195	8
ENSBTAG00000045493	8
ENSBTAG00000045539	8
ENSBTAG00000045624	8
ENSBTAG00000045768	8
ENSBTAG00000045800	8
ENSBTAG00000045899	8
ENSBTAG00000045991	8
ENSBTAG00000046038	8
ENSBTAG00000046097	8
ENSBTAG00000046139	8
ENSBTAG00000046216	8
ENSBTAG00000046360	8
ENSBTAG00000046389	8
ENSBTAG00000046390	8
ENSBTAG00000046424	8
ENSBTAG00000046433	8
ENSBTAG00000046514	8
ENSBTAG00000046553	8
ENSBTAG00000046652	8
ENSBTAG00000046740	8
ENSBTAG00000046934	8
ENSBTAG00000047020	8
ENSBTAG00000047100	8
ENSBTAG00000047134	8
ENSBTAG00000047151	8
ENSBTAG00000047178	8
ENSBTAG00000047208	8
ENSBTAG00000047236	8
ENSBTAG00000047436	8
ENSBTAG00000047699	8
ENSBTAG00000047770	8
ENSBTAG00000047876	8
ENSBTAG00000047943	8
ENSBTAG00000047982	8
ENSBTAG00000048019	8
ENSBTAG00000048091	8
ENSBTAG00000048140	8
ENSBTAG00000048153	8
ENSBTAG00000048184	8
ENSBTAG00000048230	8
ENSBTAG00000048275	8
ENSBTAG00000048277	8
ENSBTAG00000000175	7
ENSBTAG00000000220	7
ENSBTAG00000000460	7
ENSBTAG00000000566	7
ENSBTAG00000000574	7
ENSBTAG00000000619	7
ENSBTAG00000000660	7
ENSBTAG00000000920	7
ENSBTAG00000000942	7
ENSBTAG00000000986	7
ENSBTAG00000001080	7
ENSBTAG00000001133	7
ENSBTAG00000001257	7
ENSBTAG00000001396	7
ENSBTAG00000001736	7
ENSBTAG00000001753	7
ENSBTAG00000001761	7
ENSBTAG00000002055	7
ENSBTAG00000002134	7
ENSBTAG00000002411	7
ENSBTAG00000002416	7
ENSBTAG00000002440	7
ENSBTAG00000002485	7
ENSBTAG00000002651	7
ENSBTAG00000002695	7
ENSBTAG00000002716	7
ENSBTAG00000002786	7
ENSBTAG00000002937	7
ENSBTAG00000003510	7
ENSBTAG00000003954	7
ENSBTAG00000004028	7
ENSBTAG00000004035	7
ENSBTAG00000004207	7
ENSBTAG00000004297	7
ENSBTAG00000004440	7
ENSBTAG00000004492	7
ENSBTAG00000004499	7
ENSBTAG00000004552	7
ENSBTAG00000004832	7
ENSBTAG00000004999	7
ENSBTAG00000005182	7
ENSBTAG00000005231	7
ENSBTAG00000005261	7
ENSBTAG00000005395	7
ENSBTAG00000005588	7
ENSBTAG00000005733	7
ENSBTAG00000005784	7
ENSBTAG00000005841	7
ENSBTAG00000005898	7
ENSBTAG00000006287	7
ENSBTAG00000006349	7
ENSBTAG00000006405	7
ENSBTAG00000006643	7
ENSBTAG00000006903	7
ENSBTAG00000006975	7
ENSBTAG00000007149	7
ENSBTAG00000007273	7
ENSBTAG00000007364	7
ENSBTAG00000007442	7
ENSBTAG00000007736	7
ENSBTAG00000008101	7
ENSBTAG00000008312	7
ENSBTAG00000008328	7
ENSBTAG00000008553	7
ENSBTAG00000008797	7
ENSBTAG00000008936	7
ENSBTAG00000009029	7
ENSBTAG00000009030	7
ENSBTAG00000009291	7
ENSBTAG00000009331	7
ENSBTAG00000009410	7
ENSBTAG00000009421	7
ENSBTAG00000009655	7
ENSBTAG00000009708	7
ENSBTAG00000009994	7
ENSBTAG00000010116	7
ENSBTAG00000010522	7
ENSBTAG00000011036	7
ENSBTAG00000011638	7
ENSBTAG00000011766	7
ENSBTAG00000011772	7
ENSBTAG00000012606	7
ENSBTAG00000012837	7
ENSBTAG00000012921	7
ENSBTAG00000013004	7
ENSBTAG00000013076	7
ENSBTAG00000013334	7
ENSBTAG00000013693	7
ENSBTAG00000013736	7
ENSBTAG00000013822	7
ENSBTAG00000013880	7
ENSBTAG00000014026	7
ENSBTAG00000014031	7
ENSBTAG00000014409	7
ENSBTAG00000014434	7
ENSBTAG00000014472	7
ENSBTAG00000014540	7
ENSBTAG00000014680	7
ENSBTAG00000014689	7
ENSBTAG00000014711	7
ENSBTAG00000014823	7
ENSBTAG00000014885	7
ENSBTAG00000014910	7
ENSBTAG00000015224	7
ENSBTAG00000015271	7
ENSBTAG00000015307	7
ENSBTAG00000015464	7
ENSBTAG00000015602	7
ENSBTAG00000015788	7
ENSBTAG00000015876	7
ENSBTAG00000016021	7
ENSBTAG00000016625	7
ENSBTAG00000016784	7
ENSBTAG00000016807	7
ENSBTAG00000017083	7
ENSBTAG00000017306	7
ENSBTAG00000017316	7
ENSBTAG00000018383	7
ENSBTAG00000018395	7
ENSBTAG00000018546	7
ENSBTAG00000018729	7
ENSBTAG00000019266	7
ENSBTAG00000019403	7
ENSBTAG00000019524	7
ENSBTAG00000019555	7
ENSBTAG00000019556	7
ENSBTAG00000019796	7
ENSBTAG00000020032	7
ENSBTAG00000020100	7
ENSBTAG00000020612	7
ENSBTAG00000021215	7
ENSBTAG00000021491	7
ENSBTAG00000021501	7
ENSBTAG00000021643	7
ENSBTAG00000021846	7
ENSBTAG00000021903	7
ENSBTAG00000021904	7
ENSBTAG00000021923	7
ENSBTAG00000022378	7
ENSBTAG00000023891	7
ENSBTAG00000023912	7
ENSBTAG00000024769	7
ENSBTAG00000024852	7
ENSBTAG00000024915	7
ENSBTAG00000026004	7
ENSBTAG00000026122	7
ENSBTAG00000026753	7
ENSBTAG00000026977	7
ENSBTAG00000027245	7
ENSBTAG00000027274	7
ENSBTAG00000027312	7
ENSBTAG00000027444	7
ENSBTAG00000027651	7
ENSBTAG00000027699	7
ENSBTAG00000027942	7
ENSBTAG00000027991	7
ENSBTAG00000030189	7
ENSBTAG00000030325	7
ENSBTAG00000030714	7
ENSBTAG00000030824	7
ENSBTAG00000030885	7
ENSBTAG00000030920	7
ENSBTAG00000030922	7
ENSBTAG00000031025	7
ENSBTAG00000031082	7
ENSBTAG00000031354	7
ENSBTAG00000031355	7
ENSBTAG00000031753	7
ENSBTAG00000031845	7
ENSBTAG00000032151	7
ENSBTAG00000032544	7
ENSBTAG00000032631	7
ENSBTAG00000032819	7
ENSBTAG00000033519	7
ENSBTAG00000033679	7
ENSBTAG00000034393	7
ENSBTAG00000034609	7
ENSBTAG00000034875	7
ENSBTAG00000034940	7
ENSBTAG00000035008	7
ENSBTAG00000035333	7
ENSBTAG00000035399	7
ENSBTAG00000037462	7
ENSBTAG00000037537	7
ENSBTAG00000037799	7
ENSBTAG00000037907	7
ENSBTAG00000037988	7
ENSBTAG00000037989	7
ENSBTAG00000038098	7
ENSBTAG00000038112	7
ENSBTAG00000038149	7
ENSBTAG00000038442	7
ENSBTAG00000038472	7
ENSBTAG00000038483	7
ENSBTAG00000038506	7
ENSBTAG00000038544	7
ENSBTAG00000038643	7
ENSBTAG00000038843	7
ENSBTAG00000038878	7
ENSBTAG00000039028	7
ENSBTAG00000039052	7
ENSBTAG00000039272	7
ENSBTAG00000039275	7
ENSBTAG00000039341	7
ENSBTAG00000039483	7
ENSBTAG00000039534	7
ENSBTAG00000039573	7
ENSBTAG00000039683	7
ENSBTAG00000039850	7
ENSBTAG00000039893	7
ENSBTAG00000039901	7
ENSBTAG00000040136	7
ENSBTAG00000040143	7
ENSBTAG00000040169	7
ENSBTAG00000040197	7
ENSBTAG00000040478	7
ENSBTAG00000040580	7
ENSBTAG00000040583	7
ENSBTAG00000044004	7
ENSBTAG00000044022	7
ENSBTAG00000045610	7
ENSBTAG00000045772	7
ENSBTAG00000045803	7
ENSBTAG00000045878	7
ENSBTAG00000045905	7
ENSBTAG00000046061	7
ENSBTAG00000046071	7
ENSBTAG00000046149	7
ENSBTAG00000046175	7
ENSBTAG00000046228	7
ENSBTAG00000046262	7
ENSBTAG00000046359	7
ENSBTAG00000046379	7
ENSBTAG00000046430	7
ENSBTAG00000046474	7
ENSBTAG00000046563	7
ENSBTAG00000046727	7
ENSBTAG00000046892	7
ENSBTAG00000047091	7
ENSBTAG00000047096	7
ENSBTAG00000047150	7
ENSBTAG00000047224	7
ENSBTAG00000047363	7
ENSBTAG00000047425	7
ENSBTAG00000047463	7
ENSBTAG00000047479	7
ENSBTAG00000047482	7
ENSBTAG00000047551	7
ENSBTAG00000047602	7
ENSBTAG00000047617	7
ENSBTAG00000047685	7
ENSBTAG00000047710	7
ENSBTAG00000047733	7
ENSBTAG00000047870	7
ENSBTAG00000047914	7
ENSBTAG00000047934	7
ENSBTAG00000048018	7
ENSBTAG00000048066	7
ENSBTAG00000048087	7
ENSBTAG00000048261	7
ENSBTAG00000048303	7
ENSBTAG00000000079	6
ENSBTAG00000000237	6
ENSBTAG00000000259	6
ENSBTAG00000000326	6
ENSBTAG00000000575	6
ENSBTAG00000000617	6
ENSBTAG00000000676	6
ENSBTAG00000000728	6
ENSBTAG00000000854	6
ENSBTAG00000000874	6
ENSBTAG00000000918	6
ENSBTAG00000001101	6
ENSBTAG00000001183	6
ENSBTAG00000001219	6
ENSBTAG00000001271	6
ENSBTAG00000001502	6
ENSBTAG00000001906	6
ENSBTAG00000002177	6
ENSBTAG00000002178	6
ENSBTAG00000002352	6
ENSBTAG00000002402	6
ENSBTAG00000002596	6
ENSBTAG00000002605	6
ENSBTAG00000002613	6
ENSBTAG00000002821	6
ENSBTAG00000002997	6
ENSBTAG00000003038	6
ENSBTAG00000003086	6
ENSBTAG00000003102	6
ENSBTAG00000003200	6
ENSBTAG00000003308	6
ENSBTAG00000003665	6
ENSBTAG00000003943	6
ENSBTAG00000004100	6
ENSBTAG00000004140	6
ENSBTAG00000004277	6
ENSBTAG00000004342	6
ENSBTAG00000004347	6
ENSBTAG00000004351	6
ENSBTAG00000004413	6
ENSBTAG00000004425	6
ENSBTAG00000004509	6
ENSBTAG00000004581	6
ENSBTAG00000004596	6
ENSBTAG00000004631	6
ENSBTAG00000004632	6
ENSBTAG00000004633	6
ENSBTAG00000004864	6
ENSBTAG00000004990	6
ENSBTAG00000005003	6
ENSBTAG00000005060	6
ENSBTAG00000005170	6
ENSBTAG00000005183	6
ENSBTAG00000005454	6
ENSBTAG00000005475	6
ENSBTAG00000005548	6
ENSBTAG00000005728	6
ENSBTAG00000005828	6
ENSBTAG00000005905	6
ENSBTAG00000005915	6
ENSBTAG00000005922	6
ENSBTAG00000006084	6
ENSBTAG00000006360	6
ENSBTAG00000006986	6
ENSBTAG00000007145	6
ENSBTAG00000007237	6
ENSBTAG00000007266	6
ENSBTAG00000007281	6
ENSBTAG00000007344	6
ENSBTAG00000007400	6
ENSBTAG00000007473	6
ENSBTAG00000007584	6
ENSBTAG00000007694	6
ENSBTAG00000007759	6
ENSBTAG00000007909	6
ENSBTAG00000008021	6
ENSBTAG00000008169	6
ENSBTAG00000008446	6
ENSBTAG00000008519	6
ENSBTAG00000008637	6
ENSBTAG00000008710	6
ENSBTAG00000009044	6
ENSBTAG00000009069	6
ENSBTAG00000009197	6
ENSBTAG00000009308	6
ENSBTAG00000009314	6
ENSBTAG00000009412	6
ENSBTAG00000009419	6
ENSBTAG00000009620	6
ENSBTAG00000009650	6
ENSBTAG00000009679	6
ENSBTAG00000009714	6
ENSBTAG00000009831	6
ENSBTAG00000010145	6
ENSBTAG00000010167	6
ENSBTAG00000010229	6
ENSBTAG00000010244	6
ENSBTAG00000010350	6
ENSBTAG00000010360	6
ENSBTAG00000010577	6
ENSBTAG00000010638	6
ENSBTAG00000010676	6
ENSBTAG00000010782	6
ENSBTAG00000010828	6
ENSBTAG00000010855	6
ENSBTAG00000011012	6
ENSBTAG00000011343	6
ENSBTAG00000011578	6
ENSBTAG00000011693	6
ENSBTAG00000011937	6
ENSBTAG00000011943	6
ENSBTAG00000012166	6
ENSBTAG00000012201	6
ENSBTAG00000012208	6
ENSBTAG00000012363	6
ENSBTAG00000012458	6
ENSBTAG00000012549	6
ENSBTAG00000012566	6
ENSBTAG00000012582	6
ENSBTAG00000012715	6
ENSBTAG00000012897	6
ENSBTAG00000012943	6
ENSBTAG00000013184	6
ENSBTAG00000013222	6
ENSBTAG00000013241	6
ENSBTAG00000013407	6
ENSBTAG00000013468	6
ENSBTAG00000013557	6
ENSBTAG00000014075	6
ENSBTAG00000014334	6
ENSBTAG00000014391	6
ENSBTAG00000014420	6
ENSBTAG00000014662	6
ENSBTAG00000015046	6
ENSBTAG00000015047	6
ENSBTAG00000015106	6
ENSBTAG00000015210	6
ENSBTAG00000015490	6
ENSBTAG00000015519	6
ENSBTAG00000015811	6
ENSBTAG00000015987	6
ENSBTAG00000016038	6
ENSBTAG00000016065	6
ENSBTAG00000016078	6
ENSBTAG00000016080	6
ENSBTAG00000016142	6
ENSBTAG00000016712	6
ENSBTAG00000016844	6
ENSBTAG00000016997	6
ENSBTAG00000017031	6
ENSBTAG00000017045	6
ENSBTAG00000017376	6
ENSBTAG00000017468	6
ENSBTAG00000017478	6
ENSBTAG00000017711	6
ENSBTAG00000017793	6
ENSBTAG00000017812	6
ENSBTAG00000017949	6
ENSBTAG00000018220	6
ENSBTAG00000018488	6
ENSBTAG00000018538	6
ENSBTAG00000018709	6
ENSBTAG00000018710	6
ENSBTAG00000018824	6
ENSBTAG00000019132	6
ENSBTAG00000019140	6
ENSBTAG00000019160	6
ENSBTAG00000019188	6
ENSBTAG00000019238	6
ENSBTAG00000019544	6
ENSBTAG00000019550	6
ENSBTAG00000019565	6
ENSBTAG00000019595	6
ENSBTAG00000019807	6
ENSBTAG00000019937	6
ENSBTAG00000020054	6
ENSBTAG00000020062	6
ENSBTAG00000020151	6
ENSBTAG00000020155	6
ENSBTAG00000020166	6
ENSBTAG00000020281	6
ENSBTAG00000020285	6
ENSBTAG00000020329	6
ENSBTAG00000020385	6
ENSBTAG00000020499	6
ENSBTAG00000020583	6
ENSBTAG00000020936	6
ENSBTAG00000021076	6
ENSBTAG00000021181	6
ENSBTAG00000021310	6
ENSBTAG00000021577	6
ENSBTAG00000022376	6
ENSBTAG00000022767	6
ENSBTAG00000023546	6
ENSBTAG00000023907	6
ENSBTAG00000024934	6
ENSBTAG00000025181	6
ENSBTAG00000025182	6
ENSBTAG00000025320	6
ENSBTAG00000025398	6
ENSBTAG00000026650	6
ENSBTAG00000026922	6
ENSBTAG00000027430	6
ENSBTAG00000030190	6
ENSBTAG00000030322	6
ENSBTAG00000030505	6
ENSBTAG00000030575	6
ENSBTAG00000030621	6
ENSBTAG00000030690	6
ENSBTAG00000031010	6
ENSBTAG00000031017	6
ENSBTAG00000031032	6
ENSBTAG00000031375	6
ENSBTAG00000031786	6
ENSBTAG00000031834	6
ENSBTAG00000031905	6
ENSBTAG00000032206	6
ENSBTAG00000033146	6
ENSBTAG00000033508	6
ENSBTAG00000033580	6
ENSBTAG00000033642	6
ENSBTAG00000033656	6
ENSBTAG00000033671	6
ENSBTAG00000033748	6
ENSBTAG00000033890	6
ENSBTAG00000034325	6
ENSBTAG00000034678	6
ENSBTAG00000034939	6
ENSBTAG00000035631	6
ENSBTAG00000035675	6
ENSBTAG00000036019	6
ENSBTAG00000036025	6
ENSBTAG00000036183	6
ENSBTAG00000037449	6
ENSBTAG00000037465	6
ENSBTAG00000037467	6
ENSBTAG00000037793	6
ENSBTAG00000037985	6
ENSBTAG00000038128	6
ENSBTAG00000038141	6
ENSBTAG00000038161	6
ENSBTAG00000038240	6
ENSBTAG00000038308	6
ENSBTAG00000038369	6
ENSBTAG00000038395	6
ENSBTAG00000038412	6
ENSBTAG00000038500	6
ENSBTAG00000038576	6
ENSBTAG00000038597	6
ENSBTAG00000038691	6
ENSBTAG00000038798	6
ENSBTAG00000038943	6
ENSBTAG00000039036	6
ENSBTAG00000039079	6
ENSBTAG00000039120	6
ENSBTAG00000039145	6
ENSBTAG00000039189	6
ENSBTAG00000039409	6
ENSBTAG00000039416	6
ENSBTAG00000039599	6
ENSBTAG00000039628	6
ENSBTAG00000039633	6
ENSBTAG00000039647	6
ENSBTAG00000039837	6
ENSBTAG00000039873	6
ENSBTAG00000039878	6
ENSBTAG00000039884	6
ENSBTAG00000039956	6
ENSBTAG00000039963	6
ENSBTAG00000040028	6
ENSBTAG00000040126	6
ENSBTAG00000040252	6
ENSBTAG00000040318	6
ENSBTAG00000040358	6
ENSBTAG00000040387	6
ENSBTAG00000040398	6
ENSBTAG00000040480	6
ENSBTAG00000040482	6
ENSBTAG00000044035	6
ENSBTAG00000044081	6
ENSBTAG00000045488	6
ENSBTAG00000045571	6
ENSBTAG00000045580	6
ENSBTAG00000045675	6
ENSBTAG00000045770	6
ENSBTAG00000045830	6
ENSBTAG00000045923	6
ENSBTAG00000045948	6
ENSBTAG00000045985	6
ENSBTAG00000046032	6
ENSBTAG00000046126	6
ENSBTAG00000046202	6
ENSBTAG00000046257	6
ENSBTAG00000046380	6
ENSBTAG00000046471	6
ENSBTAG00000046595	6
ENSBTAG00000046683	6
ENSBTAG00000046745	6
ENSBTAG00000046958	6
ENSBTAG00000046978	6
ENSBTAG00000046995	6
ENSBTAG00000047024	6
ENSBTAG00000047129	6
ENSBTAG00000047135	6
ENSBTAG00000047195	6
ENSBTAG00000047204	6
ENSBTAG00000047311	6
ENSBTAG00000047331	6
ENSBTAG00000047367	6
ENSBTAG00000047368	6
ENSBTAG00000047395	6
ENSBTAG00000047413	6
ENSBTAG00000047414	6
ENSBTAG00000047473	6
ENSBTAG00000047485	6
ENSBTAG00000047519	6
ENSBTAG00000047541	6
ENSBTAG00000047605	6
ENSBTAG00000047675	6
ENSBTAG00000047718	6
ENSBTAG00000047801	6
ENSBTAG00000047807	6
ENSBTAG00000047817	6
ENSBTAG00000047970	6
ENSBTAG00000047985	6
ENSBTAG00000048042	6
ENSBTAG00000048043	6
ENSBTAG00000048157	6
ENSBTAG00000048218	6
ENSBTAG00000048298	6
