# Supplementary material for: Whole-Genome Sequencing of Three Native Cattle Breeds Originating From the Northernmost Cattle Farming Regions
Source: Front Genet. 2019 Jan 11;9:728. doi: 10.3389/fgene.2018.00728 (PMC6336893; doi:10.3389/fgene.2018.00728)
Supplement: Supplementary file 2 [file Data_Sheet_1.ZIP › Supplimentary_Data/Supplementary_Data_7.xlsx]

## Sheet: Sheet1
GO enrichment result for the genes containing nsSNPs > 5 in Eastern Finncattle. Significantly enriched GO-terms are presented.
GO_acc	term_type	Term	queryitem	querytotal	bgitem	bgtotal	pvalue	FDR	entries
GO:0004872	F	receptor activity	353	1205	4753	25160	1.4e-17	4.5e-15	ENSBTAP00000020969	ENSBTAP00000006124	ENSBTAP00000028824	ENSBTAP00000052201	ENSBTAP00000052202	ENSBTAP00000025764	ENSBTAP00000025766	ENSBTAP00000052894	ENSBTAP00000005698	ENSBTAP00000020407	ENSBTAP00000015816	ENSBTAP00000050186	ENSBTAP00000028184	ENSBTAP00000028185	ENSBTAP00000018026	ENSBTAP00000052806	ENSBTAP00000050342	ENSBTAP00000031733	ENSBTAP00000010530	ENSBTAP00000049831	ENSBTAP00000009575	ENSBTAP00000007896	ENSBTAP00000017212	ENSBTAP00000032158	ENSBTAP00000047175	ENSBTAP00000047177	ENSBTAP00000038681	ENSBTAP00000052299	ENSBTAP00000052298	ENSBTAP00000037175	ENSBTAP00000031598	ENSBTAP00000014448	ENSBTAP00000031459	ENSBTAP00000010658	ENSBTAP00000038843	ENSBTAP00000022936	ENSBTAP00000003651	ENSBTAP00000047873	ENSBTAP00000004038	ENSBTAP00000028258	ENSBTAP00000034552
GO:0005886	C	plasma membrane	540	1205	8322	25160	9.8e-17	2.2e-14	ENSBTAP00000020969	ENSBTAP00000028824	ENSBTAP00000052201	ENSBTAP00000052202	ENSBTAP00000025764	ENSBTAP00000025766	ENSBTAP00000052894	ENSBTAP00000037395	ENSBTAP00000005698	ENSBTAP00000048790	ENSBTAP00000023821	ENSBTAP00000023823	ENSBTAP00000020407	ENSBTAP00000015816	ENSBTAP00000050186	ENSBTAP00000052961	ENSBTAP00000028184	ENSBTAP00000028185	ENSBTAP00000035423	ENSBTAP00000052806	ENSBTAP00000050342	ENSBTAP00000031733	ENSBTAP00000010530	ENSBTAP00000003229	ENSBTAP00000022662	ENSBTAP00000049831	ENSBTAP00000028955	ENSBTAP00000004648	ENSBTAP00000007896	ENSBTAP00000035354	ENSBTAP00000035357	ENSBTAP00000035351	ENSBTAP00000032158	ENSBTAP00000037681	ENSBTAP00000035359	ENSBTAP00000047175	ENSBTAP00000047177	ENSBTAP00000052299	ENSBTAP00000052298	ENSBTAP00000006982	ENSBTAP00000044340
GO:0016020	C	membrane	760	1205	13046	25160	1.1e-14	2.5e-12	ENSBTAP00000020969	ENSBTAP00000006124	ENSBTAP00000028824	ENSBTAP00000052201	ENSBTAP00000052202	ENSBTAP00000025764	ENSBTAP00000025766	ENSBTAP00000018337	ENSBTAP00000037395	ENSBTAP00000005698	ENSBTAP00000048790	ENSBTAP00000023821	ENSBTAP00000010864	ENSBTAP00000023823	ENSBTAP00000020407	ENSBTAP00000015816	ENSBTAP00000050186	ENSBTAP00000052961	ENSBTAP00000028184	ENSBTAP00000028185	ENSBTAP00000035423	ENSBTAP00000052806	ENSBTAP00000050342	ENSBTAP00000052801	ENSBTAP00000031733	ENSBTAP00000010530	ENSBTAP00000003229	ENSBTAP00000022662	ENSBTAP00000049831	ENSBTAP00000028955	ENSBTAP00000015712	ENSBTAP00000008973	ENSBTAP00000019785	ENSBTAP00000009575	ENSBTAP00000008979	ENSBTAP00000007896	ENSBTAP00000031248	ENSBTAP00000035354	ENSBTAP00000035357	ENSBTAP00000035351	ENSBTAP00000032158
GO:0004888	F	transmembrane receptor activity	281	1205	3718	25160	1.6e-14	5.2e-12	ENSBTAP00000041554	ENSBTAP00000029156	ENSBTAP00000004588	ENSBTAP00000020969	ENSBTAP00000052165	ENSBTAP00000006124	ENSBTAP00000028824	ENSBTAP00000017630	ENSBTAP00000052201	ENSBTAP00000052202	ENSBTAP00000006327	ENSBTAP00000025766	ENSBTAP00000008047	ENSBTAP00000008138	ENSBTAP00000016352	ENSBTAP00000050141	ENSBTAP00000006329	ENSBTAP00000052491	ENSBTAP00000049623	ENSBTAP00000020407	ENSBTAP00000015816	ENSBTAP00000050186	ENSBTAP00000007764	ENSBTAP00000028184	ENSBTAP00000028185	ENSBTAP00000018026	ENSBTAP00000052806	ENSBTAP00000050909	ENSBTAP00000022538	ENSBTAP00000029126	ENSBTAP00000050342	ENSBTAP00000017224	ENSBTAP00000031733	ENSBTAP00000039192	ENSBTAP00000010530	ENSBTAP00000049418	ENSBTAP00000049822	ENSBTAP00000049831	ENSBTAP00000030195	ENSBTAP00000030268	ENSBTAP00000050635
GO:0019882	P	antigen processing and presentation	51	1205	295	25160	1.5e-13	2e-10	ENSBTAP00000011787	ENSBTAP00000016055	ENSBTAP00000001164	ENSBTAP00000042565	ENSBTAP00000038206	ENSBTAP00000000279	ENSBTAP00000042561	ENSBTAP00000043599	ENSBTAP00000018484	ENSBTAP00000006320	ENSBTAP00000016352	ENSBTAP00000031126	ENSBTAP00000045934	ENSBTAP00000001613	ENSBTAP00000037395	ENSBTAP00000003953	ENSBTAP00000034179	ENSBTAP00000004214	ENSBTAP00000026794	ENSBTAP00000048472	ENSBTAP00000018026	ENSBTAP00000038862	ENSBTAP00000022181	ENSBTAP00000028276	ENSBTAP00000019800	ENSBTAP00000017224	ENSBTAP00000050763	ENSBTAP00000014160	ENSBTAP00000030507	ENSBTAP00000013413	ENSBTAP00000035745	ENSBTAP00000052375	ENSBTAP00000052232	ENSBTAP00000011795	ENSBTAP00000009739	ENSBTAP00000026100	ENSBTAP00000052134	ENSBTAP00000024922	ENSBTAP00000036155	ENSBTAP00000049202	ENSBTAP00000002400
GO:0051606	P	detection of stimulus	212	1205	2630	25160	2.4e-13	3.1e-10	ENSBTAP00000041554	ENSBTAP00000029156	ENSBTAP00000049781	ENSBTAP00000020969	ENSBTAP00000052165	ENSBTAP00000006124	ENSBTAP00000028824	ENSBTAP00000017630	ENSBTAP00000052201	ENSBTAP00000052202	ENSBTAP00000006327	ENSBTAP00000047678	ENSBTAP00000008047	ENSBTAP00000023807	ENSBTAP00000050141	ENSBTAP00000006329	ENSBTAP00000052491	ENSBTAP00000049623	ENSBTAP00000015816	ENSBTAP00000050186	ENSBTAP00000028184	ENSBTAP00000028185	ENSBTAP00000035423	ENSBTAP00000052806	ENSBTAP00000050342	ENSBTAP00000017224	ENSBTAP00000010530	ENSBTAP00000049418	ENSBTAP00000049822	ENSBTAP00000049831	ENSBTAP00000030195	ENSBTAP00000030268	ENSBTAP00000022005	ENSBTAP00000027527	ENSBTAP00000050633	ENSBTAP00000050887	ENSBTAP00000014879	ENSBTAP00000021100	ENSBTAP00000017212	ENSBTAP00000051397	ENSBTAP00000052556
GO:0042611	C	MHC protein complex	42	1205	222	25160	1.7e-12	3.8e-10	ENSBTAP00000011787	ENSBTAP00000031126	ENSBTAP00000042565	ENSBTAP00000000279	ENSBTAP00000042561	ENSBTAP00000043599	ENSBTAP00000018484	ENSBTAP00000006320	ENSBTAP00000016352	ENSBTAP00000045934	ENSBTAP00000037395	ENSBTAP00000003953	ENSBTAP00000034179	ENSBTAP00000004214	ENSBTAP00000026794	ENSBTAP00000048472	ENSBTAP00000038862	ENSBTAP00000022181	ENSBTAP00000019800	ENSBTAP00000017224	ENSBTAP00000050763	ENSBTAP00000014160	ENSBTAP00000030507	ENSBTAP00000013413	ENSBTAP00000035745	ENSBTAP00000052375	ENSBTAP00000052232	ENSBTAP00000011795	ENSBTAP00000026100	ENSBTAP00000052134	ENSBTAP00000036155	ENSBTAP00000049202	ENSBTAP00000002400	ENSBTAP00000046309	ENSBTAP00000045944	ENSBTAP00000016194	ENSBTAP00000019939	ENSBTAP00000025832	ENSBTAP00000048626	ENSBTAP00000009299	ENSBTAP00000034180
GO:0006955	P	immune response	165	1205	1883	25160	3.9e-13	5e-10	ENSBTAP00000016055	ENSBTAP00000025846	ENSBTAP00000017224	ENSBTAP00000025766	ENSBTAP00000006320	ENSBTAP00000016352	ENSBTAP00000037395	ENSBTAP00000026794	ENSBTAP00000018026	ENSBTAP00000046313	ENSBTAP00000050909	ENSBTAP00000052801	ENSBTAP00000015890	ENSBTAP00000045944	ENSBTAP00000010530	ENSBTAP00000007366	ENSBTAP00000015712	ENSBTAP00000017359	ENSBTAP00000042450	ENSBTAP00000021101	ENSBTAP00000027035	ENSBTAP00000001231	ENSBTAP00000041617	ENSBTAP00000003953	ENSBTAP00000036155	ENSBTAP00000032067	ENSBTAP00000016194	ENSBTAP00000017022	ENSBTAP00000042856	ENSBTAP00000033440	ENSBTAP00000052299	ENSBTAP00000029340	ENSBTAP00000019939	ENSBTAP00000052290	ENSBTAP00000021451	ENSBTAP00000028129	ENSBTAP00000017363	ENSBTAP00000009564	ENSBTAP00000013603	ENSBTAP00000028127	ENSBTAP00000043599
GO:0004871	F	signal transducer activity	379	1205	5652	25160	1.5e-12	5e-10	ENSBTAP00000020969	ENSBTAP00000006124	ENSBTAP00000028824	ENSBTAP00000052201	ENSBTAP00000052202	ENSBTAP00000025764	ENSBTAP00000025766	ENSBTAP00000052894	ENSBTAP00000005698	ENSBTAP00000020407	ENSBTAP00000015816	ENSBTAP00000050186	ENSBTAP00000028184	ENSBTAP00000028185	ENSBTAP00000035423	ENSBTAP00000052806	ENSBTAP00000050342	ENSBTAP00000031733	ENSBTAP00000010530	ENSBTAP00000049831	ENSBTAP00000009575	ENSBTAP00000007896	ENSBTAP00000017212	ENSBTAP00000032158	ENSBTAP00000047175	ENSBTAP00000047177	ENSBTAP00000038681	ENSBTAP00000052299	ENSBTAP00000052298	ENSBTAP00000037175	ENSBTAP00000031598	ENSBTAP00000014448	ENSBTAP00000031459	ENSBTAP00000010658	ENSBTAP00000038843	ENSBTAP00000022936	ENSBTAP00000003651	ENSBTAP00000047873	ENSBTAP00000004038	ENSBTAP00000028258	ENSBTAP00000013256
GO:0060089	F	molecular transducer activity	379	1205	5652	25160	1.5e-12	5e-10	ENSBTAP00000020969	ENSBTAP00000006124	ENSBTAP00000028824	ENSBTAP00000052201	ENSBTAP00000052202	ENSBTAP00000025764	ENSBTAP00000025766	ENSBTAP00000052894	ENSBTAP00000005698	ENSBTAP00000020407	ENSBTAP00000015816	ENSBTAP00000050186	ENSBTAP00000028184	ENSBTAP00000028185	ENSBTAP00000035423	ENSBTAP00000052806	ENSBTAP00000050342	ENSBTAP00000031733	ENSBTAP00000010530	ENSBTAP00000049831	ENSBTAP00000009575	ENSBTAP00000007896	ENSBTAP00000017212	ENSBTAP00000032158	ENSBTAP00000047175	ENSBTAP00000047177	ENSBTAP00000038681	ENSBTAP00000052299	ENSBTAP00000052298	ENSBTAP00000037175	ENSBTAP00000031598	ENSBTAP00000014448	ENSBTAP00000031459	ENSBTAP00000010658	ENSBTAP00000038843	ENSBTAP00000022936	ENSBTAP00000003651	ENSBTAP00000047873	ENSBTAP00000004038	ENSBTAP00000028258	ENSBTAP00000013256
GO:0044425	C	membrane part	630	1205	10590	25160	2.3e-12	5.2e-10	ENSBTAP00000020969	ENSBTAP00000006124	ENSBTAP00000028824	ENSBTAP00000052201	ENSBTAP00000052202	ENSBTAP00000025764	ENSBTAP00000025766	ENSBTAP00000018337	ENSBTAP00000037395	ENSBTAP00000005698	ENSBTAP00000048790	ENSBTAP00000023821	ENSBTAP00000010864	ENSBTAP00000023823	ENSBTAP00000020407	ENSBTAP00000015816	ENSBTAP00000050186	ENSBTAP00000028184	ENSBTAP00000028185	ENSBTAP00000035423	ENSBTAP00000052806	ENSBTAP00000050342	ENSBTAP00000052801	ENSBTAP00000031733	ENSBTAP00000010530	ENSBTAP00000003229	ENSBTAP00000005678	ENSBTAP00000049831	ENSBTAP00000028955	ENSBTAP00000008973	ENSBTAP00000019785	ENSBTAP00000009575	ENSBTAP00000008979	ENSBTAP00000007896	ENSBTAP00000035354	ENSBTAP00000035357	ENSBTAP00000035351	ENSBTAP00000032158	ENSBTAP00000037681	ENSBTAP00000035359	ENSBTAP00000047175
GO:0050906	P	detection of stimulus involved in sensory perception	200	1205	2472	25160	9.8e-13	1.3e-09	ENSBTAP00000041554	ENSBTAP00000029156	ENSBTAP00000049781	ENSBTAP00000020969	ENSBTAP00000006124	ENSBTAP00000028824	ENSBTAP00000017630	ENSBTAP00000052201	ENSBTAP00000052202	ENSBTAP00000006327	ENSBTAP00000047678	ENSBTAP00000008047	ENSBTAP00000023807	ENSBTAP00000050141	ENSBTAP00000006329	ENSBTAP00000052491	ENSBTAP00000049623	ENSBTAP00000015816	ENSBTAP00000050186	ENSBTAP00000028184	ENSBTAP00000028185	ENSBTAP00000035423	ENSBTAP00000052806	ENSBTAP00000050342	ENSBTAP00000017224	ENSBTAP00000051616	ENSBTAP00000049418	ENSBTAP00000049822	ENSBTAP00000049831	ENSBTAP00000052714	ENSBTAP00000030268	ENSBTAP00000022005	ENSBTAP00000027527	ENSBTAP00000050633	ENSBTAP00000050887	ENSBTAP00000021100	ENSBTAP00000017212	ENSBTAP00000051397	ENSBTAP00000052556	ENSBTAP00000039287	ENSBTAP00000023849
GO:0002376	P	immune system process	234	1205	3042	25160	9.8e-13	1.3e-09	ENSBTAP00000016055	ENSBTAP00000025846	ENSBTAP00000020696	ENSBTAP00000017732	ENSBTAP00000025766	ENSBTAP00000006320	ENSBTAP00000016352	ENSBTAP00000037395	ENSBTAP00000023821	ENSBTAP00000023823	ENSBTAP00000018026	ENSBTAP00000021140	ENSBTAP00000046313	ENSBTAP00000050909	ENSBTAP00000046844	ENSBTAP00000052801	ENSBTAP00000015890	ENSBTAP00000010394	ENSBTAP00000045944	ENSBTAP00000010530	ENSBTAP00000049418	ENSBTAP00000007366	ENSBTAP00000020580	ENSBTAP00000017224	ENSBTAP00000015712	ENSBTAP00000017359	ENSBTAP00000019132	ENSBTAP00000042450	ENSBTAP00000022417	ENSBTAP00000021101	ENSBTAP00000020613	ENSBTAP00000037087	ENSBTAP00000027035	ENSBTAP00000001231	ENSBTAP00000013799	ENSBTAP00000003953	ENSBTAP00000036155	ENSBTAP00000001304	ENSBTAP00000032067	ENSBTAP00000028697	ENSBTAP00000025055
GO:0006952	P	defense response	166	1205	1962	25160	4.7e-12	6e-09	ENSBTAP00000016055	ENSBTAP00000037647	ENSBTAP00000025764	ENSBTAP00000025766	ENSBTAP00000013918	ENSBTAP00000016352	ENSBTAP00000037395	ENSBTAP00000048099	ENSBTAP00000023821	ENSBTAP00000049318	ENSBTAP00000023823	ENSBTAP00000025846	ENSBTAP00000018026	ENSBTAP00000018584	ENSBTAP00000046313	ENSBTAP00000050909	ENSBTAP00000015890	ENSBTAP00000010394	ENSBTAP00000045944	ENSBTAP00000010530	ENSBTAP00000022662	ENSBTAP00000001164	ENSBTAP00000017623	ENSBTAP00000037567	ENSBTAP00000007896	ENSBTAP00000033385	ENSBTAP00000027232	ENSBTAP00000001231	ENSBTAP00000003953	ENSBTAP00000036155	ENSBTAP00000017732	ENSBTAP00000017022	ENSBTAP00000042856	ENSBTAP00000052299	ENSBTAP00000031622	ENSBTAP00000040384	ENSBTAP00000029340	ENSBTAP00000032520	ENSBTAP00000028129	ENSBTAP00000036263	ENSBTAP00000009564
GO:0050896	P	response to stimulus	611	1205	10245	25160	5.3e-12	6.8e-09	ENSBTAP00000020969	ENSBTAP00000006124	ENSBTAP00000028824	ENSBTAP00000052201	ENSBTAP00000052202	ENSBTAP00000025764	ENSBTAP00000025766	ENSBTAP00000052894	ENSBTAP00000037395	ENSBTAP00000023821	ENSBTAP00000023823	ENSBTAP00000015816	ENSBTAP00000050186	ENSBTAP00000028184	ENSBTAP00000028185	ENSBTAP00000035423	ENSBTAP00000035421	ENSBTAP00000052806	ENSBTAP00000050342	ENSBTAP00000052801	ENSBTAP00000031733	ENSBTAP00000010530	ENSBTAP00000022662	ENSBTAP00000049831	ENSBTAP00000028388	ENSBTAP00000015712	ENSBTAP00000017623	ENSBTAP00000004648	ENSBTAP00000008979	ENSBTAP00000007896	ENSBTAP00000048080	ENSBTAP00000035357	ENSBTAP00000035351	ENSBTAP00000035359	ENSBTAP00000047175	ENSBTAP00000047177	ENSBTAP00000038681	ENSBTAP00000052299	ENSBTAP00000039833	ENSBTAP00000006982	ENSBTAP00000052290
GO:0050907	P	detection of chemical stimulus involved in sensory perception	183	1205	2256	25160	9.1e-12	1.2e-08	ENSBTAP00000041554	ENSBTAP00000029156	ENSBTAP00000049781	ENSBTAP00000020969	ENSBTAP00000006124	ENSBTAP00000028824	ENSBTAP00000017630	ENSBTAP00000052201	ENSBTAP00000052202	ENSBTAP00000006327	ENSBTAP00000047678	ENSBTAP00000008047	ENSBTAP00000023807	ENSBTAP00000050141	ENSBTAP00000006329	ENSBTAP00000052491	ENSBTAP00000049623	ENSBTAP00000015816	ENSBTAP00000050186	ENSBTAP00000028184	ENSBTAP00000028185	ENSBTAP00000051757	ENSBTAP00000052806	ENSBTAP00000050342	ENSBTAP00000017224	ENSBTAP00000051616	ENSBTAP00000049418	ENSBTAP00000049822	ENSBTAP00000049831	ENSBTAP00000030195	ENSBTAP00000030268	ENSBTAP00000050635	ENSBTAP00000050633	ENSBTAP00000021100	ENSBTAP00000017212	ENSBTAP00000051397	ENSBTAP00000052556	ENSBTAP00000039287	ENSBTAP00000023849	ENSBTAP00000037403	ENSBTAP00000052714
GO:0048563	P	post-embryonic organ morphogenesis	18	1205	35	25160	9.4e-12	1.2e-08	ENSBTAP00000020475	ENSBTAP00000028652	ENSBTAP00000029126	ENSBTAP00000006557	ENSBTAP00000013316	ENSBTAP00000027644	ENSBTAP00000027527	ENSBTAP00000028347	ENSBTAP00000035423	ENSBTAP00000015631	ENSBTAP00000033786	ENSBTAP00000024626	ENSBTAP00000001628	ENSBTAP00000017605	ENSBTAP00000046844	ENSBTAP00000034896	ENSBTAP00000005332	ENSBTAP00000040446
GO:0009593	P	detection of chemical stimulus	185	1205	2315	25160	2.2e-11	2.8e-08	ENSBTAP00000041554	ENSBTAP00000029156	ENSBTAP00000049781	ENSBTAP00000020969	ENSBTAP00000006124	ENSBTAP00000028824	ENSBTAP00000017630	ENSBTAP00000052201	ENSBTAP00000052202	ENSBTAP00000006327	ENSBTAP00000047678	ENSBTAP00000008047	ENSBTAP00000023807	ENSBTAP00000050141	ENSBTAP00000006329	ENSBTAP00000052491	ENSBTAP00000049623	ENSBTAP00000015816	ENSBTAP00000050186	ENSBTAP00000028184	ENSBTAP00000028185	ENSBTAP00000051757	ENSBTAP00000052806	ENSBTAP00000050342	ENSBTAP00000017224	ENSBTAP00000010530	ENSBTAP00000049418	ENSBTAP00000049822	ENSBTAP00000049831	ENSBTAP00000052714	ENSBTAP00000030268	ENSBTAP00000050635	ENSBTAP00000050633	ENSBTAP00000021100	ENSBTAP00000017212	ENSBTAP00000051397	ENSBTAP00000052556	ENSBTAP00000039287	ENSBTAP00000023849	ENSBTAP00000037403	ENSBTAP00000031587
GO:0007606	P	sensory perception of chemical stimulus	189	1205	2414	25160	6.5e-11	8.3e-08	ENSBTAP00000041554	ENSBTAP00000029156	ENSBTAP00000049781	ENSBTAP00000020969	ENSBTAP00000006124	ENSBTAP00000028824	ENSBTAP00000017630	ENSBTAP00000052201	ENSBTAP00000052202	ENSBTAP00000006327	ENSBTAP00000047678	ENSBTAP00000008047	ENSBTAP00000023807	ENSBTAP00000050141	ENSBTAP00000006329	ENSBTAP00000052491	ENSBTAP00000049623	ENSBTAP00000015816	ENSBTAP00000050186	ENSBTAP00000028184	ENSBTAP00000028185	ENSBTAP00000051757	ENSBTAP00000052806	ENSBTAP00000050342	ENSBTAP00000017224	ENSBTAP00000039192	ENSBTAP00000051616	ENSBTAP00000049418	ENSBTAP00000049822	ENSBTAP00000049831	ENSBTAP00000052714	ENSBTAP00000030268	ENSBTAP00000050635	ENSBTAP00000050633	ENSBTAP00000021100	ENSBTAP00000017212	ENSBTAP00000051397	ENSBTAP00000052556	ENSBTAP00000039287	ENSBTAP00000023849	ENSBTAP00000037403
GO:0004984	F	olfactory receptor activity	174	1205	2211	25160	3e-10	9.6e-08	ENSBTAP00000041554	ENSBTAP00000029156	ENSBTAP00000049781	ENSBTAP00000020969	ENSBTAP00000006124	ENSBTAP00000028824	ENSBTAP00000017630	ENSBTAP00000052201	ENSBTAP00000052202	ENSBTAP00000006327	ENSBTAP00000047678	ENSBTAP00000008047	ENSBTAP00000023807	ENSBTAP00000050141	ENSBTAP00000006329	ENSBTAP00000049623	ENSBTAP00000015816	ENSBTAP00000050186	ENSBTAP00000028184	ENSBTAP00000028185	ENSBTAP00000051757	ENSBTAP00000052806	ENSBTAP00000050342	ENSBTAP00000017224	ENSBTAP00000051616	ENSBTAP00000049418	ENSBTAP00000049822	ENSBTAP00000049831	ENSBTAP00000030195	ENSBTAP00000030268	ENSBTAP00000050635	ENSBTAP00000050633	ENSBTAP00000021100	ENSBTAP00000017212	ENSBTAP00000051397	ENSBTAP00000052556	ENSBTAP00000039287	ENSBTAP00000023849	ENSBTAP00000037403	ENSBTAP00000052714	ENSBTAP00000049308
GO:0031224	C	intrinsic to membrane	532	1205	8899	25160	5.3e-10	1.2e-07	ENSBTAP00000020969	ENSBTAP00000006124	ENSBTAP00000028824	ENSBTAP00000052201	ENSBTAP00000052202	ENSBTAP00000025764	ENSBTAP00000025766	ENSBTAP00000052894	ENSBTAP00000037395	ENSBTAP00000005698	ENSBTAP00000048790	ENSBTAP00000023821	ENSBTAP00000023823	ENSBTAP00000020407	ENSBTAP00000015816	ENSBTAP00000050186	ENSBTAP00000028184	ENSBTAP00000028185	ENSBTAP00000035423	ENSBTAP00000052806	ENSBTAP00000050342	ENSBTAP00000052801	ENSBTAP00000031733	ENSBTAP00000010530	ENSBTAP00000049831	ENSBTAP00000008973	ENSBTAP00000019785	ENSBTAP00000009575	ENSBTAP00000008979	ENSBTAP00000007896	ENSBTAP00000035354	ENSBTAP00000035357	ENSBTAP00000035351	ENSBTAP00000032158	ENSBTAP00000037681	ENSBTAP00000035359	ENSBTAP00000047175	ENSBTAP00000047177	ENSBTAP00000022804	ENSBTAP00000052299	ENSBTAP00000052298
GO:0016021	C	integral to membrane	523	1205	8760	25160	1.1e-09	2.5e-07	ENSBTAP00000020969	ENSBTAP00000006124	ENSBTAP00000028824	ENSBTAP00000052201	ENSBTAP00000052202	ENSBTAP00000025764	ENSBTAP00000025766	ENSBTAP00000052894	ENSBTAP00000037395	ENSBTAP00000005698	ENSBTAP00000048790	ENSBTAP00000023821	ENSBTAP00000023823	ENSBTAP00000020407	ENSBTAP00000015816	ENSBTAP00000050186	ENSBTAP00000028184	ENSBTAP00000028185	ENSBTAP00000035423	ENSBTAP00000052806	ENSBTAP00000050342	ENSBTAP00000052801	ENSBTAP00000031733	ENSBTAP00000010530	ENSBTAP00000049831	ENSBTAP00000008973	ENSBTAP00000019785	ENSBTAP00000009575	ENSBTAP00000008979	ENSBTAP00000007896	ENSBTAP00000035354	ENSBTAP00000035357	ENSBTAP00000035351	ENSBTAP00000032158	ENSBTAP00000037681	ENSBTAP00000035359	ENSBTAP00000047175	ENSBTAP00000047177	ENSBTAP00000022804	ENSBTAP00000052299	ENSBTAP00000052298
GO:0050911	P	detection of chemical stimulus involved in sensory perception of smell	174	1205	2210	25160	2.9e-10	3.7e-07	ENSBTAP00000041554	ENSBTAP00000029156	ENSBTAP00000049781	ENSBTAP00000020969	ENSBTAP00000006124	ENSBTAP00000028824	ENSBTAP00000017630	ENSBTAP00000052201	ENSBTAP00000052202	ENSBTAP00000006327	ENSBTAP00000047678	ENSBTAP00000008047	ENSBTAP00000023807	ENSBTAP00000050141	ENSBTAP00000006329	ENSBTAP00000049623	ENSBTAP00000015816	ENSBTAP00000050186	ENSBTAP00000028184	ENSBTAP00000028185	ENSBTAP00000051757	ENSBTAP00000052806	ENSBTAP00000050342	ENSBTAP00000017224	ENSBTAP00000051616	ENSBTAP00000049418	ENSBTAP00000049822	ENSBTAP00000049831	ENSBTAP00000030195	ENSBTAP00000030268	ENSBTAP00000050635	ENSBTAP00000050633	ENSBTAP00000021100	ENSBTAP00000017212	ENSBTAP00000051397	ENSBTAP00000052556	ENSBTAP00000039287	ENSBTAP00000023849	ENSBTAP00000037403	ENSBTAP00000052714	ENSBTAP00000049308
GO:0007608	P	sensory perception of smell	180	1205	2322	25160	4.2e-10	5.4e-07	ENSBTAP00000041554	ENSBTAP00000029156	ENSBTAP00000049781	ENSBTAP00000020969	ENSBTAP00000006124	ENSBTAP00000028824	ENSBTAP00000017630	ENSBTAP00000052201	ENSBTAP00000052202	ENSBTAP00000006327	ENSBTAP00000047678	ENSBTAP00000008047	ENSBTAP00000023807	ENSBTAP00000050141	ENSBTAP00000006329	ENSBTAP00000049623	ENSBTAP00000015816	ENSBTAP00000050186	ENSBTAP00000028184	ENSBTAP00000028185	ENSBTAP00000051757	ENSBTAP00000052806	ENSBTAP00000050342	ENSBTAP00000017224	ENSBTAP00000039192	ENSBTAP00000051616	ENSBTAP00000049418	ENSBTAP00000049822	ENSBTAP00000049831	ENSBTAP00000030195	ENSBTAP00000030268	ENSBTAP00000050635	ENSBTAP00000050633	ENSBTAP00000021100	ENSBTAP00000017212	ENSBTAP00000051397	ENSBTAP00000052556	ENSBTAP00000039287	ENSBTAP00000023849	ENSBTAP00000037403	ENSBTAP00000052714
GO:0044459	C	plasma membrane part	317	1205	4837	25160	3.1e-09	7e-07	ENSBTAP00000039211	ENSBTAP00000000256	ENSBTAP00000004588	ENSBTAP00000041426	ENSBTAP00000017224	ENSBTAP00000018907	ENSBTAP00000045240	ENSBTAP00000025764	ENSBTAP00000025766	ENSBTAP00000006320	ENSBTAP00000026154	ENSBTAP00000016352	ENSBTAP00000020806	ENSBTAP00000037395	ENSBTAP00000005698	ENSBTAP00000048790	ENSBTAP00000010394	ENSBTAP00000025286	ENSBTAP00000023821	ENSBTAP00000023823	ENSBTAP00000019911	ENSBTAP00000034822	ENSBTAP00000003821	ENSBTAP00000047017	ENSBTAP00000007764	ENSBTAP00000020240	ENSBTAP00000018026	ENSBTAP00000003829	ENSBTAP00000046313	ENSBTAP00000050909	ENSBTAP00000031529	ENSBTAP00000022603	ENSBTAP00000046844	ENSBTAP00000012863	ENSBTAP00000024169	ENSBTAP00000031733	ENSBTAP00000029359	ENSBTAP00000050258	ENSBTAP00000010530	ENSBTAP00000003229	ENSBTAP00000007685
GO:0004930	F	G-protein coupled receptor activity	202	1205	2810	25160	1e-08	3.2e-06	ENSBTAP00000041554	ENSBTAP00000029156	ENSBTAP00000004588	ENSBTAP00000020969	ENSBTAP00000006124	ENSBTAP00000028824	ENSBTAP00000017630	ENSBTAP00000052201	ENSBTAP00000052202	ENSBTAP00000006327	ENSBTAP00000047678	ENSBTAP00000008047	ENSBTAP00000023807	ENSBTAP00000050141	ENSBTAP00000006329	ENSBTAP00000052491	ENSBTAP00000049623	ENSBTAP00000015816	ENSBTAP00000050186	ENSBTAP00000007764	ENSBTAP00000028184	ENSBTAP00000028185	ENSBTAP00000018026	ENSBTAP00000052806	ENSBTAP00000029126	ENSBTAP00000050342	ENSBTAP00000017224	ENSBTAP00000031733	ENSBTAP00000039192	ENSBTAP00000051616	ENSBTAP00000049418	ENSBTAP00000049822	ENSBTAP00000049831	ENSBTAP00000030195	ENSBTAP00000030268	ENSBTAP00000050635	ENSBTAP00000050633	ENSBTAP00000021100	ENSBTAP00000017212	ENSBTAP00000051397	ENSBTAP00000052556
GO:0031012	C	extracellular matrix	78	1205	799	25160	1.6e-08	3.7e-06	ENSBTAP00000045258	ENSBTAP00000052788	ENSBTAP00000026827	ENSBTAP00000006557	ENSBTAP00000028129	ENSBTAP00000050909	ENSBTAP00000024169	ENSBTAP00000044340	ENSBTAP00000044341	ENSBTAP00000052785	ENSBTAP00000037179	ENSBTAP00000051130	ENSBTAP00000019896	ENSBTAP00000009531	ENSBTAP00000019305	ENSBTAP00000022223	ENSBTAP00000023245	ENSBTAP00000022647	ENSBTAP00000006305	ENSBTAP00000052473	ENSBTAP00000045291	ENSBTAP00000024586	ENSBTAP00000009011	ENSBTAP00000018302	ENSBTAP00000001310	ENSBTAP00000029257	ENSBTAP00000041939	ENSBTAP00000015166	ENSBTAP00000007981	ENSBTAP00000025120	ENSBTAP00000045410	ENSBTAP00000028276	ENSBTAP00000048802	ENSBTAP00000026111	ENSBTAP00000041534	ENSBTAP00000019848	ENSBTAP00000015890	ENSBTAP00000031460	ENSBTAP00000022744	ENSBTAP00000049801	ENSBTAP00000020085
GO:0007600	P	sensory perception	239	1205	3427	25160	4e-09	5.2e-06	ENSBTAP00000041554	ENSBTAP00000029156	ENSBTAP00000043469	ENSBTAP00000049781	ENSBTAP00000020969	ENSBTAP00000006124	ENSBTAP00000028824	ENSBTAP00000017630	ENSBTAP00000052201	ENSBTAP00000052202	ENSBTAP00000045240	ENSBTAP00000006327	ENSBTAP00000047678	ENSBTAP00000008047	ENSBTAP00000008138	ENSBTAP00000050141	ENSBTAP00000004905	ENSBTAP00000006329	ENSBTAP00000052491	ENSBTAP00000049623	ENSBTAP00000015816	ENSBTAP00000050186	ENSBTAP00000047017	ENSBTAP00000028184	ENSBTAP00000028185	ENSBTAP00000051757	ENSBTAP00000021140	ENSBTAP00000052806	ENSBTAP00000050342	ENSBTAP00000023304	ENSBTAP00000039192	ENSBTAP00000031587	ENSBTAP00000051616	ENSBTAP00000049418	ENSBTAP00000049822	ENSBTAP00000049831	ENSBTAP00000017224	ENSBTAP00000030195	ENSBTAP00000030268	ENSBTAP00000001304	ENSBTAP00000022005
GO:0048609	P	reproductive process in a multicellular organism	67	1205	620	25160	4.9e-09	6.3e-06	ENSBTAP00000049868	ENSBTAP00000003576	ENSBTAP00000011787	ENSBTAP00000033786	ENSBTAP00000027003	ENSBTAP00000049862	ENSBTAP00000045492	ENSBTAP00000001674	ENSBTAP00000012291	ENSBTAP00000047678	ENSBTAP00000051281	ENSBTAP00000002954	ENSBTAP00000016620	ENSBTAP00000046844	ENSBTAP00000052894	ENSBTAP00000045934	ENSBTAP00000012863	ENSBTAP00000036658	ENSBTAP00000010340	ENSBTAP00000029126	ENSBTAP00000032365	ENSBTAP00000032366	ENSBTAP00000050635	ENSBTAP00000009854	ENSBTAP00000007764	ENSBTAP00000027232	ENSBTAP00000020003	ENSBTAP00000004905	ENSBTAP00000006089	ENSBTAP00000052165	ENSBTAP00000009002	ENSBTAP00000044487	ENSBTAP00000038143	ENSBTAP00000040446	ENSBTAP00000050836	ENSBTAP00000016523	ENSBTAP00000036910	ENSBTAP00000016856	ENSBTAP00000038799	ENSBTAP00000012827	ENSBTAP00000046988
GO:0032504	P	multicellular organism reproduction	67	1205	620	25160	4.9e-09	6.3e-06	ENSBTAP00000049868	ENSBTAP00000003576	ENSBTAP00000011787	ENSBTAP00000033786	ENSBTAP00000027003	ENSBTAP00000049862	ENSBTAP00000045492	ENSBTAP00000001674	ENSBTAP00000012291	ENSBTAP00000047678	ENSBTAP00000051281	ENSBTAP00000002954	ENSBTAP00000016620	ENSBTAP00000046844	ENSBTAP00000052894	ENSBTAP00000045934	ENSBTAP00000012863	ENSBTAP00000036658	ENSBTAP00000010340	ENSBTAP00000029126	ENSBTAP00000032365	ENSBTAP00000032366	ENSBTAP00000050635	ENSBTAP00000009854	ENSBTAP00000007764	ENSBTAP00000027232	ENSBTAP00000020003	ENSBTAP00000004905	ENSBTAP00000006089	ENSBTAP00000052165	ENSBTAP00000009002	ENSBTAP00000044487	ENSBTAP00000038143	ENSBTAP00000040446	ENSBTAP00000050836	ENSBTAP00000016523	ENSBTAP00000036910	ENSBTAP00000016856	ENSBTAP00000038799	ENSBTAP00000012827	ENSBTAP00000046988
GO:0005044	F	scavenger receptor activity	22	1205	106	25160	8e-08	2.6e-05	ENSBTAP00000052788	ENSBTAP00000028129	ENSBTAP00000050909	ENSBTAP00000049864	ENSBTAP00000028127	ENSBTAP00000013918	ENSBTAP00000048275	ENSBTAP00000052299	ENSBTAP00000047507	ENSBTAP00000024586	ENSBTAP00000016516	ENSBTAP00000022103	ENSBTAP00000052473	ENSBTAP00000051948	ENSBTAP00000007896	ENSBTAP00000015890	ENSBTAP00000051763	ENSBTAP00000052853	ENSBTAP00000051333	ENSBTAP00000049342	ENSBTAP00000049280	ENSBTAP00000052785
GO:0005578	C	proteinaceous extracellular matrix	69	1205	712	25160	1.4e-07	3.2e-05	ENSBTAP00000045258	ENSBTAP00000022647	ENSBTAP00000026827	ENSBTAP00000006557	ENSBTAP00000028129	ENSBTAP00000050909	ENSBTAP00000009564	ENSBTAP00000044340	ENSBTAP00000044341	ENSBTAP00000052785	ENSBTAP00000037179	ENSBTAP00000051130	ENSBTAP00000019896	ENSBTAP00000009531	ENSBTAP00000019305	ENSBTAP00000022223	ENSBTAP00000013702	ENSBTAP00000006305	ENSBTAP00000019848	ENSBTAP00000045291	ENSBTAP00000009011	ENSBTAP00000018302	ENSBTAP00000001310	ENSBTAP00000029257	ENSBTAP00000041939	ENSBTAP00000015166	ENSBTAP00000007981	ENSBTAP00000025120	ENSBTAP00000045410	ENSBTAP00000028276	ENSBTAP00000048802	ENSBTAP00000026111	ENSBTAP00000024169	ENSBTAP00000015890	ENSBTAP00000031460	ENSBTAP00000022744	ENSBTAP00000049801	ENSBTAP00000020085	ENSBTAP00000023573	ENSBTAP00000049864	ENSBTAP00000052500
GO:0015239	F	multidrug transporter activity	17	1205	64	25160	1.2e-07	3.8e-05	ENSBTAP00000031650	ENSBTAP00000031647	ENSBTAP00000030462	ENSBTAP00000014421	ENSBTAP00000046814	ENSBTAP00000035354	ENSBTAP00000044742	ENSBTAP00000010182	ENSBTAP00000014417	ENSBTAP00000044493	ENSBTAP00000035357	ENSBTAP00000035351	ENSBTAP00000035361	ENSBTAP00000036813	ENSBTAP00000020806	ENSBTAP00000035359	ENSBTAP00000007685
GO:0030670	C	phagocytic vesicle membrane	16	1205	59	25160	2.2e-07	5e-05	ENSBTAP00000052788	ENSBTAP00000051333	ENSBTAP00000049864	ENSBTAP00000028129	ENSBTAP00000050909	ENSBTAP00000052473	ENSBTAP00000052853	ENSBTAP00000052785	ENSBTAP00000047507	ENSBTAP00000028127	ENSBTAP00000049280	ENSBTAP00000052299	ENSBTAP00000049342	ENSBTAP00000015890	ENSBTAP00000048275	ENSBTAP00000051948
GO:0042613	C	MHC class II protein complex	16	1205	59	25160	2.2e-07	5e-05	ENSBTAP00000011787	ENSBTAP00000043599	ENSBTAP00000019939	ENSBTAP00000045944	ENSBTAP00000046309	ENSBTAP00000014160	ENSBTAP00000003953	ENSBTAP00000019800	ENSBTAP00000018484	ENSBTAP00000034180	ENSBTAP00000026100	ENSBTAP00000045934	ENSBTAP00000034179	ENSBTAP00000030507	ENSBTAP00000022181	ENSBTAP00000036155
GO:0016820	F	hydrolase activity, acting on acid anhydrides, catalyzing transmembrane movement of substances	39	1205	307	25160	2.2e-07	7.1e-05	ENSBTAP00000031650	ENSBTAP00000030462	ENSBTAP00000011787	ENSBTAP00000049907	ENSBTAP00000022402	ENSBTAP00000040151	ENSBTAP00000014421	ENSBTAP00000051281	ENSBTAP00000020806	ENSBTAP00000035361	ENSBTAP00000045934	ENSBTAP00000009067	ENSBTAP00000033425	ENSBTAP00000047017	ENSBTAP00000046814	ENSBTAP00000031803	ENSBTAP00000036813	ENSBTAP00000045944	ENSBTAP00000030507	ENSBTAP00000023982	ENSBTAP00000007685	ENSBTAP00000031647	ENSBTAP00000023278	ENSBTAP00000028347	ENSBTAP00000012328	ENSBTAP00000014417	ENSBTAP00000035354	ENSBTAP00000034167	ENSBTAP00000035351	ENSBTAP00000035359	ENSBTAP00000003953	ENSBTAP00000041369	ENSBTAP00000036155	ENSBTAP00000046309	ENSBTAP00000044742	ENSBTAP00000035357	ENSBTAP00000010182	ENSBTAP00000044493	ENSBTAP00000004518
GO:0048610	P	reproductive cellular process	24	1205	123	25160	5.8e-08	7.4e-05	ENSBTAP00000052023	ENSBTAP00000027003	ENSBTAP00000041534	ENSBTAP00000038769	ENSBTAP00000033786	ENSBTAP00000046844	ENSBTAP00000004905	ENSBTAP00000010610	ENSBTAP00000006089	ENSBTAP00000044487	ENSBTAP00000052907	ENSBTAP00000016523	ENSBTAP00000013812	ENSBTAP00000025086	ENSBTAP00000010340	ENSBTAP00000046988	ENSBTAP00000006924	ENSBTAP00000032052	ENSBTAP00000009002	ENSBTAP00000008330	ENSBTAP00000022631	ENSBTAP00000012582	ENSBTAP00000019851	ENSBTAP00000027199
GO:0022610	P	biological adhesion	137	1205	1764	25160	6.2e-08	8e-05	ENSBTAP00000032158	ENSBTAP00000018907	ENSBTAP00000045240	ENSBTAP00000017732	ENSBTAP00000032645	ENSBTAP00000005698	ENSBTAP00000048790	ENSBTAP00000001310	ENSBTAP00000003821	ENSBTAP00000035423	ENSBTAP00000019848	ENSBTAP00000031460	ENSBTAP00000036729	ENSBTAP00000026035	ENSBTAP00000028955	ENSBTAP00000022005	ENSBTAP00000027527	ENSBTAP00000007896	ENSBTAP00000024586	ENSBTAP00000027035	ENSBTAP00000043771	ENSBTAP00000013799	ENSBTAP00000001628	ENSBTAP00000008454	ENSBTAP00000020475	ENSBTAP00000048524	ENSBTAP00000007926	ENSBTAP00000025055	ENSBTAP00000029228	ENSBTAP00000017022	ENSBTAP00000031748	ENSBTAP00000005332	ENSBTAP00000022647	ENSBTAP00000006557	ENSBTAP00000041534	ENSBTAP00000045492	ENSBTAP00000051130	ENSBTAP00000003121	ENSBTAP00000019305	ENSBTAP00000033786	ENSBTAP00000041633
GO:0030855	P	epithelial cell differentiation	48	1205	410	25160	8.8e-08	0.00011	ENSBTAP00000052788	ENSBTAP00000031647	ENSBTAP00000028129	ENSBTAP00000050909	ENSBTAP00000024169	ENSBTAP00000046844	ENSBTAP00000052785	ENSBTAP00000028127	ENSBTAP00000015828	ENSBTAP00000016620	ENSBTAP00000026154	ENSBTAP00000020806	ENSBTAP00000048275	ENSBTAP00000049864	ENSBTAP00000001192	ENSBTAP00000051333	ENSBTAP00000023700	ENSBTAP00000047507	ENSBTAP00000002538	ENSBTAP00000035838	ENSBTAP00000034542	ENSBTAP00000015890	ENSBTAP00000002822	ENSBTAP00000044742	ENSBTAP00000018382	ENSBTAP00000036815	ENSBTAP00000025479	ENSBTAP00000012827	ENSBTAP00000028955	ENSBTAP00000052473	ENSBTAP00000051948	ENSBTAP00000038143	ENSBTAP00000013898	ENSBTAP00000040129	ENSBTAP00000051503	ENSBTAP00000008454	ENSBTAP00000020475	ENSBTAP00000040977	ENSBTAP00000044091	ENSBTAP00000052853	ENSBTAP00000013316
GO:0002504	P	antigen processing and presentation of peptide or polysaccharide antigen via MHC class II	15	1205	47	25160	9e-08	0.00011	ENSBTAP00000011787	ENSBTAP00000043599	ENSBTAP00000019939	ENSBTAP00000045944	ENSBTAP00000046309	ENSBTAP00000003953	ENSBTAP00000019800	ENSBTAP00000018484	ENSBTAP00000034180	ENSBTAP00000026100	ENSBTAP00000045934	ENSBTAP00000034179	ENSBTAP00000030507	ENSBTAP00000022181	ENSBTAP00000036155
GO:0045494	P	photoreceptor cell maintenance	18	1205	71	25160	9.3e-08	0.00012	ENSBTAP00000032365	ENSBTAP00000001304	ENSBTAP00000043469	ENSBTAP00000028652	ENSBTAP00000013316	ENSBTAP00000022005	ENSBTAP00000007926	ENSBTAP00000012328	ENSBTAP00000047434	ENSBTAP00000007490	ENSBTAP00000004518	ENSBTAP00000034167	ENSBTAP00000032366	ENSBTAP00000051281	ENSBTAP00000017605	ENSBTAP00000023982	ENSBTAP00000001628	ENSBTAP00000029285
GO:0007565	P	female pregnancy	39	1205	296	25160	9.4e-08	0.00012	ENSBTAP00000003576	ENSBTAP00000001164	ENSBTAP00000037647	ENSBTAP00000012685	ENSBTAP00000044340	ENSBTAP00000044341	ENSBTAP00000048913	ENSBTAP00000037666	ENSBTAP00000051130	ENSBTAP00000015828	ENSBTAP00000009701	ENSBTAP00000006167	ENSBTAP00000018996	ENSBTAP00000049318	ENSBTAP00000007525	ENSBTAP00000007764	ENSBTAP00000018026	ENSBTAP00000007381	ENSBTAP00000050436	ENSBTAP00000049801	ENSBTAP00000015166	ENSBTAP00000052699	ENSBTAP00000047689	ENSBTAP00000022005	ENSBTAP00000027020	ENSBTAP00000037567	ENSBTAP00000011510	ENSBTAP00000007838	ENSBTAP00000041426	ENSBTAP00000041034	ENSBTAP00000047332	ENSBTAP00000017669	ENSBTAP00000032067	ENSBTAP00000009007	ENSBTAP00000050870	ENSBTAP00000024358	ENSBTAP00000007507	ENSBTAP00000033188	ENSBTAP00000007371
GO:0007155	P	cell adhesion	136	1205	1762	25160	9.8e-08	0.00013	ENSBTAP00000032158	ENSBTAP00000018907	ENSBTAP00000045240	ENSBTAP00000017732	ENSBTAP00000032645	ENSBTAP00000005698	ENSBTAP00000048790	ENSBTAP00000001310	ENSBTAP00000003821	ENSBTAP00000035423	ENSBTAP00000019848	ENSBTAP00000031460	ENSBTAP00000036729	ENSBTAP00000026035	ENSBTAP00000028955	ENSBTAP00000022005	ENSBTAP00000027527	ENSBTAP00000007896	ENSBTAP00000024586	ENSBTAP00000027035	ENSBTAP00000043771	ENSBTAP00000013799	ENSBTAP00000001628	ENSBTAP00000008454	ENSBTAP00000020475	ENSBTAP00000048524	ENSBTAP00000007926	ENSBTAP00000025055	ENSBTAP00000029228	ENSBTAP00000017022	ENSBTAP00000031748	ENSBTAP00000005332	ENSBTAP00000022647	ENSBTAP00000006557	ENSBTAP00000041534	ENSBTAP00000045492	ENSBTAP00000051130	ENSBTAP00000003121	ENSBTAP00000019305	ENSBTAP00000033786	ENSBTAP00000024229
GO:0048588	P	developmental cell growth	13	1205	35	25160	1.5e-07	0.0002	ENSBTAP00000051481	ENSBTAP00000027199	ENSBTAP00000022005	ENSBTAP00000027003	ENSBTAP00000044340	ENSBTAP00000044341	ENSBTAP00000001893	ENSBTAP00000051130	ENSBTAP00000025564	ENSBTAP00000012582	ENSBTAP00000049801	ENSBTAP00000015166	ENSBTAP00000033188
GO:0042612	C	MHC class I protein complex	27	1205	180	25160	9.7e-07	0.00022	ENSBTAP00000031126	ENSBTAP00000042565	ENSBTAP00000000279	ENSBTAP00000042561	ENSBTAP00000006320	ENSBTAP00000016352	ENSBTAP00000037395	ENSBTAP00000004214	ENSBTAP00000026794	ENSBTAP00000048472	ENSBTAP00000038862	ENSBTAP00000048626	ENSBTAP00000017224	ENSBTAP00000050763	ENSBTAP00000013413	ENSBTAP00000035745	ENSBTAP00000052375	ENSBTAP00000052232	ENSBTAP00000011795	ENSBTAP00000009299	ENSBTAP00000014160	ENSBTAP00000049202	ENSBTAP00000016194	ENSBTAP00000025832	ENSBTAP00000052134	ENSBTAP00000002400	ENSBTAP00000021451
GO:0005576	C	extracellular region	297	1205	4763	25160	1e-06	0.00024	ENSBTAP00000016680	ENSBTAP00000039833	ENSBTAP00000004588	ENSBTAP00000027035	ENSBTAP00000030474	ENSBTAP00000018907	ENSBTAP00000027020	ENSBTAP00000051229	ENSBTAP00000045240	ENSBTAP00000017732	ENSBTAP00000026846	ENSBTAP00000013918	ENSBTAP00000025846	ENSBTAP00000048099	ENSBTAP00000021759	ENSBTAP00000052473	ENSBTAP00000018996	ENSBTAP00000049318	ENSBTAP00000037647	ENSBTAP00000001310	ENSBTAP00000003821	ENSBTAP00000017669	ENSBTAP00000018026	ENSBTAP00000018584	ENSBTAP00000048813	ENSBTAP00000050909	ENSBTAP00000022603	ENSBTAP00000046844	ENSBTAP00000019848	ENSBTAP00000015890	ENSBTAP00000028060	ENSBTAP00000030444	ENSBTAP00000045258	ENSBTAP00000036729	ENSBTAP00000026035	ENSBTAP00000028955	ENSBTAP00000008973	ENSBTAP00000022005	ENSBTAP00000036092	ENSBTAP00000009575	ENSBTAP00000008979
GO:0043954	P	cellular component maintenance	19	1205	88	25160	3.6e-07	0.00046	ENSBTAP00000032365	ENSBTAP00000001304	ENSBTAP00000000256	ENSBTAP00000043469	ENSBTAP00000028652	ENSBTAP00000013316	ENSBTAP00000022005	ENSBTAP00000007926	ENSBTAP00000012328	ENSBTAP00000047434	ENSBTAP00000007490	ENSBTAP00000004518	ENSBTAP00000034167	ENSBTAP00000032366	ENSBTAP00000051281	ENSBTAP00000017605	ENSBTAP00000023982	ENSBTAP00000001628	ENSBTAP00000029285
GO:0048569	P	post-embryonic organ development	20	1205	98	25160	3.9e-07	0.0005	ENSBTAP00000020475	ENSBTAP00000028652	ENSBTAP00000029126	ENSBTAP00000006557	ENSBTAP00000013316	ENSBTAP00000027644	ENSBTAP00000027527	ENSBTAP00000028347	ENSBTAP00000035423	ENSBTAP00000015631	ENSBTAP00000033786	ENSBTAP00000024626	ENSBTAP00000001628	ENSBTAP00000017605	ENSBTAP00000046844	ENSBTAP00000018040	ENSBTAP00000034896	ENSBTAP00000031529	ENSBTAP00000005332	ENSBTAP00000040446
GO:0001667	P	ameboidal cell migration	8	1205	10	25160	5.4e-07	0.00069	ENSBTAP00000040966	ENSBTAP00000029126	ENSBTAP00000003981	ENSBTAP00000027003	ENSBTAP00000029228	ENSBTAP00000001893	ENSBTAP00000025331	ENSBTAP00000031529
GO:0015630	C	microtubule cytoskeleton	87	1205	1066	25160	3.2e-06	0.00071	ENSBTAP00000026846	ENSBTAP00000019733	ENSBTAP00000019629	ENSBTAP00000052961	ENSBTAP00000010631	ENSBTAP00000008586	ENSBTAP00000028060	ENSBTAP00000012193	ENSBTAP00000013812	ENSBTAP00000028226	ENSBTAP00000024702	ENSBTAP00000048080	ENSBTAP00000006131	ENSBTAP00000027030	ENSBTAP00000032158	ENSBTAP00000024536	ENSBTAP00000001628	ENSBTAP00000009103	ENSBTAP00000038681	ENSBTAP00000004518	ENSBTAP00000012582	ENSBTAP00000038178	ENSBTAP00000005980	ENSBTAP00000000740	ENSBTAP00000003121	ENSBTAP00000015487	ENSBTAP00000001438	ENSBTAP00000036658	ENSBTAP00000047378	ENSBTAP00000047379	ENSBTAP00000014288	ENSBTAP00000009791	ENSBTAP00000018792	ENSBTAP00000006833	ENSBTAP00000012932	ENSBTAP00000042828	ENSBTAP00000034167	ENSBTAP00000029161	ENSBTAP00000017605	ENSBTAP00000029328	ENSBTAP00000022902
GO:0016817	F	hydrolase activity, acting on acid anhydrides	113	1205	1487	25160	2.6e-06	0.00083	ENSBTAP00000029524	ENSBTAP00000016055	ENSBTAP00000019733	ENSBTAP00000043469	ENSBTAP00000020806	ENSBTAP00000009067	ENSBTAP00000004905	ENSBTAP00000052961	ENSBTAP00000046814	ENSBTAP00000035421	ENSBTAP00000052801	ENSBTAP00000045944	ENSBTAP00000007685	ENSBTAP00000024702	ENSBTAP00000017623	ENSBTAP00000048080	ENSBTAP00000035357	ENSBTAP00000035351	ENSBTAP00000024536	ENSBTAP00000033620	ENSBTAP00000035359	ENSBTAP00000003953	ENSBTAP00000036155	ENSBTAP00000019440	ENSBTAP00000009103	ENSBTAP00000042856	ENSBTAP00000033440	ENSBTAP00000004518	ENSBTAP00000038178	ENSBTAP00000052290	ENSBTAP00000030462	ENSBTAP00000022402	ENSBTAP00000025331	ENSBTAP00000017205	ENSBTAP00000040529	ENSBTAP00000020043	ENSBTAP00000035361	ENSBTAP00000045934	ENSBTAP00000033425	ENSBTAP00000027206	ENSBTAP00000040966
GO:0042626	F	ATPase activity, coupled to transmembrane movement of substances	34	1205	286	25160	4.8e-06	0.0016	ENSBTAP00000031650	ENSBTAP00000030462	ENSBTAP00000011787	ENSBTAP00000049907	ENSBTAP00000022402	ENSBTAP00000040151	ENSBTAP00000014421	ENSBTAP00000020806	ENSBTAP00000035361	ENSBTAP00000045934	ENSBTAP00000009067	ENSBTAP00000033425	ENSBTAP00000047017	ENSBTAP00000046814	ENSBTAP00000036813	ENSBTAP00000045944	ENSBTAP00000030507	ENSBTAP00000023982	ENSBTAP00000007685	ENSBTAP00000031647	ENSBTAP00000014417	ENSBTAP00000035354	ENSBTAP00000034167	ENSBTAP00000035351	ENSBTAP00000035359	ENSBTAP00000003953	ENSBTAP00000041369	ENSBTAP00000036155	ENSBTAP00000046309	ENSBTAP00000044742	ENSBTAP00000035357	ENSBTAP00000010182	ENSBTAP00000044493	ENSBTAP00000004518
GO:0043492	F	ATPase activity, coupled to movement of substances	34	1205	287	25160	5.2e-06	0.0017	ENSBTAP00000031650	ENSBTAP00000030462	ENSBTAP00000011787	ENSBTAP00000049907	ENSBTAP00000022402	ENSBTAP00000040151	ENSBTAP00000014421	ENSBTAP00000020806	ENSBTAP00000035361	ENSBTAP00000045934	ENSBTAP00000009067	ENSBTAP00000033425	ENSBTAP00000047017	ENSBTAP00000046814	ENSBTAP00000036813	ENSBTAP00000045944	ENSBTAP00000030507	ENSBTAP00000023982	ENSBTAP00000007685	ENSBTAP00000031647	ENSBTAP00000014417	ENSBTAP00000035354	ENSBTAP00000034167	ENSBTAP00000035351	ENSBTAP00000035359	ENSBTAP00000003953	ENSBTAP00000041369	ENSBTAP00000036155	ENSBTAP00000046309	ENSBTAP00000044742	ENSBTAP00000035357	ENSBTAP00000010182	ENSBTAP00000044493	ENSBTAP00000004518
GO:0005606	C	laminin-1 complex	9	1205	23	25160	9.1e-06	0.0021	ENSBTAP00000003981	ENSBTAP00000024169	ENSBTAP00000044340	ENSBTAP00000044341	ENSBTAP00000051130	ENSBTAP00000022005	ENSBTAP00000023245	ENSBTAP00000049801	ENSBTAP00000015166
GO:0046977	F	TAP binding	10	1205	29	25160	7.2e-06	0.0023	ENSBTAP00000011787	ENSBTAP00000016055	ENSBTAP00000046309	ENSBTAP00000001192	ENSBTAP00000003953	ENSBTAP00000045934	ENSBTAP00000045944	ENSBTAP00000030507	ENSBTAP00000026300	ENSBTAP00000036155
GO:0044421	C	extracellular region part	245	1205	3923	25160	1.2e-05	0.0026	ENSBTAP00000016680	ENSBTAP00000052907	ENSBTAP00000027035	ENSBTAP00000030474	ENSBTAP00000018907	ENSBTAP00000048156	ENSBTAP00000051229	ENSBTAP00000045240	ENSBTAP00000017732	ENSBTAP00000013918	ENSBTAP00000025846	ENSBTAP00000021759	ENSBTAP00000052473	ENSBTAP00000018996	ENSBTAP00000049318	ENSBTAP00000037647	ENSBTAP00000001310	ENSBTAP00000007764	ENSBTAP00000018026	ENSBTAP00000048813	ENSBTAP00000050909	ENSBTAP00000022603	ENSBTAP00000046844	ENSBTAP00000019848	ENSBTAP00000015890	ENSBTAP00000028060	ENSBTAP00000030444	ENSBTAP00000045258	ENSBTAP00000028955	ENSBTAP00000025851	ENSBTAP00000022005	ENSBTAP00000036092	ENSBTAP00000009575	ENSBTAP00000008979	ENSBTAP00000007896	ENSBTAP00000028229	ENSBTAP00000024626	ENSBTAP00000025455	ENSBTAP00000002122	ENSBTAP00000051130	ENSBTAP00000003953
GO:0050890	P	cognition	245	1205	3829	25160	2.2e-06	0.0028	ENSBTAP00000041554	ENSBTAP00000029156	ENSBTAP00000043469	ENSBTAP00000049781	ENSBTAP00000020969	ENSBTAP00000006124	ENSBTAP00000028824	ENSBTAP00000016523	ENSBTAP00000052201	ENSBTAP00000052202	ENSBTAP00000045240	ENSBTAP00000006327	ENSBTAP00000047678	ENSBTAP00000008047	ENSBTAP00000008138	ENSBTAP00000050141	ENSBTAP00000041391	ENSBTAP00000004905	ENSBTAP00000006329	ENSBTAP00000025286	ENSBTAP00000049623	ENSBTAP00000015816	ENSBTAP00000050186	ENSBTAP00000047017	ENSBTAP00000028184	ENSBTAP00000028185	ENSBTAP00000051757	ENSBTAP00000021140	ENSBTAP00000052806	ENSBTAP00000050342	ENSBTAP00000023304	ENSBTAP00000039192	ENSBTAP00000031587	ENSBTAP00000051616	ENSBTAP00000017630	ENSBTAP00000049822	ENSBTAP00000049831	ENSBTAP00000017224	ENSBTAP00000030195	ENSBTAP00000030268	ENSBTAP00000001304
GO:0017111	F	nucleoside-triphosphatase activity	106	1205	1414	25160	9.2e-06	0.003	ENSBTAP00000029524	ENSBTAP00000016055	ENSBTAP00000019733	ENSBTAP00000043469	ENSBTAP00000020806	ENSBTAP00000009067	ENSBTAP00000004905	ENSBTAP00000052961	ENSBTAP00000035359	ENSBTAP00000035421	ENSBTAP00000052801	ENSBTAP00000045944	ENSBTAP00000007685	ENSBTAP00000024702	ENSBTAP00000017623	ENSBTAP00000048080	ENSBTAP00000035357	ENSBTAP00000035351	ENSBTAP00000024536	ENSBTAP00000033620	ENSBTAP00000046814	ENSBTAP00000003953	ENSBTAP00000036155	ENSBTAP00000019440	ENSBTAP00000009103	ENSBTAP00000042856	ENSBTAP00000033440	ENSBTAP00000004518	ENSBTAP00000038178	ENSBTAP00000052290	ENSBTAP00000030462	ENSBTAP00000022402	ENSBTAP00000025331	ENSBTAP00000040151	ENSBTAP00000040529	ENSBTAP00000020043	ENSBTAP00000035361	ENSBTAP00000045934	ENSBTAP00000033425	ENSBTAP00000027206	ENSBTAP00000040966
GO:0016462	F	pyrophosphatase activity	108	1205	1454	25160	1.1e-05	0.0035	ENSBTAP00000029524	ENSBTAP00000016055	ENSBTAP00000019733	ENSBTAP00000043469	ENSBTAP00000020806	ENSBTAP00000009067	ENSBTAP00000004905	ENSBTAP00000052961	ENSBTAP00000046814	ENSBTAP00000035421	ENSBTAP00000052801	ENSBTAP00000045944	ENSBTAP00000007685	ENSBTAP00000024702	ENSBTAP00000017623	ENSBTAP00000048080	ENSBTAP00000035357	ENSBTAP00000035351	ENSBTAP00000024536	ENSBTAP00000033620	ENSBTAP00000035359	ENSBTAP00000003953	ENSBTAP00000036155	ENSBTAP00000019440	ENSBTAP00000009103	ENSBTAP00000042856	ENSBTAP00000033440	ENSBTAP00000004518	ENSBTAP00000038178	ENSBTAP00000052290	ENSBTAP00000030462	ENSBTAP00000022402	ENSBTAP00000025331	ENSBTAP00000017205	ENSBTAP00000040529	ENSBTAP00000020043	ENSBTAP00000035361	ENSBTAP00000045934	ENSBTAP00000033425	ENSBTAP00000027206	ENSBTAP00000040966
GO:0009611	P	response to wounding	118	1205	1576	25160	3e-06	0.0038	ENSBTAP00000037647	ENSBTAP00000023821	ENSBTAP00000049318	ENSBTAP00000023823	ENSBTAP00000025846	ENSBTAP00000001310	ENSBTAP00000018584	ENSBTAP00000046313	ENSBTAP00000050909	ENSBTAP00000046844	ENSBTAP00000019848	ENSBTAP00000015890	ENSBTAP00000010394	ENSBTAP00000010530	ENSBTAP00000022662	ENSBTAP00000022005	ENSBTAP00000017623	ENSBTAP00000004648	ENSBTAP00000008979	ENSBTAP00000000958	ENSBTAP00000020085	ENSBTAP00000027232	ENSBTAP00000045258	ENSBTAP00000025055	ENSBTAP00000029228	ENSBTAP00000042856	ENSBTAP00000020185	ENSBTAP00000029340	ENSBTAP00000032520	ENSBTAP00000028129	ENSBTAP00000036263	ENSBTAP00000009564	ENSBTAP00000041534	ENSBTAP00000012827	ENSBTAP00000037666	ENSBTAP00000051130	ENSBTAP00000002953	ENSBTAP00000002954	ENSBTAP00000017752	ENSBTAP00000047973	ENSBTAP00000044117
GO:0043259	C	laminin-10 complex	8	1205	19	25160	1.9e-05	0.0043	ENSBTAP00000003981	ENSBTAP00000044340	ENSBTAP00000044341	ENSBTAP00000051130	ENSBTAP00000022005	ENSBTAP00000023245	ENSBTAP00000049801	ENSBTAP00000015166
GO:0043256	C	laminin complex	9	1205	26	25160	2e-05	0.0046	ENSBTAP00000003981	ENSBTAP00000024169	ENSBTAP00000044340	ENSBTAP00000044341	ENSBTAP00000051130	ENSBTAP00000022005	ENSBTAP00000023245	ENSBTAP00000049801	ENSBTAP00000015166
GO:0015238	F	drug transmembrane transporter activity	17	1205	96	25160	1.5e-05	0.0048	ENSBTAP00000031650	ENSBTAP00000031647	ENSBTAP00000030462	ENSBTAP00000014421	ENSBTAP00000046814	ENSBTAP00000035354	ENSBTAP00000044742	ENSBTAP00000010182	ENSBTAP00000014417	ENSBTAP00000044493	ENSBTAP00000035357	ENSBTAP00000035351	ENSBTAP00000035361	ENSBTAP00000036813	ENSBTAP00000020806	ENSBTAP00000035359	ENSBTAP00000007685
GO:0042623	F	ATPase activity, coupled	60	1205	682	25160	1.5e-05	0.0048	ENSBTAP00000029524	ENSBTAP00000031650	ENSBTAP00000030462	ENSBTAP00000011787	ENSBTAP00000049907	ENSBTAP00000018689	ENSBTAP00000047434	ENSBTAP00000040151	ENSBTAP00000043469	ENSBTAP00000020806	ENSBTAP00000035361	ENSBTAP00000045934	ENSBTAP00000009067	ENSBTAP00000033425	ENSBTAP00000004905	ENSBTAP00000027486	ENSBTAP00000014421	ENSBTAP00000032305	ENSBTAP00000047017	ENSBTAP00000046814	ENSBTAP00000009019	ENSBTAP00000003953	ENSBTAP00000004441	ENSBTAP00000004518	ENSBTAP00000036813	ENSBTAP00000004036	ENSBTAP00000044742	ENSBTAP00000030507	ENSBTAP00000023982	ENSBTAP00000007685	ENSBTAP00000031647	ENSBTAP00000022402	ENSBTAP00000024702	ENSBTAP00000014417	ENSBTAP00000005013	ENSBTAP00000035354	ENSBTAP00000006131	ENSBTAP00000035351	ENSBTAP00000009556	ENSBTAP00000033620	ENSBTAP00000035359
GO:0016818	F	hydrolase activity, acting on acid anhydrides, in phosphorus-containing anhydrides	108	1205	1466	25160	1.5e-05	0.0049	ENSBTAP00000029524	ENSBTAP00000016055	ENSBTAP00000019733	ENSBTAP00000043469	ENSBTAP00000020806	ENSBTAP00000009067	ENSBTAP00000004905	ENSBTAP00000052961	ENSBTAP00000046814	ENSBTAP00000035421	ENSBTAP00000052801	ENSBTAP00000045944	ENSBTAP00000007685	ENSBTAP00000024702	ENSBTAP00000017623	ENSBTAP00000048080	ENSBTAP00000035357	ENSBTAP00000035351	ENSBTAP00000024536	ENSBTAP00000033620	ENSBTAP00000035359	ENSBTAP00000003953	ENSBTAP00000036155	ENSBTAP00000019440	ENSBTAP00000009103	ENSBTAP00000042856	ENSBTAP00000033440	ENSBTAP00000004518	ENSBTAP00000038178	ENSBTAP00000052290	ENSBTAP00000030462	ENSBTAP00000022402	ENSBTAP00000025331	ENSBTAP00000017205	ENSBTAP00000040529	ENSBTAP00000020043	ENSBTAP00000035361	ENSBTAP00000045934	ENSBTAP00000033425	ENSBTAP00000027206	ENSBTAP00000040966
GO:0003774	F	motor activity	33	1205	291	25160	1.6e-05	0.0051	ENSBTAP00000023470	ENSBTAP00000044058	ENSBTAP00000018689	ENSBTAP00000025331	ENSBTAP00000019733	ENSBTAP00000020826	ENSBTAP00000047378	ENSBTAP00000000740	ENSBTAP00000046984	ENSBTAP00000004905	ENSBTAP00000040966	ENSBTAP00000024702	ENSBTAP00000032305	ENSBTAP00000052961	ENSBTAP00000035421	ENSBTAP00000024275	ENSBTAP00000004036	ENSBTAP00000018792	ENSBTAP00000029161	ENSBTAP00000048080	ENSBTAP00000006131	ENSBTAP00000016840	ENSBTAP00000006057	ENSBTAP00000029205	ENSBTAP00000009103	ENSBTAP00000022902	ENSBTAP00000044804	ENSBTAP00000000932	ENSBTAP00000011898	ENSBTAP00000010118	ENSBTAP00000038178	ENSBTAP00000029662	ENSBTAP00000034896
GO:0044420	C	extracellular matrix part	38	1205	366	25160	2.3e-05	0.0052	ENSBTAP00000031460	ENSBTAP00000026827	ENSBTAP00000034542	ENSBTAP00000044340	ENSBTAP00000044341	ENSBTAP00000010897	ENSBTAP00000051130	ENSBTAP00000019305	ENSBTAP00000013702	ENSBTAP00000006305	ENSBTAP00000026111	ENSBTAP00000045291	ENSBTAP00000018302	ENSBTAP00000029257	ENSBTAP00000041939	ENSBTAP00000022005	ENSBTAP00000028276	ENSBTAP00000024169	ENSBTAP00000024586	ENSBTAP00000022744	ENSBTAP00000049801	ENSBTAP00000023573	ENSBTAP00000009531	ENSBTAP00000009564	ENSBTAP00000003651	ENSBTAP00000014160	ENSBTAP00000018479	ENSBTAP00000015166	ENSBTAP00000040348	ENSBTAP00000040349	ENSBTAP00000016273	ENSBTAP00000029205	ENSBTAP00000003981	ENSBTAP00000007968	ENSBTAP00000001893	ENSBTAP00000019852	ENSBTAP00000013292	ENSBTAP00000023245
GO:0005604	C	basement membrane	25	1205	193	25160	2.3e-05	0.0053	ENSBTAP00000026827	ENSBTAP00000024169	ENSBTAP00000044340	ENSBTAP00000044341	ENSBTAP00000051130	ENSBTAP00000023245	ENSBTAP00000026111	ENSBTAP00000031460	ENSBTAP00000018302	ENSBTAP00000029257	ENSBTAP00000041939	ENSBTAP00000028276	ENSBTAP00000034542	ENSBTAP00000024586	ENSBTAP00000022744	ENSBTAP00000049801	ENSBTAP00000015166	ENSBTAP00000009531	ENSBTAP00000009564	ENSBTAP00000022005	ENSBTAP00000040348	ENSBTAP00000040349	ENSBTAP00000003981	ENSBTAP00000019852	ENSBTAP00000013292
GO:0030666	C	endocytic vesicle membrane	18	1205	111	25160	2.4e-05	0.0054	ENSBTAP00000052788	ENSBTAP00000038799	ENSBTAP00000051333	ENSBTAP00000049864	ENSBTAP00000028129	ENSBTAP00000050909	ENSBTAP00000052473	ENSBTAP00000052853	ENSBTAP00000052785	ENSBTAP00000047507	ENSBTAP00000028127	ENSBTAP00000049280	ENSBTAP00000052299	ENSBTAP00000052023	ENSBTAP00000049342	ENSBTAP00000015890	ENSBTAP00000048275	ENSBTAP00000051948
GO:0016887	F	ATPase activity	68	1205	812	25160	1.8e-05	0.0058	ENSBTAP00000029524	ENSBTAP00000031650	ENSBTAP00000030462	ENSBTAP00000011787	ENSBTAP00000049907	ENSBTAP00000044058	ENSBTAP00000018689	ENSBTAP00000025466	ENSBTAP00000016055	ENSBTAP00000001513	ENSBTAP00000040151	ENSBTAP00000043469	ENSBTAP00000035361	ENSBTAP00000020806	ENSBTAP00000045934	ENSBTAP00000009067	ENSBTAP00000033425	ENSBTAP00000004905	ENSBTAP00000027486	ENSBTAP00000001508	ENSBTAP00000014421	ENSBTAP00000032305	ENSBTAP00000047434	ENSBTAP00000047017	ENSBTAP00000046814	ENSBTAP00000009019	ENSBTAP00000003953	ENSBTAP00000004441	ENSBTAP00000004518	ENSBTAP00000036813	ENSBTAP00000004036	ENSBTAP00000044742	ENSBTAP00000030507	ENSBTAP00000023982	ENSBTAP00000007685	ENSBTAP00000031647	ENSBTAP00000022402	ENSBTAP00000024702	ENSBTAP00000014417	ENSBTAP00000005013	ENSBTAP00000035354
GO:0015189	F	L-lysine transmembrane transporter activity	8	1205	19	25160	1.9e-05	0.0061	ENSBTAP00000023821	ENSBTAP00000023823	ENSBTAP00000019911	ENSBTAP00000019910	ENSBTAP00000002953	ENSBTAP00000010394	ENSBTAP00000017752	ENSBTAP00000012086
GO:0005289	F	high affinity arginine transmembrane transporter activity	8	1205	19	25160	1.9e-05	0.0061	ENSBTAP00000023821	ENSBTAP00000023823	ENSBTAP00000019911	ENSBTAP00000019910	ENSBTAP00000002953	ENSBTAP00000010394	ENSBTAP00000017752	ENSBTAP00000012086
GO:0005287	F	high affinity basic amino acid transmembrane transporter activity	8	1205	19	25160	1.9e-05	0.0061	ENSBTAP00000023821	ENSBTAP00000023823	ENSBTAP00000019911	ENSBTAP00000019910	ENSBTAP00000002953	ENSBTAP00000010394	ENSBTAP00000017752	ENSBTAP00000012086
GO:0015326	F	cationic amino acid transmembrane transporter activity	8	1205	19	25160	1.9e-05	0.0061	ENSBTAP00000023821	ENSBTAP00000023823	ENSBTAP00000019911	ENSBTAP00000019910	ENSBTAP00000002953	ENSBTAP00000010394	ENSBTAP00000017752	ENSBTAP00000012086
GO:0043257	C	laminin-8 complex	6	1205	9	25160	3.2e-05	0.0071	ENSBTAP00000022005	ENSBTAP00000044340	ENSBTAP00000044341	ENSBTAP00000051130	ENSBTAP00000049801	ENSBTAP00000015166
GO:0005607	C	laminin-2 complex	6	1205	9	25160	3.2e-05	0.0071	ENSBTAP00000022005	ENSBTAP00000044340	ENSBTAP00000044341	ENSBTAP00000051130	ENSBTAP00000049801	ENSBTAP00000015166
GO:0015181	F	arginine transmembrane transporter activity	8	1205	20	25160	2.5e-05	0.0082	ENSBTAP00000023821	ENSBTAP00000023823	ENSBTAP00000019911	ENSBTAP00000019910	ENSBTAP00000002953	ENSBTAP00000010394	ENSBTAP00000017752	ENSBTAP00000012086
GO:0015405	F	P-P-bond-hydrolysis-driven transmembrane transporter activity	34	1205	314	25160	2.8e-05	0.0092	ENSBTAP00000031650	ENSBTAP00000030462	ENSBTAP00000011787	ENSBTAP00000049907	ENSBTAP00000022402	ENSBTAP00000040151	ENSBTAP00000014421	ENSBTAP00000020806	ENSBTAP00000035361	ENSBTAP00000045934	ENSBTAP00000009067	ENSBTAP00000033425	ENSBTAP00000047017	ENSBTAP00000046814	ENSBTAP00000036813	ENSBTAP00000045944	ENSBTAP00000030507	ENSBTAP00000023982	ENSBTAP00000007685	ENSBTAP00000031647	ENSBTAP00000014417	ENSBTAP00000035354	ENSBTAP00000034167	ENSBTAP00000035351	ENSBTAP00000035359	ENSBTAP00000003953	ENSBTAP00000041369	ENSBTAP00000036155	ENSBTAP00000046309	ENSBTAP00000044742	ENSBTAP00000035357	ENSBTAP00000010182	ENSBTAP00000044493	ENSBTAP00000004518
GO:0015399	F	primary active transmembrane transporter activity	34	1205	314	25160	2.8e-05	0.0092	ENSBTAP00000031650	ENSBTAP00000030462	ENSBTAP00000011787	ENSBTAP00000049907	ENSBTAP00000022402	ENSBTAP00000040151	ENSBTAP00000014421	ENSBTAP00000020806	ENSBTAP00000035361	ENSBTAP00000045934	ENSBTAP00000009067	ENSBTAP00000033425	ENSBTAP00000047017	ENSBTAP00000046814	ENSBTAP00000036813	ENSBTAP00000045944	ENSBTAP00000030507	ENSBTAP00000023982	ENSBTAP00000007685	ENSBTAP00000031647	ENSBTAP00000014417	ENSBTAP00000035354	ENSBTAP00000034167	ENSBTAP00000035351	ENSBTAP00000035359	ENSBTAP00000003953	ENSBTAP00000041369	ENSBTAP00000036155	ENSBTAP00000046309	ENSBTAP00000044742	ENSBTAP00000035357	ENSBTAP00000010182	ENSBTAP00000044493	ENSBTAP00000004518
GO:0002526	P	acute inflammatory response	36	1205	319	25160	7.4e-06	0.0095	ENSBTAP00000025729	ENSBTAP00000003576	ENSBTAP00000037647	ENSBTAP00000009564	ENSBTAP00000017752	ENSBTAP00000037666	ENSBTAP00000002953	ENSBTAP00000000078	ENSBTAP00000020163	ENSBTAP00000017120	ENSBTAP00000047973	ENSBTAP00000006167	ENSBTAP00000023821	ENSBTAP00000049318	ENSBTAP00000023823	ENSBTAP00000025846	ENSBTAP00000031480	ENSBTAP00000041939	ENSBTAP00000009019	ENSBTAP00000010394	ENSBTAP00000024922	ENSBTAP00000037567	ENSBTAP00000015611	ENSBTAP00000047583	ENSBTAP00000040129	ENSBTAP00000019911	ENSBTAP00000019910	ENSBTAP00000042856	ENSBTAP00000028716	ENSBTAP00000020185	ENSBTAP00000007108	ENSBTAP00000013568	ENSBTAP00000029340	ENSBTAP00000020696	ENSBTAP00000007107	ENSBTAP00000012086
GO:0031088	C	platelet dense granule membrane	11	1205	46	25160	4.6e-05	0.01	ENSBTAP00000031650	ENSBTAP00000030462	ENSBTAP00000014421	ENSBTAP00000046814	ENSBTAP00000035354	ENSBTAP00000035357	ENSBTAP00000035351	ENSBTAP00000010182	ENSBTAP00000036813	ENSBTAP00000035361	ENSBTAP00000035359
GO:0046980	F	tapasin binding	8	1205	21	25160	3.4e-05	0.011	ENSBTAP00000011787	ENSBTAP00000016055	ENSBTAP00000046309	ENSBTAP00000045934	ENSBTAP00000045944	ENSBTAP00000030507	ENSBTAP00000003953	ENSBTAP00000036155
GO:0019002	F	GMP binding	12	1205	54	25160	3.9e-05	0.013	ENSBTAP00000032365	ENSBTAP00000031094	ENSBTAP00000050757	ENSBTAP00000019785	ENSBTAP00000033440	ENSBTAP00000007490	ENSBTAP00000032366	ENSBTAP00000052801	ENSBTAP00000020043	ENSBTAP00000052397	ENSBTAP00000052290	ENSBTAP00000048354
GO:0001883	F	purine nucleoside binding	160	1205	2424	25160	4.1e-05	0.013	ENSBTAP00000029524	ENSBTAP00000027232	ENSBTAP00000043277	ENSBTAP00000025766	ENSBTAP00000020806	ENSBTAP00000009067	ENSBTAP00000004905	ENSBTAP00000020407	ENSBTAP00000013227	ENSBTAP00000047017	ENSBTAP00000046814	ENSBTAP00000035421	ENSBTAP00000024275	ENSBTAP00000052801	ENSBTAP00000000862	ENSBTAP00000030444	ENSBTAP00000045944	ENSBTAP00000007685	ENSBTAP00000028226	ENSBTAP00000024702	ENSBTAP00000017623	ENSBTAP00000052354	ENSBTAP00000048080	ENSBTAP00000035357	ENSBTAP00000027030	ENSBTAP00000035351	ENSBTAP00000043771	ENSBTAP00000024536	ENSBTAP00000002122	ENSBTAP00000033620	ENSBTAP00000035359	ENSBTAP00000003953	ENSBTAP00000036155	ENSBTAP00000009103	ENSBTAP00000042856	ENSBTAP00000033440	ENSBTAP00000004518	ENSBTAP00000038178	ENSBTAP00000029559	ENSBTAP00000032520	ENSBTAP00000030462
GO:0000064	F	L-ornithine transmembrane transporter activity	8	1205	22	25160	4.4e-05	0.014	ENSBTAP00000023821	ENSBTAP00000023823	ENSBTAP00000019911	ENSBTAP00000019910	ENSBTAP00000002953	ENSBTAP00000010394	ENSBTAP00000017752	ENSBTAP00000012086
GO:0042825	C	TAP complex	5	1205	6	25160	7.3e-05	0.016	ENSBTAP00000045934	ENSBTAP00000011787	ENSBTAP00000003953	ENSBTAP00000045944	ENSBTAP00000036155
GO:0001882	F	nucleoside binding	160	1205	2438	25160	5.4e-05	0.017	ENSBTAP00000029524	ENSBTAP00000027232	ENSBTAP00000043277	ENSBTAP00000025766	ENSBTAP00000020806	ENSBTAP00000009067	ENSBTAP00000004905	ENSBTAP00000020407	ENSBTAP00000013227	ENSBTAP00000047017	ENSBTAP00000046814	ENSBTAP00000035421	ENSBTAP00000024275	ENSBTAP00000052801	ENSBTAP00000000862	ENSBTAP00000030444	ENSBTAP00000045944	ENSBTAP00000007685	ENSBTAP00000028226	ENSBTAP00000024702	ENSBTAP00000017623	ENSBTAP00000052354	ENSBTAP00000048080	ENSBTAP00000035357	ENSBTAP00000027030	ENSBTAP00000035351	ENSBTAP00000043771	ENSBTAP00000024536	ENSBTAP00000002122	ENSBTAP00000033620	ENSBTAP00000035359	ENSBTAP00000003953	ENSBTAP00000036155	ENSBTAP00000009103	ENSBTAP00000042856	ENSBTAP00000033440	ENSBTAP00000004518	ENSBTAP00000038178	ENSBTAP00000029559	ENSBTAP00000032520	ENSBTAP00000030462
GO:0003777	F	microtubule motor activity	18	1205	119	25160	5.4e-05	0.017	ENSBTAP00000024702	ENSBTAP00000023470	ENSBTAP00000044058	ENSBTAP00000018689	ENSBTAP00000009103	ENSBTAP00000019733	ENSBTAP00000022902	ENSBTAP00000048080	ENSBTAP00000006131	ENSBTAP00000020826	ENSBTAP00000011898	ENSBTAP00000029161	ENSBTAP00000010118	ENSBTAP00000029205	ENSBTAP00000038178	ENSBTAP00000044804	ENSBTAP00000029662	ENSBTAP00000006057
GO:0016404	F	15-hydroxyprostaglandin dehydrogenase (NAD+) activity	10	1205	39	25160	6.2e-05	0.02	ENSBTAP00000031650	ENSBTAP00000030462	ENSBTAP00000046814	ENSBTAP00000035354	ENSBTAP00000035357	ENSBTAP00000035351	ENSBTAP00000010182	ENSBTAP00000036813	ENSBTAP00000035361	ENSBTAP00000035359
GO:0042827	C	platelet dense granule	11	1205	50	25160	8.9e-05	0.02	ENSBTAP00000031650	ENSBTAP00000030462	ENSBTAP00000014421	ENSBTAP00000046814	ENSBTAP00000035354	ENSBTAP00000035357	ENSBTAP00000035351	ENSBTAP00000010182	ENSBTAP00000036813	ENSBTAP00000035361	ENSBTAP00000035359
GO:0031347	P	regulation of defense response	38	1205	361	25160	1.8e-05	0.023	ENSBTAP00000003576	ENSBTAP00000001164	ENSBTAP00000025846	ENSBTAP00000018026	ENSBTAP00000038206	ENSBTAP00000002953	ENSBTAP00000000078	ENSBTAP00000025640	ENSBTAP00000017752	ENSBTAP00000016352	ENSBTAP00000037395	ENSBTAP00000045034	ENSBTAP00000043156	ENSBTAP00000023821	ENSBTAP00000023823	ENSBTAP00000020696	ENSBTAP00000018584	ENSBTAP00000035838	ENSBTAP00000010394	ENSBTAP00000010530	ENSBTAP00000022662	ENSBTAP00000026593	ENSBTAP00000026300	ENSBTAP00000015611	ENSBTAP00000010196	ENSBTAP00000047973	ENSBTAP00000024922	ENSBTAP00000002400	ENSBTAP00000037681	ENSBTAP00000019911	ENSBTAP00000019910	ENSBTAP00000017022	ENSBTAP00000031480	ENSBTAP00000007108	ENSBTAP00000029340	ENSBTAP00000007107	ENSBTAP00000052395	ENSBTAP00000012086
GO:0006968	P	cellular defense response	29	1205	240	25160	1.8e-05	0.023	ENSBTAP00000026048	ENSBTAP00000050920	ENSBTAP00000028845	ENSBTAP00000025764	ENSBTAP00000025766	ENSBTAP00000051280	ENSBTAP00000031598	ENSBTAP00000026377	ENSBTAP00000026376	ENSBTAP00000030926	ENSBTAP00000049483	ENSBTAP00000031459	ENSBTAP00000038843	ENSBTAP00000049797	ENSBTAP00000022103	ENSBTAP00000052460	ENSBTAP00000053040	ENSBTAP00000026050	ENSBTAP00000033385	ENSBTAP00000047969	ENSBTAP00000001231	ENSBTAP00000023763	ENSBTAP00000026382	ENSBTAP00000031622	ENSBTAP00000022538	ENSBTAP00000052911	ENSBTAP00000052395	ENSBTAP00000017687	ENSBTAP00000051064
GO:0004855	F	xanthine oxidase activity	5	1205	6	25160	7.3e-05	0.023	ENSBTAP00000038143	ENSBTAP00000012827	ENSBTAP00000048031	ENSBTAP00000016620	ENSBTAP00000032520
GO:0016623	F	oxidoreductase activity, acting on the aldehyde or oxo group of donors, oxygen as acceptor	5	1205	6	25160	7.3e-05	0.023	ENSBTAP00000038143	ENSBTAP00000012827	ENSBTAP00000048031	ENSBTAP00000016620	ENSBTAP00000032520
GO:0016726	F	oxidoreductase activity, acting on CH or CH2 groups, NAD or NADP as acceptor	5	1205	6	25160	7.3e-05	0.023	ENSBTAP00000038143	ENSBTAP00000012827	ENSBTAP00000048031	ENSBTAP00000016620	ENSBTAP00000032520
GO:0016727	F	oxidoreductase activity, acting on CH or CH2 groups, oxygen as acceptor	5	1205	6	25160	7.3e-05	0.023	ENSBTAP00000038143	ENSBTAP00000012827	ENSBTAP00000048031	ENSBTAP00000016620	ENSBTAP00000032520
GO:0004854	F	xanthine dehydrogenase activity	5	1205	6	25160	7.3e-05	0.023	ENSBTAP00000038143	ENSBTAP00000012827	ENSBTAP00000048031	ENSBTAP00000016620	ENSBTAP00000032520
GO:0004031	F	aldehyde oxidase activity	5	1205	6	25160	7.3e-05	0.023	ENSBTAP00000038143	ENSBTAP00000012827	ENSBTAP00000048031	ENSBTAP00000016620	ENSBTAP00000032520
GO:0015819	P	lysine transport	8	1205	19	25160	1.9e-05	0.024	ENSBTAP00000023821	ENSBTAP00000023823	ENSBTAP00000019911	ENSBTAP00000019910	ENSBTAP00000002953	ENSBTAP00000010394	ENSBTAP00000017752	ENSBTAP00000012086
GO:0002537	P	production of nitric oxide during acute inflammatory response	8	1205	19	25160	1.9e-05	0.024	ENSBTAP00000023821	ENSBTAP00000023823	ENSBTAP00000019911	ENSBTAP00000019910	ENSBTAP00000002953	ENSBTAP00000010394	ENSBTAP00000017752	ENSBTAP00000012086
GO:0004194	F	pepsin A activity	13	1205	68	25160	7.4e-05	0.024	ENSBTAP00000018996	ENSBTAP00000012646	ENSBTAP00000002273	ENSBTAP00000050870	ENSBTAP00000030173	ENSBTAP00000027020	ENSBTAP00000047332	ENSBTAP00000046215	ENSBTAP00000012685	ENSBTAP00000009701	ENSBTAP00000017669	ENSBTAP00000007507	ENSBTAP00000047744
GO:0015893	P	drug transport	16	1205	89	25160	2.2e-05	0.028	ENSBTAP00000031650	ENSBTAP00000031647	ENSBTAP00000030462	ENSBTAP00000046814	ENSBTAP00000035354	ENSBTAP00000010530	ENSBTAP00000010182	ENSBTAP00000014417	ENSBTAP00000044493	ENSBTAP00000035357	ENSBTAP00000035351	ENSBTAP00000035361	ENSBTAP00000036813	ENSBTAP00000020806	ENSBTAP00000044742	ENSBTAP00000035359
GO:0046978	F	TAP1 binding	8	1205	25	25160	9.3e-05	0.03	ENSBTAP00000011787	ENSBTAP00000016055	ENSBTAP00000046309	ENSBTAP00000045934	ENSBTAP00000045944	ENSBTAP00000030507	ENSBTAP00000003953	ENSBTAP00000036155
GO:0046979	F	TAP2 binding	8	1205	25	25160	9.3e-05	0.03	ENSBTAP00000011787	ENSBTAP00000016055	ENSBTAP00000046309	ENSBTAP00000045934	ENSBTAP00000045944	ENSBTAP00000030507	ENSBTAP00000003953	ENSBTAP00000036155
GO:0006855	P	multidrug transport	12	1205	51	25160	2.4e-05	0.031	ENSBTAP00000031650	ENSBTAP00000030462	ENSBTAP00000035354	ENSBTAP00000046814	ENSBTAP00000014417	ENSBTAP00000044493	ENSBTAP00000035357	ENSBTAP00000035351	ENSBTAP00000010182	ENSBTAP00000036813	ENSBTAP00000035361	ENSBTAP00000035359
GO:0006954	P	inflammatory response	78	1205	982	25160	2.5e-05	0.031	ENSBTAP00000025729	ENSBTAP00000028129	ENSBTAP00000003576	ENSBTAP00000047973	ENSBTAP00000038329	ENSBTAP00000037647	ENSBTAP00000036263	ENSBTAP00000002098	ENSBTAP00000009564	ENSBTAP00000020163	ENSBTAP00000049864	ENSBTAP00000037666	ENSBTAP00000002953	ENSBTAP00000000078	ENSBTAP00000002954	ENSBTAP00000016620	ENSBTAP00000017752	ENSBTAP00000017120	ENSBTAP00000048275	ENSBTAP00000006167	ENSBTAP00000023821	ENSBTAP00000049318	ENSBTAP00000023823	ENSBTAP00000025846	ENSBTAP00000027661	ENSBTAP00000049761	ENSBTAP00000041939	ENSBTAP00000009019	ENSBTAP00000018584	ENSBTAP00000046313	ENSBTAP00000050909	ENSBTAP00000048995	ENSBTAP00000035838	ENSBTAP00000024922	ENSBTAP00000015890	ENSBTAP00000010394	ENSBTAP00000010530	ENSBTAP00000026300	ENSBTAP00000022662	ENSBTAP00000037567	ENSBTAP00000012827
GO:0015822	P	ornithine transport	8	1205	20	25160	2.5e-05	0.033	ENSBTAP00000023821	ENSBTAP00000023823	ENSBTAP00000019911	ENSBTAP00000019910	ENSBTAP00000002953	ENSBTAP00000010394	ENSBTAP00000017752	ENSBTAP00000012086
GO:0005605	C	basal lamina	10	1205	44	25160	0.00015	0.033	ENSBTAP00000003981	ENSBTAP00000024169	ENSBTAP00000044340	ENSBTAP00000044341	ENSBTAP00000051130	ENSBTAP00000022005	ENSBTAP00000023245	ENSBTAP00000022744	ENSBTAP00000049801	ENSBTAP00000015166
GO:0005929	C	cilium	23	1205	193	25160	0.00015	0.034	ENSBTAP00000026846	ENSBTAP00000023470	ENSBTAP00000044058	ENSBTAP00000018689	ENSBTAP00000024502	ENSBTAP00000001438	ENSBTAP00000004905	ENSBTAP00000032365	ENSBTAP00000006833	ENSBTAP00000032366	ENSBTAP00000007911	ENSBTAP00000028652	ENSBTAP00000024702	ENSBTAP00000016726	ENSBTAP00000007490	ENSBTAP00000014879	ENSBTAP00000042828	ENSBTAP00000006131	ENSBTAP00000017605	ENSBTAP00000001628	ENSBTAP00000001304	ENSBTAP00000038178	ENSBTAP00000029662
GO:0042824	C	MHC class I peptide loading complex	5	1205	8	25160	0.00019	0.042	ENSBTAP00000045934	ENSBTAP00000011787	ENSBTAP00000003953	ENSBTAP00000045944	ENSBTAP00000036155
GO:0015559	F	multidrug efflux pump activity	10	1205	44	25160	0.00015	0.047	ENSBTAP00000031650	ENSBTAP00000030462	ENSBTAP00000046814	ENSBTAP00000035354	ENSBTAP00000035357	ENSBTAP00000035351	ENSBTAP00000010182	ENSBTAP00000036813	ENSBTAP00000035361	ENSBTAP00000035359
[truncated: 719 more columns]
