# Supplementary material for: Whole-Genome Sequencing of Three Native Cattle Breeds Originating From the Northernmost Cattle Farming Regions
Source: Front Genet. 2019 Jan 11;9:728. doi: 10.3389/fgene.2018.00728 (PMC6336893; doi:10.3389/fgene.2018.00728)
Supplement: Supplementary file 2 [file Data_Sheet_1.ZIP › Supplimentary_Data/Supplementary_Data_8.xlsx]

## Sheet: Sheet1
GO enrichment result for the genes containing nsSNPs > 5 in Western Finncattle. Significantly enriched GO-terms are presented
GO_acc	term_type	Term	queryitem	querytotal	bgitem	bgtotal	pvalue	FDR	entries
GO:0005886	C	plasma membrane	490	1092	8322	25160	1.6e-15	3.4e-13	ENSBTAP00000020969	ENSBTAP00000028824	ENSBTAP00000052201	ENSBTAP00000025764	ENSBTAP00000047678	ENSBTAP00000047775	ENSBTAP00000052894	ENSBTAP00000048797	ENSBTAP00000005698	ENSBTAP00000040372	ENSBTAP00000023823	ENSBTAP00000034822	ENSBTAP00000050186	ENSBTAP00000052961	ENSBTAP00000020409	ENSBTAP00000028185	ENSBTAP00000018026	ENSBTAP00000052806	ENSBTAP00000002538	ENSBTAP00000005991	ENSBTAP00000048068	ENSBTAP00000031733	ENSBTAP00000052809	ENSBTAP00000004648	ENSBTAP00000007896	ENSBTAP00000035357	ENSBTAP00000035351	ENSBTAP00000032158	ENSBTAP00000037681	ENSBTAP00000035359	ENSBTAP00000021365	ENSBTAP00000025291	ENSBTAP00000047175	ENSBTAP00000047177	ENSBTAP00000010400	ENSBTAP00000052299	ENSBTAP00000052298	ENSBTAP00000049548	ENSBTAP00000017363	ENSBTAP00000007844	ENSBTAP00000041534
GO:0004872	F	receptor activity	316	1092	4753	25160	3.1e-15	9.1e-13	ENSBTAP00000039211	ENSBTAP00000049797	ENSBTAP00000004588	ENSBTAP00000020969	ENSBTAP00000050744	ENSBTAP00000006124	ENSBTAP00000028824	ENSBTAP00000017630	ENSBTAP00000052201	ENSBTAP00000052556	ENSBTAP00000045240	ENSBTAP00000025764	ENSBTAP00000047678	ENSBTAP00000043706	ENSBTAP00000047775	ENSBTAP00000016352	ENSBTAP00000052894	ENSBTAP00000048797	ENSBTAP00000005698	ENSBTAP00000033859	ENSBTAP00000052491	ENSBTAP00000049623	ENSBTAP00000039809	ENSBTAP00000051838	ENSBTAP00000015816	ENSBTAP00000050186	ENSBTAP00000020409	ENSBTAP00000028185	ENSBTAP00000018026	ENSBTAP00000047561	ENSBTAP00000052806	ENSBTAP00000050553	ENSBTAP00000022538	ENSBTAP00000050556	ENSBTAP00000005991	ENSBTAP00000031733	ENSBTAP00000050927	ENSBTAP00000012190	ENSBTAP00000052120	ENSBTAP00000049822	ENSBTAP00000052809
GO:0016020	C	membrane	688	1092	13046	25160	2.2e-13	4.7e-11	ENSBTAP00000020969	ENSBTAP00000006124	ENSBTAP00000028824	ENSBTAP00000052201	ENSBTAP00000025764	ENSBTAP00000047678	ENSBTAP00000047775	ENSBTAP00000052894	ENSBTAP00000048797	ENSBTAP00000005698	ENSBTAP00000040372	ENSBTAP00000010864	ENSBTAP00000023823	ENSBTAP00000034822	ENSBTAP00000050186	ENSBTAP00000052961	ENSBTAP00000020409	ENSBTAP00000028185	ENSBTAP00000035423	ENSBTAP00000052806	ENSBTAP00000012769	ENSBTAP00000002538	ENSBTAP00000005991	ENSBTAP00000048068	ENSBTAP00000031733	ENSBTAP00000052809	ENSBTAP00000015712	ENSBTAP00000008973	ENSBTAP00000004648	ENSBTAP00000007896	ENSBTAP00000031248	ENSBTAP00000035357	ENSBTAP00000035351	ENSBTAP00000032158	ENSBTAP00000040602	ENSBTAP00000037681	ENSBTAP00000035359	ENSBTAP00000021365	ENSBTAP00000025291	ENSBTAP00000047175	ENSBTAP00000047177
GO:0002376	P	immune system process	220	1092	3042	25160	1.1e-13	1.3e-10	ENSBTAP00000016055	ENSBTAP00000033859	ENSBTAP00000025846	ENSBTAP00000050242	ENSBTAP00000050763	ENSBTAP00000006320	ENSBTAP00000009180	ENSBTAP00000016352	ENSBTAP00000026794	ENSBTAP00000023823	ENSBTAP00000039809	ENSBTAP00000021140	ENSBTAP00000018026	ENSBTAP00000049096	ENSBTAP00000046313	ENSBTAP00000050553	ENSBTAP00000046844	ENSBTAP00000048068	ENSBTAP00000015890	ENSBTAP00000010394	ENSBTAP00000045944	ENSBTAP00000012190	ENSBTAP00000007366	ENSBTAP00000015712	ENSBTAP00000017359	ENSBTAP00000042450	ENSBTAP00000022417	ENSBTAP00000021101	ENSBTAP00000020613	ENSBTAP00000009178	ENSBTAP00000037087	ENSBTAP00000027035	ENSBTAP00000013799	ENSBTAP00000003953	ENSBTAP00000036155	ENSBTAP00000028697	ENSBTAP00000052087	ENSBTAP00000016190	ENSBTAP00000025055	ENSBTAP00000016194	ENSBTAP00000017022
GO:0048563	P	post-embryonic organ morphogenesis	18	1092	35	25160	2e-12	2.3e-09	ENSBTAP00000020475	ENSBTAP00000028652	ENSBTAP00000033786	ENSBTAP00000006557	ENSBTAP00000002745	ENSBTAP00000027644	ENSBTAP00000027527	ENSBTAP00000028347	ENSBTAP00000035423	ENSBTAP00000015631	ENSBTAP00000033479	ENSBTAP00000010400	ENSBTAP00000024626	ENSBTAP00000017605	ENSBTAP00000046844	ENSBTAP00000020521	ENSBTAP00000005332	ENSBTAP00000034896
GO:0019882	P	antigen processing and presentation	46	1092	295	25160	2.2e-12	2.6e-09	ENSBTAP00000009299	ENSBTAP00000011787	ENSBTAP00000016055	ENSBTAP00000033859	ENSBTAP00000042565	ENSBTAP00000000279	ENSBTAP00000018484	ENSBTAP00000006320	ENSBTAP00000016352	ENSBTAP00000031126	ENSBTAP00000045934	ENSBTAP00000001613	ENSBTAP00000034179	ENSBTAP00000004214	ENSBTAP00000026794	ENSBTAP00000048472	ENSBTAP00000018026	ENSBTAP00000003953	ENSBTAP00000028276	ENSBTAP00000048626	ENSBTAP00000048068	ENSBTAP00000050763	ENSBTAP00000014160	ENSBTAP00000030507	ENSBTAP00000013413	ENSBTAP00000035741	ENSBTAP00000035745	ENSBTAP00000001164	ENSBTAP00000052375	ENSBTAP00000052232	ENSBTAP00000011795	ENSBTAP00000009739	ENSBTAP00000026100	ENSBTAP00000022181	ENSBTAP00000036155	ENSBTAP00000049202	ENSBTAP00000046309	ENSBTAP00000045944	ENSBTAP00000019405	ENSBTAP00000016194	ENSBTAP00000050319
GO:0044425	C	membrane part	572	1092	10590	25160	1.4e-11	2.9e-09	ENSBTAP00000020969	ENSBTAP00000006124	ENSBTAP00000028824	ENSBTAP00000052201	ENSBTAP00000025764	ENSBTAP00000047678	ENSBTAP00000047775	ENSBTAP00000052894	ENSBTAP00000048797	ENSBTAP00000005698	ENSBTAP00000048790	ENSBTAP00000010864	ENSBTAP00000023823	ENSBTAP00000034822	ENSBTAP00000050186	ENSBTAP00000020409	ENSBTAP00000028185	ENSBTAP00000018026	ENSBTAP00000052806	ENSBTAP00000002538	ENSBTAP00000005991	ENSBTAP00000048068	ENSBTAP00000031733	ENSBTAP00000052809	ENSBTAP00000008973	ENSBTAP00000004648	ENSBTAP00000007896	ENSBTAP00000035357	ENSBTAP00000035351	ENSBTAP00000032158	ENSBTAP00000037681	ENSBTAP00000035359	ENSBTAP00000021365	ENSBTAP00000025291	ENSBTAP00000047175	ENSBTAP00000047177	ENSBTAP00000010400	ENSBTAP00000052299	ENSBTAP00000052298	ENSBTAP00000049548	ENSBTAP00000037175
GO:0042611	C	MHC protein complex	38	1092	222	25160	1.6e-11	3.4e-09	ENSBTAP00000011787	ENSBTAP00000031126	ENSBTAP00000033859	ENSBTAP00000042565	ENSBTAP00000000279	ENSBTAP00000018484	ENSBTAP00000006320	ENSBTAP00000016352	ENSBTAP00000045934	ENSBTAP00000003953	ENSBTAP00000034179	ENSBTAP00000004214	ENSBTAP00000026794	ENSBTAP00000048472	ENSBTAP00000022181	ENSBTAP00000048626	ENSBTAP00000048068	ENSBTAP00000050763	ENSBTAP00000014160	ENSBTAP00000030507	ENSBTAP00000013413	ENSBTAP00000035741	ENSBTAP00000035745	ENSBTAP00000052375	ENSBTAP00000052232	ENSBTAP00000011795	ENSBTAP00000026100	ENSBTAP00000052134	ENSBTAP00000036155	ENSBTAP00000049202	ENSBTAP00000046309	ENSBTAP00000045944	ENSBTAP00000016194	ENSBTAP00000019939	ENSBTAP00000025832	ENSBTAP00000009299	ENSBTAP00000034180	ENSBTAP00000021451
GO:0006955	P	immune response	149	1092	1883	25160	5.8e-12	6.8e-09	ENSBTAP00000016055	ENSBTAP00000033859	ENSBTAP00000025846	ENSBTAP00000006320	ENSBTAP00000009180	ENSBTAP00000016352	ENSBTAP00000026794	ENSBTAP00000018026	ENSBTAP00000049096	ENSBTAP00000046313	ENSBTAP00000048068	ENSBTAP00000015890	ENSBTAP00000045944	ENSBTAP00000007366	ENSBTAP00000015712	ENSBTAP00000017359	ENSBTAP00000042450	ENSBTAP00000021101	ENSBTAP00000009178	ENSBTAP00000027035	ENSBTAP00000003953	ENSBTAP00000036155	ENSBTAP00000052087	ENSBTAP00000016190	ENSBTAP00000016194	ENSBTAP00000017022	ENSBTAP00000042856	ENSBTAP00000052299	ENSBTAP00000029340	ENSBTAP00000019939	ENSBTAP00000034180	ENSBTAP00000052853	ENSBTAP00000021451	ENSBTAP00000028129	ENSBTAP00000048937	ENSBTAP00000017363	ENSBTAP00000009564	ENSBTAP00000013603	ENSBTAP00000028127	ENSBTAP00000048230	ENSBTAP00000018484
GO:0031012	C	extracellular matrix	80	1092	799	25160	4.6e-11	9.8e-09	ENSBTAP00000022647	ENSBTAP00000052788	ENSBTAP00000026827	ENSBTAP00000051405	ENSBTAP00000006557	ENSBTAP00000028129	ENSBTAP00000050909	ENSBTAP00000024169	ENSBTAP00000041534	ENSBTAP00000044341	ENSBTAP00000052785	ENSBTAP00000037179	ENSBTAP00000048230	ENSBTAP00000009531	ENSBTAP00000019305	ENSBTAP00000022223	ENSBTAP00000013702	ENSBTAP00000025120	ENSBTAP00000001200	ENSBTAP00000019848	ENSBTAP00000045291	ENSBTAP00000009011	ENSBTAP00000001310	ENSBTAP00000029257	ENSBTAP00000041939	ENSBTAP00000004156	ENSBTAP00000033479	ENSBTAP00000044434	ENSBTAP00000045410	ENSBTAP00000028276	ENSBTAP00000049342	ENSBTAP00000026111	ENSBTAP00000009564	ENSBTAP00000015890	ENSBTAP00000031460	ENSBTAP00000022744	ENSBTAP00000045258	ENSBTAP00000020085	ENSBTAP00000023573	ENSBTAP00000007111	ENSBTAP00000049864
GO:0004888	F	transmembrane receptor activity	245	1092	3718	25160	3.4e-11	1e-08	ENSBTAP00000004588	ENSBTAP00000020969	ENSBTAP00000050744	ENSBTAP00000006124	ENSBTAP00000028824	ENSBTAP00000017630	ENSBTAP00000052201	ENSBTAP00000052556	ENSBTAP00000006327	ENSBTAP00000047678	ENSBTAP00000047775	ENSBTAP00000016352	ENSBTAP00000052894	ENSBTAP00000048797	ENSBTAP00000006329	ENSBTAP00000052491	ENSBTAP00000049623	ENSBTAP00000015816	ENSBTAP00000050186	ENSBTAP00000020409	ENSBTAP00000028185	ENSBTAP00000018026	ENSBTAP00000047561	ENSBTAP00000052806	ENSBTAP00000050553	ENSBTAP00000022538	ENSBTAP00000050556	ENSBTAP00000005991	ENSBTAP00000031733	ENSBTAP00000050927	ENSBTAP00000012190	ENSBTAP00000052120	ENSBTAP00000049822	ENSBTAP00000052809	ENSBTAP00000050635	ENSBTAP00000051246	ENSBTAP00000050633	ENSBTAP00000007896	ENSBTAP00000021100	ENSBTAP00000017212	ENSBTAP00000027030
GO:0031224	C	intrinsic to membrane	491	1092	8899	25160	1.1e-10	2.2e-08	ENSBTAP00000020969	ENSBTAP00000006124	ENSBTAP00000028824	ENSBTAP00000052201	ENSBTAP00000025764	ENSBTAP00000047678	ENSBTAP00000047775	ENSBTAP00000052894	ENSBTAP00000048797	ENSBTAP00000005698	ENSBTAP00000048790	ENSBTAP00000023823	ENSBTAP00000034822	ENSBTAP00000050186	ENSBTAP00000020409	ENSBTAP00000028185	ENSBTAP00000018026	ENSBTAP00000052806	ENSBTAP00000002538	ENSBTAP00000005991	ENSBTAP00000048068	ENSBTAP00000031733	ENSBTAP00000052809	ENSBTAP00000008973	ENSBTAP00000004648	ENSBTAP00000007896	ENSBTAP00000035357	ENSBTAP00000035351	ENSBTAP00000032158	ENSBTAP00000037681	ENSBTAP00000035359	ENSBTAP00000021365	ENSBTAP00000025291	ENSBTAP00000047175	ENSBTAP00000047177	ENSBTAP00000010400	ENSBTAP00000052299	ENSBTAP00000052298	ENSBTAP00000049548	ENSBTAP00000037175	ENSBTAP00000009407
GO:0004871	F	signal transducer activity	339	1092	5652	25160	1e-10	3e-08	ENSBTAP00000039211	ENSBTAP00000049797	ENSBTAP00000004588	ENSBTAP00000020969	ENSBTAP00000050744	ENSBTAP00000006124	ENSBTAP00000028824	ENSBTAP00000017630	ENSBTAP00000052201	ENSBTAP00000052556	ENSBTAP00000045240	ENSBTAP00000025764	ENSBTAP00000047678	ENSBTAP00000043706	ENSBTAP00000047775	ENSBTAP00000016352	ENSBTAP00000052894	ENSBTAP00000048797	ENSBTAP00000005698	ENSBTAP00000033859	ENSBTAP00000052491	ENSBTAP00000049623	ENSBTAP00000039809	ENSBTAP00000051838	ENSBTAP00000015816	ENSBTAP00000050186	ENSBTAP00000020409	ENSBTAP00000028185	ENSBTAP00000018026	ENSBTAP00000004156	ENSBTAP00000049096	ENSBTAP00000052806	ENSBTAP00000050553	ENSBTAP00000022538	ENSBTAP00000050556	ENSBTAP00000005991	ENSBTAP00000047461	ENSBTAP00000031733	ENSBTAP00000050927	ENSBTAP00000012190	ENSBTAP00000052120
GO:0060089	F	molecular transducer activity	339	1092	5652	25160	1e-10	3e-08	ENSBTAP00000039211	ENSBTAP00000049797	ENSBTAP00000004588	ENSBTAP00000020969	ENSBTAP00000050744	ENSBTAP00000006124	ENSBTAP00000028824	ENSBTAP00000017630	ENSBTAP00000052201	ENSBTAP00000052556	ENSBTAP00000045240	ENSBTAP00000025764	ENSBTAP00000047678	ENSBTAP00000043706	ENSBTAP00000047775	ENSBTAP00000016352	ENSBTAP00000052894	ENSBTAP00000048797	ENSBTAP00000005698	ENSBTAP00000033859	ENSBTAP00000052491	ENSBTAP00000049623	ENSBTAP00000039809	ENSBTAP00000051838	ENSBTAP00000015816	ENSBTAP00000050186	ENSBTAP00000020409	ENSBTAP00000028185	ENSBTAP00000018026	ENSBTAP00000004156	ENSBTAP00000049096	ENSBTAP00000052806	ENSBTAP00000050553	ENSBTAP00000022538	ENSBTAP00000050556	ENSBTAP00000005991	ENSBTAP00000047461	ENSBTAP00000031733	ENSBTAP00000050927	ENSBTAP00000012190	ENSBTAP00000052120
GO:0048609	P	reproductive process in a multicellular organism	68	1092	620	25160	4.1e-11	4.8e-08	ENSBTAP00000011787	ENSBTAP00000016523	ENSBTAP00000045492	ENSBTAP00000050927	ENSBTAP00000001674	ENSBTAP00000012291	ENSBTAP00000012965	ENSBTAP00000047678	ENSBTAP00000051281	ENSBTAP00000002954	ENSBTAP00000033786	ENSBTAP00000046844	ENSBTAP00000042520	ENSBTAP00000052894	ENSBTAP00000045934	ENSBTAP00000004905	ENSBTAP00000010340	ENSBTAP00000032365	ENSBTAP00000010400	ENSBTAP00000030912	ENSBTAP00000032366	ENSBTAP00000009854	ENSBTAP00000001311	ENSBTAP00000048800	ENSBTAP00000006089	ENSBTAP00000022631	ENSBTAP00000048061	ENSBTAP00000046988	ENSBTAP00000047461	ENSBTAP00000038143	ENSBTAP00000052165	ENSBTAP00000050836	ENSBTAP00000050635	ENSBTAP00000036910	ENSBTAP00000016856	ENSBTAP00000038799	ENSBTAP00000012827	ENSBTAP00000022959	ENSBTAP00000017623	ENSBTAP00000012328	ENSBTAP00000015631
GO:0032504	P	multicellular organism reproduction	68	1092	620	25160	4.1e-11	4.8e-08	ENSBTAP00000011787	ENSBTAP00000016523	ENSBTAP00000045492	ENSBTAP00000050927	ENSBTAP00000001674	ENSBTAP00000012291	ENSBTAP00000012965	ENSBTAP00000047678	ENSBTAP00000051281	ENSBTAP00000002954	ENSBTAP00000033786	ENSBTAP00000046844	ENSBTAP00000042520	ENSBTAP00000052894	ENSBTAP00000045934	ENSBTAP00000004905	ENSBTAP00000010340	ENSBTAP00000032365	ENSBTAP00000010400	ENSBTAP00000030912	ENSBTAP00000032366	ENSBTAP00000009854	ENSBTAP00000001311	ENSBTAP00000048800	ENSBTAP00000006089	ENSBTAP00000022631	ENSBTAP00000048061	ENSBTAP00000046988	ENSBTAP00000047461	ENSBTAP00000038143	ENSBTAP00000052165	ENSBTAP00000050836	ENSBTAP00000050635	ENSBTAP00000036910	ENSBTAP00000016856	ENSBTAP00000038799	ENSBTAP00000012827	ENSBTAP00000022959	ENSBTAP00000017623	ENSBTAP00000012328	ENSBTAP00000015631
GO:0051606	P	detection of stimulus	187	1092	2630	25160	4.8e-11	5.7e-08	ENSBTAP00000049781	ENSBTAP00000020969	ENSBTAP00000006124	ENSBTAP00000028824	ENSBTAP00000017630	ENSBTAP00000052201	ENSBTAP00000052556	ENSBTAP00000006327	ENSBTAP00000047678	ENSBTAP00000047775	ENSBTAP00000052894	ENSBTAP00000048797	ENSBTAP00000033859	ENSBTAP00000052491	ENSBTAP00000049623	ENSBTAP00000015816	ENSBTAP00000050186	ENSBTAP00000020409	ENSBTAP00000028185	ENSBTAP00000035423	ENSBTAP00000052806	ENSBTAP00000050553	ENSBTAP00000050556	ENSBTAP00000005991	ENSBTAP00000047461	ENSBTAP00000051616	ENSBTAP00000052120	ENSBTAP00000049822	ENSBTAP00000022005	ENSBTAP00000027527	ENSBTAP00000050633	ENSBTAP00000026039	ENSBTAP00000014879	ENSBTAP00000021100	ENSBTAP00000017212	ENSBTAP00000013417	ENSBTAP00000039287	ENSBTAP00000031587	ENSBTAP00000021365	ENSBTAP00000020475	ENSBTAP00000047175
GO:0016021	C	integral to membrane	481	1092	8760	25160	4.4e-10	9.3e-08	ENSBTAP00000020969	ENSBTAP00000006124	ENSBTAP00000028824	ENSBTAP00000052201	ENSBTAP00000025764	ENSBTAP00000047678	ENSBTAP00000047775	ENSBTAP00000052894	ENSBTAP00000048797	ENSBTAP00000005698	ENSBTAP00000048790	ENSBTAP00000023823	ENSBTAP00000034822	ENSBTAP00000050186	ENSBTAP00000020409	ENSBTAP00000028185	ENSBTAP00000018026	ENSBTAP00000052806	ENSBTAP00000002538	ENSBTAP00000005991	ENSBTAP00000048068	ENSBTAP00000031733	ENSBTAP00000052809	ENSBTAP00000008973	ENSBTAP00000004648	ENSBTAP00000007896	ENSBTAP00000035357	ENSBTAP00000035351	ENSBTAP00000032158	ENSBTAP00000037681	ENSBTAP00000035359	ENSBTAP00000021365	ENSBTAP00000025291	ENSBTAP00000047175	ENSBTAP00000047177	ENSBTAP00000010400	ENSBTAP00000052299	ENSBTAP00000052298	ENSBTAP00000049548	ENSBTAP00000037175	ENSBTAP00000009407
GO:0050906	P	detection of stimulus involved in sensory perception	176	1092	2472	25160	1.8e-10	2.2e-07	ENSBTAP00000049781	ENSBTAP00000020969	ENSBTAP00000006124	ENSBTAP00000028824	ENSBTAP00000017630	ENSBTAP00000052201	ENSBTAP00000052556	ENSBTAP00000006327	ENSBTAP00000047678	ENSBTAP00000047775	ENSBTAP00000052894	ENSBTAP00000048797	ENSBTAP00000006329	ENSBTAP00000052491	ENSBTAP00000049623	ENSBTAP00000015816	ENSBTAP00000050186	ENSBTAP00000020409	ENSBTAP00000028185	ENSBTAP00000035423	ENSBTAP00000052806	ENSBTAP00000050553	ENSBTAP00000050556	ENSBTAP00000039354	ENSBTAP00000051616	ENSBTAP00000052120	ENSBTAP00000049822	ENSBTAP00000022005	ENSBTAP00000027527	ENSBTAP00000050633	ENSBTAP00000026039	ENSBTAP00000021100	ENSBTAP00000017212	ENSBTAP00000013417	ENSBTAP00000039287	ENSBTAP00000031587	ENSBTAP00000021365	ENSBTAP00000020475	ENSBTAP00000047175	ENSBTAP00000051728	ENSBTAP00000047177
GO:0005578	C	proteinaceous extracellular matrix	70	1092	712	25160	1.6e-09	3.3e-07	ENSBTAP00000022647	ENSBTAP00000028129	ENSBTAP00000026827	ENSBTAP00000051405	ENSBTAP00000006557	ENSBTAP00000050909	ENSBTAP00000024169	ENSBTAP00000044340	ENSBTAP00000044341	ENSBTAP00000052785	ENSBTAP00000037179	ENSBTAP00000019896	ENSBTAP00000009531	ENSBTAP00000019305	ENSBTAP00000022223	ENSBTAP00000013702	ENSBTAP00000025120	ENSBTAP00000001200	ENSBTAP00000019848	ENSBTAP00000045291	ENSBTAP00000009011	ENSBTAP00000001310	ENSBTAP00000029257	ENSBTAP00000041939	ENSBTAP00000033479	ENSBTAP00000044434	ENSBTAP00000045410	ENSBTAP00000028276	ENSBTAP00000048802	ENSBTAP00000026111	ENSBTAP00000009564	ENSBTAP00000015890	ENSBTAP00000031460	ENSBTAP00000022744	ENSBTAP00000045258	ENSBTAP00000023573	ENSBTAP00000007111	ENSBTAP00000049864	ENSBTAP00000052500	ENSBTAP00000006018	ENSBTAP00000003651
GO:0050907	P	detection of chemical stimulus involved in sensory perception	162	1092	2256	25160	6.3e-10	7.5e-07	ENSBTAP00000049781	ENSBTAP00000020969	ENSBTAP00000006124	ENSBTAP00000028824	ENSBTAP00000017630	ENSBTAP00000052201	ENSBTAP00000052556	ENSBTAP00000006327	ENSBTAP00000047678	ENSBTAP00000047775	ENSBTAP00000052894	ENSBTAP00000048797	ENSBTAP00000006329	ENSBTAP00000052491	ENSBTAP00000049623	ENSBTAP00000015816	ENSBTAP00000050186	ENSBTAP00000020409	ENSBTAP00000028185	ENSBTAP00000051757	ENSBTAP00000052806	ENSBTAP00000050553	ENSBTAP00000050556	ENSBTAP00000039354	ENSBTAP00000051616	ENSBTAP00000052120	ENSBTAP00000049822	ENSBTAP00000050635	ENSBTAP00000050633	ENSBTAP00000026039	ENSBTAP00000021100	ENSBTAP00000017212	ENSBTAP00000013417	ENSBTAP00000039287	ENSBTAP00000031587	ENSBTAP00000021365	ENSBTAP00000047175	ENSBTAP00000051728	ENSBTAP00000047177	ENSBTAP00000047444	ENSBTAP00000052957
GO:0007606	P	sensory perception of chemical stimulus	170	1092	2414	25160	8.7e-10	1e-06	ENSBTAP00000049781	ENSBTAP00000020969	ENSBTAP00000006124	ENSBTAP00000028824	ENSBTAP00000017630	ENSBTAP00000052201	ENSBTAP00000052556	ENSBTAP00000006327	ENSBTAP00000047678	ENSBTAP00000047775	ENSBTAP00000052894	ENSBTAP00000048797	ENSBTAP00000006329	ENSBTAP00000052491	ENSBTAP00000049623	ENSBTAP00000015816	ENSBTAP00000050186	ENSBTAP00000020409	ENSBTAP00000028185	ENSBTAP00000051757	ENSBTAP00000052806	ENSBTAP00000050553	ENSBTAP00000050556	ENSBTAP00000039354	ENSBTAP00000047461	ENSBTAP00000039192	ENSBTAP00000051616	ENSBTAP00000052120	ENSBTAP00000049822	ENSBTAP00000050635	ENSBTAP00000050633	ENSBTAP00000026039	ENSBTAP00000021100	ENSBTAP00000017212	ENSBTAP00000013417	ENSBTAP00000039287	ENSBTAP00000031587	ENSBTAP00000021365	ENSBTAP00000047175	ENSBTAP00000051728	ENSBTAP00000047177
GO:0005044	F	scavenger receptor activity	23	1092	106	25160	3.4e-09	1e-06	ENSBTAP00000052788	ENSBTAP00000028129	ENSBTAP00000050909	ENSBTAP00000049864	ENSBTAP00000028127	ENSBTAP00000048230	ENSBTAP00000013918	ENSBTAP00000048275	ENSBTAP00000052299	ENSBTAP00000047507	ENSBTAP00000015890	ENSBTAP00000051948	ENSBTAP00000010989	ENSBTAP00000022103	ENSBTAP00000052473	ENSBTAP00000016516	ENSBTAP00000007896	ENSBTAP00000051763	ENSBTAP00000052853	ENSBTAP00000051333	ENSBTAP00000049342	ENSBTAP00000049280	ENSBTAP00000052785
GO:0004984	F	olfactory receptor activity	156	1092	2211	25160	4.3e-09	1.3e-06	ENSBTAP00000049781	ENSBTAP00000020969	ENSBTAP00000006124	ENSBTAP00000028824	ENSBTAP00000017630	ENSBTAP00000052201	ENSBTAP00000052556	ENSBTAP00000006327	ENSBTAP00000047678	ENSBTAP00000047775	ENSBTAP00000052894	ENSBTAP00000048797	ENSBTAP00000006329	ENSBTAP00000049623	ENSBTAP00000015816	ENSBTAP00000050186	ENSBTAP00000020409	ENSBTAP00000028185	ENSBTAP00000051757	ENSBTAP00000052806	ENSBTAP00000050553	ENSBTAP00000050556	ENSBTAP00000039354	ENSBTAP00000051616	ENSBTAP00000052120	ENSBTAP00000049822	ENSBTAP00000050635	ENSBTAP00000050633	ENSBTAP00000026039	ENSBTAP00000021100	ENSBTAP00000017212	ENSBTAP00000013417	ENSBTAP00000039287	ENSBTAP00000021365	ENSBTAP00000047175	ENSBTAP00000051728	ENSBTAP00000047177	ENSBTAP00000052957	ENSBTAP00000050030	ENSBTAP00000009101	ENSBTAP00000052817
GO:0007608	P	sensory perception of smell	164	1092	2322	25160	1.5e-09	1.8e-06	ENSBTAP00000049781	ENSBTAP00000020969	ENSBTAP00000006124	ENSBTAP00000028824	ENSBTAP00000017630	ENSBTAP00000052201	ENSBTAP00000052556	ENSBTAP00000006327	ENSBTAP00000047678	ENSBTAP00000047775	ENSBTAP00000052894	ENSBTAP00000048797	ENSBTAP00000006329	ENSBTAP00000049623	ENSBTAP00000015816	ENSBTAP00000050186	ENSBTAP00000020409	ENSBTAP00000028185	ENSBTAP00000051757	ENSBTAP00000052806	ENSBTAP00000050553	ENSBTAP00000050556	ENSBTAP00000039354	ENSBTAP00000047461	ENSBTAP00000039192	ENSBTAP00000051616	ENSBTAP00000052120	ENSBTAP00000049822	ENSBTAP00000050635	ENSBTAP00000050633	ENSBTAP00000026039	ENSBTAP00000021100	ENSBTAP00000017212	ENSBTAP00000013417	ENSBTAP00000039287	ENSBTAP00000021365	ENSBTAP00000047175	ENSBTAP00000051728	ENSBTAP00000047177	ENSBTAP00000052957	ENSBTAP00000050030
GO:0050896	P	response to stimulus	544	1092	10245	25160	1.7e-09	2.1e-06	ENSBTAP00000020969	ENSBTAP00000006124	ENSBTAP00000028824	ENSBTAP00000052201	ENSBTAP00000025764	ENSBTAP00000047678	ENSBTAP00000047775	ENSBTAP00000052894	ENSBTAP00000048797	ENSBTAP00000023823	ENSBTAP00000015816	ENSBTAP00000050186	ENSBTAP00000020409	ENSBTAP00000028185	ENSBTAP00000035423	ENSBTAP00000035421	ENSBTAP00000052806	ENSBTAP00000005991	ENSBTAP00000048068	ENSBTAP00000031733	ENSBTAP00000048061	ENSBTAP00000007366	ENSBTAP00000028388	ENSBTAP00000015712	ENSBTAP00000017623	ENSBTAP00000004648	ENSBTAP00000007896	ENSBTAP00000048080	ENSBTAP00000035357	ENSBTAP00000035351	ENSBTAP00000035359	ENSBTAP00000021365	ENSBTAP00000047175	ENSBTAP00000047177	ENSBTAP00000010400	ENSBTAP00000038681	ENSBTAP00000052299	ENSBTAP00000052298	ENSBTAP00000049548	ENSBTAP00000037175	ENSBTAP00000017363
GO:0030670	C	phagocytic vesicle membrane	17	1092	59	25160	1.1e-08	2.3e-06	ENSBTAP00000052788	ENSBTAP00000051333	ENSBTAP00000049864	ENSBTAP00000028129	ENSBTAP00000050909	ENSBTAP00000052473	ENSBTAP00000052853	ENSBTAP00000052785	ENSBTAP00000048230	ENSBTAP00000028127	ENSBTAP00000049280	ENSBTAP00000052299	ENSBTAP00000047507	ENSBTAP00000049342	ENSBTAP00000015890	ENSBTAP00000048275	ENSBTAP00000051948
GO:0009593	P	detection of chemical stimulus	163	1092	2315	25160	2.1e-09	2.5e-06	ENSBTAP00000049781	ENSBTAP00000020969	ENSBTAP00000006124	ENSBTAP00000028824	ENSBTAP00000017630	ENSBTAP00000052201	ENSBTAP00000052556	ENSBTAP00000006327	ENSBTAP00000047678	ENSBTAP00000047775	ENSBTAP00000052894	ENSBTAP00000048797	ENSBTAP00000006329	ENSBTAP00000052491	ENSBTAP00000049623	ENSBTAP00000015816	ENSBTAP00000050186	ENSBTAP00000020409	ENSBTAP00000028185	ENSBTAP00000051757	ENSBTAP00000052806	ENSBTAP00000050553	ENSBTAP00000050556	ENSBTAP00000039354	ENSBTAP00000051616	ENSBTAP00000052120	ENSBTAP00000049822	ENSBTAP00000050635	ENSBTAP00000050633	ENSBTAP00000026039	ENSBTAP00000021100	ENSBTAP00000017212	ENSBTAP00000013417	ENSBTAP00000039287	ENSBTAP00000031587	ENSBTAP00000021365	ENSBTAP00000047175	ENSBTAP00000051728	ENSBTAP00000047177	ENSBTAP00000047444	ENSBTAP00000052957
GO:0048610	P	reproductive cellular process	25	1092	123	25160	2.3e-09	2.8e-06	ENSBTAP00000041534	ENSBTAP00000038769	ENSBTAP00000033786	ENSBTAP00000046844	ENSBTAP00000004905	ENSBTAP00000010610	ENSBTAP00000030912	ENSBTAP00000046988	ENSBTAP00000001311	ENSBTAP00000006089	ENSBTAP00000022959	ENSBTAP00000052907	ENSBTAP00000016523	ENSBTAP00000013812	ENSBTAP00000010340	ENSBTAP00000044487	ENSBTAP00000006924	ENSBTAP00000032052	ENSBTAP00000010400	ENSBTAP00000046348	ENSBTAP00000022631	ENSBTAP00000012582	ENSBTAP00000019851	ENSBTAP00000027199	ENSBTAP00000050775
GO:0007600	P	sensory perception	221	1092	3427	25160	2.6e-09	3.1e-06	ENSBTAP00000043469	ENSBTAP00000049781	ENSBTAP00000020969	ENSBTAP00000006124	ENSBTAP00000023304	ENSBTAP00000017630	ENSBTAP00000052201	ENSBTAP00000052556	ENSBTAP00000045240	ENSBTAP00000006327	ENSBTAP00000047678	ENSBTAP00000047775	ENSBTAP00000052894	ENSBTAP00000048797	ENSBTAP00000004905	ENSBTAP00000006329	ENSBTAP00000052491	ENSBTAP00000049623	ENSBTAP00000015816	ENSBTAP00000050186	ENSBTAP00000020409	ENSBTAP00000028185	ENSBTAP00000051757	ENSBTAP00000021140	ENSBTAP00000052806	ENSBTAP00000050553	ENSBTAP00000050556	ENSBTAP00000039354	ENSBTAP00000028824	ENSBTAP00000039192	ENSBTAP00000012196	ENSBTAP00000031587	ENSBTAP00000051616	ENSBTAP00000052120	ENSBTAP00000049822	ENSBTAP00000022005	ENSBTAP00000027527	ENSBTAP00000050633	ENSBTAP00000026039	ENSBTAP00000021100	ENSBTAP00000017212
GO:0015630	C	microtubule cytoskeleton	89	1092	1066	25160	1.6e-08	3.4e-06	ENSBTAP00000026846	ENSBTAP00000019733	ENSBTAP00000019629	ENSBTAP00000001311	ENSBTAP00000052961	ENSBTAP00000010631	ENSBTAP00000008586	ENSBTAP00000029359	ENSBTAP00000012193	ENSBTAP00000013812	ENSBTAP00000028226	ENSBTAP00000024702	ENSBTAP00000027134	ENSBTAP00000048080	ENSBTAP00000006131	ENSBTAP00000027030	ENSBTAP00000032158	ENSBTAP00000009103	ENSBTAP00000038681	ENSBTAP00000004518	ENSBTAP00000012582	ENSBTAP00000044864	ENSBTAP00000038178	ENSBTAP00000005980	ENSBTAP00000022809	ENSBTAP00000020845	ENSBTAP00000000740	ENSBTAP00000015487	ENSBTAP00000001438	ENSBTAP00000047378	ENSBTAP00000047379	ENSBTAP00000041323	ENSBTAP00000045797	ENSBTAP00000004563	ENSBTAP00000014288	ENSBTAP00000009791	ENSBTAP00000049591	ENSBTAP00000012932	ENSBTAP00000041320	ENSBTAP00000042828	ENSBTAP00000034167
GO:0006952	P	defense response	143	1092	1962	25160	3.1e-09	3.7e-06	ENSBTAP00000016055	ENSBTAP00000033859	ENSBTAP00000025846	ENSBTAP00000025764	ENSBTAP00000013918	ENSBTAP00000016352	ENSBTAP00000049318	ENSBTAP00000023823	ENSBTAP00000037647	ENSBTAP00000018026	ENSBTAP00000049096	ENSBTAP00000046313	ENSBTAP00000015890	ENSBTAP00000010394	ENSBTAP00000045944	ENSBTAP00000048061	ENSBTAP00000052809	ENSBTAP00000017623	ENSBTAP00000037567	ENSBTAP00000007896	ENSBTAP00000033385	ENSBTAP00000020050	ENSBTAP00000027232	ENSBTAP00000003953	ENSBTAP00000036155	ENSBTAP00000016190	ENSBTAP00000017022	ENSBTAP00000042856	ENSBTAP00000052299	ENSBTAP00000020185	ENSBTAP00000040384	ENSBTAP00000029340	ENSBTAP00000019405	ENSBTAP00000028129	ENSBTAP00000009564	ENSBTAP00000012827	ENSBTAP00000037666	ENSBTAP00000028127	ENSBTAP00000015645	ENSBTAP00000048230	ENSBTAP00000002954
GO:0004194	F	pepsin A activity	18	1092	68	25160	1.3e-08	3.7e-06	ENSBTAP00000018996	ENSBTAP00000009324	ENSBTAP00000012646	ENSBTAP00000002273	ENSBTAP00000012685	ENSBTAP00000012686	ENSBTAP00000009701	ENSBTAP00000027020	ENSBTAP00000026985	ENSBTAP00000038759	ENSBTAP00000034177	ENSBTAP00000046215	ENSBTAP00000050870	ENSBTAP00000047332	ENSBTAP00000030447	ENSBTAP00000017669	ENSBTAP00000007507	ENSBTAP00000047744
GO:0050911	P	detection of chemical stimulus involved in sensory perception of smell	156	1092	2210	25160	4.2e-09	5e-06	ENSBTAP00000049781	ENSBTAP00000020969	ENSBTAP00000006124	ENSBTAP00000028824	ENSBTAP00000017630	ENSBTAP00000052201	ENSBTAP00000052556	ENSBTAP00000006327	ENSBTAP00000047678	ENSBTAP00000047775	ENSBTAP00000052894	ENSBTAP00000048797	ENSBTAP00000006329	ENSBTAP00000049623	ENSBTAP00000015816	ENSBTAP00000050186	ENSBTAP00000020409	ENSBTAP00000028185	ENSBTAP00000051757	ENSBTAP00000052806	ENSBTAP00000050553	ENSBTAP00000050556	ENSBTAP00000039354	ENSBTAP00000051616	ENSBTAP00000052120	ENSBTAP00000049822	ENSBTAP00000050635	ENSBTAP00000050633	ENSBTAP00000026039	ENSBTAP00000021100	ENSBTAP00000017212	ENSBTAP00000013417	ENSBTAP00000039287	ENSBTAP00000021365	ENSBTAP00000047175	ENSBTAP00000051728	ENSBTAP00000047177	ENSBTAP00000052957	ENSBTAP00000050030	ENSBTAP00000009101	ENSBTAP00000052817
GO:0022610	P	biological adhesion	131	1092	1764	25160	5.5e-09	6.5e-06	ENSBTAP00000005546	ENSBTAP00000045240	ENSBTAP00000005698	ENSBTAP00000048790	ENSBTAP00000001310	ENSBTAP00000035423	ENSBTAP00000004156	ENSBTAP00000005991	ENSBTAP00000019848	ENSBTAP00000031460	ENSBTAP00000036729	ENSBTAP00000022005	ENSBTAP00000027527	ENSBTAP00000007896	ENSBTAP00000032158	ENSBTAP00000013799	ENSBTAP00000017057	ENSBTAP00000008454	ENSBTAP00000020475	ENSBTAP00000007926	ENSBTAP00000025055	ENSBTAP00000029228	ENSBTAP00000017022	ENSBTAP00000010400	ENSBTAP00000021514	ENSBTAP00000021512	ENSBTAP00000031748	ENSBTAP00000044864	ENSBTAP00000005332	ENSBTAP00000022647	ENSBTAP00000006557	ENSBTAP00000041534	ENSBTAP00000045492	ENSBTAP00000009488	ENSBTAP00000019305	ENSBTAP00000033786	ENSBTAP00000041633	ENSBTAP00000001200	ENSBTAP00000026431	ENSBTAP00000022936	ENSBTAP00000002538
GO:0007155	P	cell adhesion	130	1092	1762	25160	9.1e-09	1.1e-05	ENSBTAP00000005546	ENSBTAP00000045240	ENSBTAP00000005698	ENSBTAP00000048790	ENSBTAP00000001310	ENSBTAP00000035423	ENSBTAP00000004156	ENSBTAP00000005991	ENSBTAP00000019848	ENSBTAP00000031460	ENSBTAP00000036729	ENSBTAP00000022005	ENSBTAP00000027527	ENSBTAP00000007896	ENSBTAP00000032158	ENSBTAP00000013799	ENSBTAP00000017057	ENSBTAP00000008454	ENSBTAP00000020475	ENSBTAP00000007926	ENSBTAP00000025055	ENSBTAP00000029228	ENSBTAP00000017022	ENSBTAP00000010400	ENSBTAP00000021514	ENSBTAP00000021512	ENSBTAP00000031748	ENSBTAP00000044864	ENSBTAP00000005332	ENSBTAP00000022647	ENSBTAP00000006557	ENSBTAP00000041534	ENSBTAP00000045492	ENSBTAP00000009488	ENSBTAP00000019305	ENSBTAP00000033786	ENSBTAP00000024229	ENSBTAP00000001200	ENSBTAP00000026431	ENSBTAP00000022936	ENSBTAP00000002538
GO:0045494	P	photoreceptor cell maintenance	18	1092	71	25160	2.2e-08	2.7e-05	ENSBTAP00000032365	ENSBTAP00000043469	ENSBTAP00000028652	ENSBTAP00000022005	ENSBTAP00000007926	ENSBTAP00000008832	ENSBTAP00000012328	ENSBTAP00000047434	ENSBTAP00000007490	ENSBTAP00000046348	ENSBTAP00000032366	ENSBTAP00000034167	ENSBTAP00000004518	ENSBTAP00000051281	ENSBTAP00000017605	ENSBTAP00000047461	ENSBTAP00000023982	ENSBTAP00000029285
GO:0005576	C	extracellular region	278	1092	4763	25160	1.3e-07	2.8e-05	ENSBTAP00000022269	ENSBTAP00000016528	ENSBTAP00000052907	ENSBTAP00000004588	ENSBTAP00000005546	ENSBTAP00000025846	ENSBTAP00000039645	ENSBTAP00000027020	ENSBTAP00000045240	ENSBTAP00000026846	ENSBTAP00000013918	ENSBTAP00000043706	ENSBTAP00000009180	ENSBTAP00000021759	ENSBTAP00000052473	ENSBTAP00000018996	ENSBTAP00000049318	ENSBTAP00000037647	ENSBTAP00000001310	ENSBTAP00000017669	ENSBTAP00000018026	ENSBTAP00000004156	ENSBTAP00000049096	ENSBTAP00000002538	ENSBTAP00000045198	ENSBTAP00000034542	ENSBTAP00000015890	ENSBTAP00000030447	ENSBTAP00000045258	ENSBTAP00000036729	ENSBTAP00000008973	ENSBTAP00000022005	ENSBTAP00000036092	ENSBTAP00000004648	ENSBTAP00000021610	ENSBTAP00000007896	ENSBTAP00000000958	ENSBTAP00000024626	ENSBTAP00000009178	ENSBTAP00000000323	ENSBTAP00000025455
GO:0016820	F	hydrolase activity, acting on acid anhydrides, catalyzing transmembrane movement of substances	37	1092	307	25160	1.4e-07	4.3e-05	ENSBTAP00000031650	ENSBTAP00000030462	ENSBTAP00000011787	ENSBTAP00000049907	ENSBTAP00000009089	ENSBTAP00000010182	ENSBTAP00000040151	ENSBTAP00000014421	ENSBTAP00000051281	ENSBTAP00000020806	ENSBTAP00000035361	ENSBTAP00000045934	ENSBTAP00000009067	ENSBTAP00000033425	ENSBTAP00000046814	ENSBTAP00000031803	ENSBTAP00000036813	ENSBTAP00000045944	ENSBTAP00000030507	ENSBTAP00000023982	ENSBTAP00000031647	ENSBTAP00000023278	ENSBTAP00000028347	ENSBTAP00000008832	ENSBTAP00000012328	ENSBTAP00000014417	ENSBTAP00000034167	ENSBTAP00000035351	ENSBTAP00000035359	ENSBTAP00000003953	ENSBTAP00000036155	ENSBTAP00000046309	ENSBTAP00000044742	ENSBTAP00000035357	ENSBTAP00000044493	ENSBTAP00000004518	ENSBTAP00000013298
GO:0015239	F	multidrug transporter activity	16	1092	64	25160	1.6e-07	4.7e-05	ENSBTAP00000031650	ENSBTAP00000031647	ENSBTAP00000030462	ENSBTAP00000014421	ENSBTAP00000046814	ENSBTAP00000044742	ENSBTAP00000013298	ENSBTAP00000014417	ENSBTAP00000010182	ENSBTAP00000044493	ENSBTAP00000035357	ENSBTAP00000035351	ENSBTAP00000035361	ENSBTAP00000036813	ENSBTAP00000020806	ENSBTAP00000035359
GO:0044459	C	plasma membrane part	279	1092	4837	25160	3.4e-07	7.2e-05	ENSBTAP00000039211	ENSBTAP00000004588	ENSBTAP00000033859	ENSBTAP00000039645	ENSBTAP00000045240	ENSBTAP00000025764	ENSBTAP00000043706	ENSBTAP00000006320	ENSBTAP00000009180	ENSBTAP00000016352	ENSBTAP00000020806	ENSBTAP00000005698	ENSBTAP00000048790	ENSBTAP00000005546	ENSBTAP00000052491	ENSBTAP00000026794	ENSBTAP00000020521	ENSBTAP00000023823	ENSBTAP00000039809	ENSBTAP00000019911	ENSBTAP00000034822	ENSBTAP00000010394	ENSBTAP00000029198	ENSBTAP00000018026	ENSBTAP00000004156	ENSBTAP00000003829	ENSBTAP00000046313	ENSBTAP00000007111	ENSBTAP00000002538	ENSBTAP00000046844	ENSBTAP00000005991	ENSBTAP00000048068	ENSBTAP00000031733	ENSBTAP00000029359	ENSBTAP00000045944	ENSBTAP00000051616	ENSBTAP00000052809	ENSBTAP00000007381	ENSBTAP00000022005	ENSBTAP00000027527	ENSBTAP00000018601
GO:0007565	P	female pregnancy	37	1092	296	25160	6.3e-08	7.4e-05	ENSBTAP00000001164	ENSBTAP00000037647	ENSBTAP00000012685	ENSBTAP00000012686	ENSBTAP00000044341	ENSBTAP00000048913	ENSBTAP00000026985	ENSBTAP00000009701	ENSBTAP00000006167	ENSBTAP00000018996	ENSBTAP00000049318	ENSBTAP00000009324	ENSBTAP00000007525	ENSBTAP00000018026	ENSBTAP00000007381	ENSBTAP00000050436	ENSBTAP00000030447	ENSBTAP00000044340	ENSBTAP00000052699	ENSBTAP00000047689	ENSBTAP00000046210	ENSBTAP00000022005	ENSBTAP00000027020	ENSBTAP00000037567	ENSBTAP00000011510	ENSBTAP00000037666	ENSBTAP00000007838	ENSBTAP00000047332	ENSBTAP00000017669	ENSBTAP00000032067	ENSBTAP00000009007	ENSBTAP00000050870	ENSBTAP00000038759	ENSBTAP00000024358	ENSBTAP00000007507	ENSBTAP00000033188	ENSBTAP00000007371
GO:0004930	F	G-protein coupled receptor activity	179	1092	2810	25160	2.7e-07	7.9e-05	ENSBTAP00000004588	ENSBTAP00000020969	ENSBTAP00000050744	ENSBTAP00000006124	ENSBTAP00000028824	ENSBTAP00000017630	ENSBTAP00000052201	ENSBTAP00000052556	ENSBTAP00000006327	ENSBTAP00000047678	ENSBTAP00000047775	ENSBTAP00000052894	ENSBTAP00000048797	ENSBTAP00000006329	ENSBTAP00000052491	ENSBTAP00000049623	ENSBTAP00000015816	ENSBTAP00000050186	ENSBTAP00000020409	ENSBTAP00000028185	ENSBTAP00000018026	ENSBTAP00000052806	ENSBTAP00000050553	ENSBTAP00000050556	ENSBTAP00000039354	ENSBTAP00000031733	ENSBTAP00000039192	ENSBTAP00000051616	ENSBTAP00000052120	ENSBTAP00000049822	ENSBTAP00000050635	ENSBTAP00000050633	ENSBTAP00000026039	ENSBTAP00000021100	ENSBTAP00000017212	ENSBTAP00000013417	ENSBTAP00000039287	ENSBTAP00000031587	ENSBTAP00000021365	ENSBTAP00000047175	ENSBTAP00000051728
GO:0042612	C	MHC class I protein complex	25	1092	180	25160	1.6e-06	0.00033	ENSBTAP00000031126	ENSBTAP00000033859	ENSBTAP00000042565	ENSBTAP00000000279	ENSBTAP00000006320	ENSBTAP00000016352	ENSBTAP00000004214	ENSBTAP00000026794	ENSBTAP00000048472	ENSBTAP00000048626	ENSBTAP00000048068	ENSBTAP00000050763	ENSBTAP00000013413	ENSBTAP00000035741	ENSBTAP00000035745	ENSBTAP00000052375	ENSBTAP00000052232	ENSBTAP00000011795	ENSBTAP00000052134	ENSBTAP00000014160	ENSBTAP00000049202	ENSBTAP00000016194	ENSBTAP00000025832	ENSBTAP00000009299	ENSBTAP00000021451
GO:0042613	C	MHC class II protein complex	14	1092	59	25160	1.6e-06	0.00033	ENSBTAP00000011787	ENSBTAP00000046309	ENSBTAP00000045944	ENSBTAP00000014160	ENSBTAP00000022181	ENSBTAP00000034180	ENSBTAP00000018484	ENSBTAP00000026100	ENSBTAP00000019939	ENSBTAP00000034179	ENSBTAP00000030507	ENSBTAP00000045934	ENSBTAP00000003953	ENSBTAP00000036155
GO:0015189	F	L-lysine transmembrane transporter activity	9	1092	19	25160	1.2e-06	0.00036	ENSBTAP00000023823	ENSBTAP00000019911	ENSBTAP00000019910	ENSBTAP00000002953	ENSBTAP00000020141	ENSBTAP00000020050	ENSBTAP00000017752	ENSBTAP00000010394	ENSBTAP00000012086
GO:0005289	F	high affinity arginine transmembrane transporter activity	9	1092	19	25160	1.2e-06	0.00036	ENSBTAP00000023823	ENSBTAP00000019911	ENSBTAP00000019910	ENSBTAP00000002953	ENSBTAP00000020141	ENSBTAP00000020050	ENSBTAP00000017752	ENSBTAP00000010394	ENSBTAP00000012086
GO:0005287	F	high affinity basic amino acid transmembrane transporter activity	9	1092	19	25160	1.2e-06	0.00036	ENSBTAP00000023823	ENSBTAP00000019911	ENSBTAP00000019910	ENSBTAP00000002953	ENSBTAP00000020141	ENSBTAP00000020050	ENSBTAP00000017752	ENSBTAP00000010394	ENSBTAP00000012086
GO:0015326	F	cationic amino acid transmembrane transporter activity	9	1092	19	25160	1.2e-06	0.00036	ENSBTAP00000023823	ENSBTAP00000019911	ENSBTAP00000019910	ENSBTAP00000002953	ENSBTAP00000020141	ENSBTAP00000020050	ENSBTAP00000017752	ENSBTAP00000010394	ENSBTAP00000012086
GO:0048569	P	post-embryonic organ development	19	1092	98	25160	3.6e-07	0.00043	ENSBTAP00000025099	ENSBTAP00000020475	ENSBTAP00000028652	ENSBTAP00000033786	ENSBTAP00000006557	ENSBTAP00000002745	ENSBTAP00000027644	ENSBTAP00000027527	ENSBTAP00000028347	ENSBTAP00000035423	ENSBTAP00000015631	ENSBTAP00000033479	ENSBTAP00000010400	ENSBTAP00000024626	ENSBTAP00000017605	ENSBTAP00000046844	ENSBTAP00000020521	ENSBTAP00000005332	ENSBTAP00000034896
GO:0043954	P	cellular component maintenance	18	1092	88	25160	3.7e-07	0.00043	ENSBTAP00000032365	ENSBTAP00000043469	ENSBTAP00000028652	ENSBTAP00000022005	ENSBTAP00000007926	ENSBTAP00000008832	ENSBTAP00000012328	ENSBTAP00000047434	ENSBTAP00000007490	ENSBTAP00000046348	ENSBTAP00000032366	ENSBTAP00000034167	ENSBTAP00000004518	ENSBTAP00000051281	ENSBTAP00000017605	ENSBTAP00000047461	ENSBTAP00000023982	ENSBTAP00000029285
GO:0015181	F	arginine transmembrane transporter activity	9	1092	20	25160	1.7e-06	0.0005	ENSBTAP00000023823	ENSBTAP00000019911	ENSBTAP00000019910	ENSBTAP00000002953	ENSBTAP00000020141	ENSBTAP00000020050	ENSBTAP00000017752	ENSBTAP00000010394	ENSBTAP00000012086
GO:0050890	P	cognition	228	1092	3829	25160	6.7e-07	0.00079	ENSBTAP00000043469	ENSBTAP00000049781	ENSBTAP00000020969	ENSBTAP00000006124	ENSBTAP00000023304	ENSBTAP00000016523	ENSBTAP00000052201	ENSBTAP00000052556	ENSBTAP00000045240	ENSBTAP00000006327	ENSBTAP00000047678	ENSBTAP00000047775	ENSBTAP00000052894	ENSBTAP00000048797	ENSBTAP00000041391	ENSBTAP00000004905	ENSBTAP00000006329	ENSBTAP00000052491	ENSBTAP00000049623	ENSBTAP00000015816	ENSBTAP00000050186	ENSBTAP00000020409	ENSBTAP00000028185	ENSBTAP00000051757	ENSBTAP00000021140	ENSBTAP00000052806	ENSBTAP00000050553	ENSBTAP00000050556	ENSBTAP00000039354	ENSBTAP00000028824	ENSBTAP00000039192	ENSBTAP00000012196	ENSBTAP00000031587	ENSBTAP00000051616	ENSBTAP00000017630	ENSBTAP00000049822	ENSBTAP00000022005	ENSBTAP00000027527	ENSBTAP00000050633	ENSBTAP00000026039	ENSBTAP00000021100
GO:0046977	F	TAP binding	10	1092	29	25160	3.1e-06	0.00093	ENSBTAP00000011787	ENSBTAP00000016055	ENSBTAP00000046309	ENSBTAP00000001192	ENSBTAP00000003953	ENSBTAP00000045934	ENSBTAP00000045944	ENSBTAP00000030507	ENSBTAP00000026300	ENSBTAP00000036155
GO:0000064	F	L-ornithine transmembrane transporter activity	9	1092	22	25160	3.2e-06	0.00094	ENSBTAP00000023823	ENSBTAP00000019911	ENSBTAP00000019910	ENSBTAP00000002953	ENSBTAP00000020141	ENSBTAP00000020050	ENSBTAP00000017752	ENSBTAP00000010394	ENSBTAP00000012086
GO:0042623	F	ATPase activity, coupled	58	1092	682	25160	3.2e-06	0.00095	ENSBTAP00000029524	ENSBTAP00000031650	ENSBTAP00000030462	ENSBTAP00000011787	ENSBTAP00000049907	ENSBTAP00000009089	ENSBTAP00000018689	ENSBTAP00000047434	ENSBTAP00000040151	ENSBTAP00000043469	ENSBTAP00000035361	ENSBTAP00000020806	ENSBTAP00000045934	ENSBTAP00000009067	ENSBTAP00000033425	ENSBTAP00000004905	ENSBTAP00000027486	ENSBTAP00000048530	ENSBTAP00000014421	ENSBTAP00000032305	ENSBTAP00000044493	ENSBTAP00000046814	ENSBTAP00000003953	ENSBTAP00000004441	ENSBTAP00000004518	ENSBTAP00000036813	ENSBTAP00000004036	ENSBTAP00000045944	ENSBTAP00000030507	ENSBTAP00000023982	ENSBTAP00000031647	ENSBTAP00000024702	ENSBTAP00000008832	ENSBTAP00000014417	ENSBTAP00000005013	ENSBTAP00000006131	ENSBTAP00000035351	ENSBTAP00000009556	ENSBTAP00000033620	ENSBTAP00000035359	ENSBTAP00000024275
GO:0002504	P	antigen processing and presentation of peptide or polysaccharide antigen via MHC class II	13	1092	47	25160	8.7e-07	0.001	ENSBTAP00000011787	ENSBTAP00000046309	ENSBTAP00000045944	ENSBTAP00000022181	ENSBTAP00000034180	ENSBTAP00000018484	ENSBTAP00000026100	ENSBTAP00000019939	ENSBTAP00000034179	ENSBTAP00000030507	ENSBTAP00000045934	ENSBTAP00000003953	ENSBTAP00000036155
GO:0044421	C	extracellular region part	227	1092	3923	25160	5.1e-06	0.0011	ENSBTAP00000022269	ENSBTAP00000016528	ENSBTAP00000052907	ENSBTAP00000005546	ENSBTAP00000025846	ENSBTAP00000039645	ENSBTAP00000045240	ENSBTAP00000013918	ENSBTAP00000043706	ENSBTAP00000009180	ENSBTAP00000021759	ENSBTAP00000052473	ENSBTAP00000018996	ENSBTAP00000049318	ENSBTAP00000037647	ENSBTAP00000001310	ENSBTAP00000018026	ENSBTAP00000004156	ENSBTAP00000049096	ENSBTAP00000048802	ENSBTAP00000046844	ENSBTAP00000034542	ENSBTAP00000015890	ENSBTAP00000039192	ENSBTAP00000045258	ENSBTAP00000025851	ENSBTAP00000022005	ENSBTAP00000036092	ENSBTAP00000004648	ENSBTAP00000007896	ENSBTAP00000024626	ENSBTAP00000009178	ENSBTAP00000000323	ENSBTAP00000025455	ENSBTAP00000017057	ENSBTAP00000036155	ENSBTAP00000008454	ENSBTAP00000025291	ENSBTAP00000045944	ENSBTAP00000047178	ENSBTAP00000042856
GO:0042626	F	ATPase activity, coupled to transmembrane movement of substances	32	1092	286	25160	4.1e-06	0.0012	ENSBTAP00000031650	ENSBTAP00000030462	ENSBTAP00000011787	ENSBTAP00000049907	ENSBTAP00000009089	ENSBTAP00000010182	ENSBTAP00000040151	ENSBTAP00000014421	ENSBTAP00000020806	ENSBTAP00000035361	ENSBTAP00000045934	ENSBTAP00000009067	ENSBTAP00000033425	ENSBTAP00000046814	ENSBTAP00000036813	ENSBTAP00000045944	ENSBTAP00000030507	ENSBTAP00000023982	ENSBTAP00000031647	ENSBTAP00000008832	ENSBTAP00000014417	ENSBTAP00000034167	ENSBTAP00000035351	ENSBTAP00000035359	ENSBTAP00000003953	ENSBTAP00000036155	ENSBTAP00000046309	ENSBTAP00000044742	ENSBTAP00000035357	ENSBTAP00000044493	ENSBTAP00000004518	ENSBTAP00000013298
GO:0043492	F	ATPase activity, coupled to movement of substances	32	1092	287	25160	4.4e-06	0.0013	ENSBTAP00000031650	ENSBTAP00000030462	ENSBTAP00000011787	ENSBTAP00000049907	ENSBTAP00000009089	ENSBTAP00000010182	ENSBTAP00000040151	ENSBTAP00000014421	ENSBTAP00000020806	ENSBTAP00000035361	ENSBTAP00000045934	ENSBTAP00000009067	ENSBTAP00000033425	ENSBTAP00000046814	ENSBTAP00000036813	ENSBTAP00000045944	ENSBTAP00000030507	ENSBTAP00000023982	ENSBTAP00000031647	ENSBTAP00000008832	ENSBTAP00000014417	ENSBTAP00000034167	ENSBTAP00000035351	ENSBTAP00000035359	ENSBTAP00000003953	ENSBTAP00000036155	ENSBTAP00000046309	ENSBTAP00000044742	ENSBTAP00000035357	ENSBTAP00000044493	ENSBTAP00000004518	ENSBTAP00000013298
GO:0015819	P	lysine transport	9	1092	19	25160	1.2e-06	0.0014	ENSBTAP00000023823	ENSBTAP00000019911	ENSBTAP00000019910	ENSBTAP00000002953	ENSBTAP00000020141	ENSBTAP00000020050	ENSBTAP00000017752	ENSBTAP00000010394	ENSBTAP00000012086
GO:0002537	P	production of nitric oxide during acute inflammatory response	9	1092	19	25160	1.2e-06	0.0014	ENSBTAP00000023823	ENSBTAP00000019911	ENSBTAP00000019910	ENSBTAP00000002953	ENSBTAP00000020141	ENSBTAP00000020050	ENSBTAP00000017752	ENSBTAP00000010394	ENSBTAP00000012086
GO:0044420	C	extracellular matrix part	37	1092	366	25160	6.5e-06	0.0014	ENSBTAP00000031460	ENSBTAP00000026827	ENSBTAP00000024169	ENSBTAP00000044340	ENSBTAP00000044341	ENSBTAP00000010897	ENSBTAP00000001893	ENSBTAP00000023245	ENSBTAP00000013702	ENSBTAP00000001200	ENSBTAP00000026111	ENSBTAP00000045291	ENSBTAP00000029257	ENSBTAP00000041939	ENSBTAP00000022005	ENSBTAP00000028276	ENSBTAP00000034542	ENSBTAP00000022744	ENSBTAP00000014160	ENSBTAP00000023573	ENSBTAP00000007111	ENSBTAP00000009531	ENSBTAP00000006018	ENSBTAP00000009564	ENSBTAP00000003651	ENSBTAP00000024606	ENSBTAP00000017057	ENSBTAP00000040348	ENSBTAP00000040349	ENSBTAP00000016273	ENSBTAP00000029205	ENSBTAP00000003981	ENSBTAP00000051405	ENSBTAP00000021514	ENSBTAP00000021512	ENSBTAP00000019852	ENSBTAP00000019305
GO:0030666	C	endocytic vesicle membrane	18	1092	111	25160	6.8e-06	0.0014	ENSBTAP00000052788	ENSBTAP00000038799	ENSBTAP00000051333	ENSBTAP00000049864	ENSBTAP00000028129	ENSBTAP00000050909	ENSBTAP00000052473	ENSBTAP00000052853	ENSBTAP00000052785	ENSBTAP00000048230	ENSBTAP00000028127	ENSBTAP00000049280	ENSBTAP00000052299	ENSBTAP00000047507	ENSBTAP00000049342	ENSBTAP00000015890	ENSBTAP00000048275	ENSBTAP00000051948
GO:0003774	F	motor activity	32	1092	291	25160	5.7e-06	0.0017	ENSBTAP00000023059	ENSBTAP00000023470	ENSBTAP00000044058	ENSBTAP00000018689	ENSBTAP00000019733	ENSBTAP00000020826	ENSBTAP00000047378	ENSBTAP00000000740	ENSBTAP00000046984	ENSBTAP00000004905	ENSBTAP00000032305	ENSBTAP00000044804	ENSBTAP00000052961	ENSBTAP00000035421	ENSBTAP00000024275	ENSBTAP00000004036	ENSBTAP00000004563	ENSBTAP00000024702	ENSBTAP00000027134	ENSBTAP00000048080	ENSBTAP00000006131	ENSBTAP00000029161	ENSBTAP00000016840	ENSBTAP00000006057	ENSBTAP00000029205	ENSBTAP00000009103	ENSBTAP00000002745	ENSBTAP00000000932	ENSBTAP00000011898	ENSBTAP00000038178	ENSBTAP00000029662	ENSBTAP00000034896
GO:0005540	F	hyaluronic acid binding	10	1092	32	25160	6.5e-06	0.0019	ENSBTAP00000002312	ENSBTAP00000007896	ENSBTAP00000021514	ENSBTAP00000021512	ENSBTAP00000045691	ENSBTAP00000019848	ENSBTAP00000019852	ENSBTAP00000025796	ENSBTAP00000040348	ENSBTAP00000040349
GO:0015822	P	ornithine transport	9	1092	20	25160	1.7e-06	0.002	ENSBTAP00000023823	ENSBTAP00000019911	ENSBTAP00000019910	ENSBTAP00000002953	ENSBTAP00000020141	ENSBTAP00000020050	ENSBTAP00000017752	ENSBTAP00000010394	ENSBTAP00000012086
GO:0009611	P	response to wounding	110	1092	1576	25160	1.7e-06	0.002	ENSBTAP00000025846	ENSBTAP00000049318	ENSBTAP00000023823	ENSBTAP00000037647	ENSBTAP00000001310	ENSBTAP00000049096	ENSBTAP00000046313	ENSBTAP00000046844	ENSBTAP00000019848	ENSBTAP00000015890	ENSBTAP00000010394	ENSBTAP00000048061	ENSBTAP00000022005	ENSBTAP00000017623	ENSBTAP00000004648	ENSBTAP00000000958	ENSBTAP00000020085	ENSBTAP00000020050	ENSBTAP00000027232	ENSBTAP00000045258	ENSBTAP00000016190	ENSBTAP00000025055	ENSBTAP00000029228	ENSBTAP00000042856	ENSBTAP00000010400	ENSBTAP00000020185	ENSBTAP00000029340	ENSBTAP00000028129	ENSBTAP00000009564	ENSBTAP00000041534	ENSBTAP00000012827	ENSBTAP00000037666	ENSBTAP00000048230	ENSBTAP00000002954	ENSBTAP00000017752	ENSBTAP00000047973	ENSBTAP00000001200	ENSBTAP00000044117	ENSBTAP00000020696	ENSBTAP00000035838	ENSBTAP00000045797
GO:0010876	P	lipid localization	13	1092	52	25160	2.3e-06	0.0027	ENSBTAP00000016528	ENSBTAP00000038799	ENSBTAP00000009089	ENSBTAP00000016190	ENSBTAP00000014417	ENSBTAP00000008832	ENSBTAP00000048489	ENSBTAP00000049096	ENSBTAP00000004518	ENSBTAP00000044493	ENSBTAP00000034167	ENSBTAP00000005988	ENSBTAP00000023982
GO:0044433	C	cytoplasmic vesicle part	50	1092	584	25160	1.3e-05	0.0027	ENSBTAP00000031650	ENSBTAP00000052788	ENSBTAP00000030462	ENSBTAP00000014421	ENSBTAP00000049907	ENSBTAP00000037647	ENSBTAP00000028129	ENSBTAP00000050909	ENSBTAP00000016137	ENSBTAP00000052785	ENSBTAP00000037666	ENSBTAP00000028127	ENSBTAP00000048230	ENSBTAP00000010182	ENSBTAP00000035361	ENSBTAP00000048275	ENSBTAP00000021514	ENSBTAP00000006167	ENSBTAP00000049318	ENSBTAP00000049864	ENSBTAP00000027661	ENSBTAP00000046814	ENSBTAP00000044117	ENSBTAP00000051333	ENSBTAP00000047507	ENSBTAP00000049342	ENSBTAP00000019848	ENSBTAP00000015890	ENSBTAP00000013298	ENSBTAP00000023573	ENSBTAP00000038799	ENSBTAP00000052473	ENSBTAP00000051948	ENSBTAP00000037567	ENSBTAP00000019317	ENSBTAP00000036813	ENSBTAP00000035357	ENSBTAP00000035351	ENSBTAP00000035359	ENSBTAP00000019852	ENSBTAP00000040348
GO:0005929	C	cilium	24	1092	193	25160	1.4e-05	0.0028	ENSBTAP00000026846	ENSBTAP00000023470	ENSBTAP00000044058	ENSBTAP00000018689	ENSBTAP00000050597	ENSBTAP00000006160	ENSBTAP00000001438	ENSBTAP00000004905	ENSBTAP00000032365	ENSBTAP00000049591	ENSBTAP00000032366	ENSBTAP00000007911	ENSBTAP00000047461	ENSBTAP00000028652	ENSBTAP00000024702	ENSBTAP00000007490	ENSBTAP00000014879	ENSBTAP00000042828	ENSBTAP00000006131	ENSBTAP00000017605	ENSBTAP00000020521	ENSBTAP00000002745	ENSBTAP00000038178	ENSBTAP00000029662
GO:0016887	F	ATPase activity	64	1092	812	25160	9.9e-06	0.0029	ENSBTAP00000029524	ENSBTAP00000031650	ENSBTAP00000030462	ENSBTAP00000011787	ENSBTAP00000049907	ENSBTAP00000009089	ENSBTAP00000044058	ENSBTAP00000018689	ENSBTAP00000016055	ENSBTAP00000001513	ENSBTAP00000040151	ENSBTAP00000043469	ENSBTAP00000035361	ENSBTAP00000020806	ENSBTAP00000045934	ENSBTAP00000009067	ENSBTAP00000033425	ENSBTAP00000004905	ENSBTAP00000027486	ENSBTAP00000048530	ENSBTAP00000001508	ENSBTAP00000014421	ENSBTAP00000032305	ENSBTAP00000044493	ENSBTAP00000046814	ENSBTAP00000003953	ENSBTAP00000004441	ENSBTAP00000004518	ENSBTAP00000036813	ENSBTAP00000004036	ENSBTAP00000045944	ENSBTAP00000030507	ENSBTAP00000023982	ENSBTAP00000031647	ENSBTAP00000024702	ENSBTAP00000008832	ENSBTAP00000014417	ENSBTAP00000005013	ENSBTAP00000006131	ENSBTAP00000035351	ENSBTAP00000002157
GO:0016337	P	cell-cell adhesion	61	1092	731	25160	3.1e-06	0.0037	ENSBTAP00000022647	ENSBTAP00000005546	ENSBTAP00000006557	ENSBTAP00000017605	ENSBTAP00000042774	ENSBTAP00000041534	ENSBTAP00000044117	ENSBTAP00000011608	ENSBTAP00000023071	ENSBTAP00000051405	ENSBTAP00000046844	ENSBTAP00000005698	ENSBTAP00000048790	ENSBTAP00000010610	ENSBTAP00000013320	ENSBTAP00000027661	ENSBTAP00000035423	ENSBTAP00000021514	ENSBTAP00000022936	ENSBTAP00000010220	ENSBTAP00000028276	ENSBTAP00000002538	ENSBTAP00000005991	ENSBTAP00000007381	ENSBTAP00000019848	ENSBTAP00000042029	ENSBTAP00000038121	ENSBTAP00000018382	ENSBTAP00000028652	ENSBTAP00000041323	ENSBTAP00000002312	ENSBTAP00000027527	ENSBTAP00000015611	ENSBTAP00000026493	ENSBTAP00000011510	ENSBTAP00000042828	ENSBTAP00000040348	ENSBTAP00000017523	ENSBTAP00000032158	ENSBTAP00000012873	ENSBTAP00000020521
GO:0034185	F	apolipoprotein binding	8	1092	20	25160	1.3e-05	0.0038	ENSBTAP00000037175	ENSBTAP00000051417	ENSBTAP00000008832	ENSBTAP00000001674	ENSBTAP00000034167	ENSBTAP00000004518	ENSBTAP00000046934	ENSBTAP00000023982
GO:0016817	F	hydrolase activity, acting on acid anhydrides	101	1092	1487	25160	1.4e-05	0.004	ENSBTAP00000043469	ENSBTAP00000016055	ENSBTAP00000019733	ENSBTAP00000029524	ENSBTAP00000020806	ENSBTAP00000009067	ENSBTAP00000004905	ENSBTAP00000052961	ENSBTAP00000035359	ENSBTAP00000029198	ENSBTAP00000035421	ENSBTAP00000036155	ENSBTAP00000024702	ENSBTAP00000017623	ENSBTAP00000027134	ENSBTAP00000048080	ENSBTAP00000035357	ENSBTAP00000035351	ENSBTAP00000033620	ENSBTAP00000046814	ENSBTAP00000003953	ENSBTAP00000045944	ENSBTAP00000019440	ENSBTAP00000009103	ENSBTAP00000042856	ENSBTAP00000004518	ENSBTAP00000013298	ENSBTAP00000017205	ENSBTAP00000038178	ENSBTAP00000030462	ENSBTAP00000009089	ENSBTAP00000040151	ENSBTAP00000040529	ENSBTAP00000035361	ENSBTAP00000045934	ENSBTAP00000033425	ENSBTAP00000027206	ENSBTAP00000048530	ENSBTAP00000047378	ENSBTAP00000004441	ENSBTAP00000035838
GO:0031088	C	platelet dense granule membrane	11	1092	46	25160	2e-05	0.0041	ENSBTAP00000031650	ENSBTAP00000030462	ENSBTAP00000014421	ENSBTAP00000046814	ENSBTAP00000013298	ENSBTAP00000035357	ENSBTAP00000035351	ENSBTAP00000010182	ENSBTAP00000036813	ENSBTAP00000035361	ENSBTAP00000035359
GO:0003777	F	microtubule motor activity	18	1092	119	25160	1.6e-05	0.0047	ENSBTAP00000023059	ENSBTAP00000024702	ENSBTAP00000023470	ENSBTAP00000044058	ENSBTAP00000018689	ENSBTAP00000009103	ENSBTAP00000019733	ENSBTAP00000027134	ENSBTAP00000048080	ENSBTAP00000006131	ENSBTAP00000020826	ENSBTAP00000011898	ENSBTAP00000029161	ENSBTAP00000029205	ENSBTAP00000038178	ENSBTAP00000044804	ENSBTAP00000029662	ENSBTAP00000006057
GO:0015238	F	drug transmembrane transporter activity	16	1092	96	25160	1.6e-05	0.0047	ENSBTAP00000031650	ENSBTAP00000031647	ENSBTAP00000030462	ENSBTAP00000014421	ENSBTAP00000046814	ENSBTAP00000044742	ENSBTAP00000013298	ENSBTAP00000014417	ENSBTAP00000010182	ENSBTAP00000044493	ENSBTAP00000035357	ENSBTAP00000035351	ENSBTAP00000035361	ENSBTAP00000036813	ENSBTAP00000020806	ENSBTAP00000035359
GO:0046980	F	tapasin binding	8	1092	21	25160	1.7e-05	0.0051	ENSBTAP00000011787	ENSBTAP00000016055	ENSBTAP00000046309	ENSBTAP00000045934	ENSBTAP00000045944	ENSBTAP00000030507	ENSBTAP00000003953	ENSBTAP00000036155
GO:0005815	C	microtubule organizing center	40	1092	442	25160	3e-05	0.0063	ENSBTAP00000023059	ENSBTAP00000025099	ENSBTAP00000000271	ENSBTAP00000017605	ENSBTAP00000047378	ENSBTAP00000050597	ENSBTAP00000015487	ENSBTAP00000008586	ENSBTAP00000020845	ENSBTAP00000006160	ENSBTAP00000049591	ENSBTAP00000001311	ENSBTAP00000010631	ENSBTAP00000019629	ENSBTAP00000047379	ENSBTAP00000047996	ENSBTAP00000045797	ENSBTAP00000044487	ENSBTAP00000052907	ENSBTAP00000046984	ENSBTAP00000023982	ENSBTAP00000036878	ENSBTAP00000013812	ENSBTAP00000028226	ENSBTAP00000014288	ENSBTAP00000009791	ENSBTAP00000028652	ENSBTAP00000041323	ENSBTAP00000017545	ENSBTAP00000041320	ENSBTAP00000027134	ENSBTAP00000042828	ENSBTAP00000034167	ENSBTAP00000027030	ENSBTAP00000032158	ENSBTAP00000020521	ENSBTAP00000029328	ENSBTAP00000007911	ENSBTAP00000038681	ENSBTAP00000004518
GO:0032006	P	regulation of TOR signaling pathway	9	1092	24	25160	5.6e-06	0.0067	ENSBTAP00000023823	ENSBTAP00000019911	ENSBTAP00000019910	ENSBTAP00000002953	ENSBTAP00000020141	ENSBTAP00000020050	ENSBTAP00000017752	ENSBTAP00000010394	ENSBTAP00000012086
GO:0015405	F	P-P-bond-hydrolysis-driven transmembrane transporter activity	32	1092	314	25160	2.3e-05	0.0068	ENSBTAP00000031650	ENSBTAP00000030462	ENSBTAP00000011787	ENSBTAP00000049907	ENSBTAP00000009089	ENSBTAP00000010182	ENSBTAP00000040151	ENSBTAP00000014421	ENSBTAP00000020806	ENSBTAP00000035361	ENSBTAP00000045934	ENSBTAP00000009067	ENSBTAP00000033425	ENSBTAP00000046814	ENSBTAP00000036813	ENSBTAP00000045944	ENSBTAP00000030507	ENSBTAP00000023982	ENSBTAP00000031647	ENSBTAP00000008832	ENSBTAP00000014417	ENSBTAP00000034167	ENSBTAP00000035351	ENSBTAP00000035359	ENSBTAP00000003953	ENSBTAP00000036155	ENSBTAP00000046309	ENSBTAP00000044742	ENSBTAP00000035357	ENSBTAP00000044493	ENSBTAP00000004518	ENSBTAP00000013298
GO:0015399	F	primary active transmembrane transporter activity	32	1092	314	25160	2.3e-05	0.0068	ENSBTAP00000031650	ENSBTAP00000030462	ENSBTAP00000011787	ENSBTAP00000049907	ENSBTAP00000009089	ENSBTAP00000010182	ENSBTAP00000040151	ENSBTAP00000014421	ENSBTAP00000020806	ENSBTAP00000035361	ENSBTAP00000045934	ENSBTAP00000009067	ENSBTAP00000033425	ENSBTAP00000046814	ENSBTAP00000036813	ENSBTAP00000045944	ENSBTAP00000030507	ENSBTAP00000023982	ENSBTAP00000031647	ENSBTAP00000008832	ENSBTAP00000014417	ENSBTAP00000034167	ENSBTAP00000035351	ENSBTAP00000035359	ENSBTAP00000003953	ENSBTAP00000036155	ENSBTAP00000046309	ENSBTAP00000044742	ENSBTAP00000035357	ENSBTAP00000044493	ENSBTAP00000004518	ENSBTAP00000013298
GO:0030855	P	epithelial cell differentiation	40	1092	410	25160	6.1e-06	0.0072	ENSBTAP00000052788	ENSBTAP00000028129	ENSBTAP00000050909	ENSBTAP00000024169	ENSBTAP00000012827	ENSBTAP00000052785	ENSBTAP00000028127	ENSBTAP00000048230	ENSBTAP00000026154	ENSBTAP00000046844	ENSBTAP00000020806	ENSBTAP00000048275	ENSBTAP00000049864	ENSBTAP00000001192	ENSBTAP00000052299	ENSBTAP00000047507	ENSBTAP00000002538	ENSBTAP00000035838	ENSBTAP00000034542	ENSBTAP00000038143	ENSBTAP00000044742	ENSBTAP00000018382	ENSBTAP00000036815	ENSBTAP00000031647	ENSBTAP00000052473	ENSBTAP00000051948	ENSBTAP00000015890	ENSBTAP00000013898	ENSBTAP00000020521	ENSBTAP00000008454	ENSBTAP00000020475	ENSBTAP00000040977	ENSBTAP00000052853	ENSBTAP00000029228	ENSBTAP00000048031	ENSBTAP00000010400	ENSBTAP00000051333	ENSBTAP00000033188	ENSBTAP00000049342	ENSBTAP00000049280
GO:0005604	C	basement membrane	23	1092	193	25160	3.7e-05	0.0078	ENSBTAP00000026827	ENSBTAP00000024169	ENSBTAP00000044340	ENSBTAP00000044341	ENSBTAP00000023245	ENSBTAP00000026111	ENSBTAP00000029257	ENSBTAP00000041939	ENSBTAP00000028276	ENSBTAP00000034542	ENSBTAP00000022744	ENSBTAP00000040349	ENSBTAP00000007111	ENSBTAP00000009531	ENSBTAP00000009564	ENSBTAP00000022005	ENSBTAP00000040348	ENSBTAP00000031460	ENSBTAP00000003981	ENSBTAP00000051405	ENSBTAP00000021514	ENSBTAP00000021512	ENSBTAP00000019852
GO:0042827	C	platelet dense granule	11	1092	50	25160	3.8e-05	0.008	ENSBTAP00000031650	ENSBTAP00000030462	ENSBTAP00000014421	ENSBTAP00000046814	ENSBTAP00000013298	ENSBTAP00000035357	ENSBTAP00000035351	ENSBTAP00000010182	ENSBTAP00000036813	ENSBTAP00000035361	ENSBTAP00000035359
GO:0016404	F	15-hydroxyprostaglandin dehydrogenase (NAD+) activity	10	1092	39	25160	2.8e-05	0.0082	ENSBTAP00000031650	ENSBTAP00000030462	ENSBTAP00000046814	ENSBTAP00000013298	ENSBTAP00000035357	ENSBTAP00000035351	ENSBTAP00000010182	ENSBTAP00000036813	ENSBTAP00000035361	ENSBTAP00000035359
GO:0042825	C	TAP complex	5	1092	6	25160	4.6e-05	0.0097	ENSBTAP00000045934	ENSBTAP00000011787	ENSBTAP00000003953	ENSBTAP00000045944	ENSBTAP00000036155
GO:0006855	P	multidrug transport	12	1092	51	25160	9.5e-06	0.011	ENSBTAP00000031650	ENSBTAP00000030462	ENSBTAP00000013298	ENSBTAP00000046814	ENSBTAP00000014417	ENSBTAP00000044493	ENSBTAP00000035357	ENSBTAP00000035351	ENSBTAP00000010182	ENSBTAP00000036813	ENSBTAP00000035361	ENSBTAP00000035359
GO:0015809	P	arginine transport	9	1092	26	25160	9.6e-06	0.011	ENSBTAP00000023823	ENSBTAP00000019911	ENSBTAP00000019910	ENSBTAP00000002953	ENSBTAP00000020141	ENSBTAP00000020050	ENSBTAP00000017752	ENSBTAP00000010394	ENSBTAP00000012086
GO:0005930	C	axoneme	11	1092	53	25160	6e-05	0.013	ENSBTAP00000049591	ENSBTAP00000024702	ENSBTAP00000023470	ENSBTAP00000044058	ENSBTAP00000018689	ENSBTAP00000050597	ENSBTAP00000006131	ENSBTAP00000022959	ENSBTAP00000006160	ENSBTAP00000038178	ENSBTAP00000029662
GO:0046978	F	TAP1 binding	8	1092	25	25160	4.8e-05	0.014	ENSBTAP00000011787	ENSBTAP00000016055	ENSBTAP00000046309	ENSBTAP00000045934	ENSBTAP00000045944	ENSBTAP00000030507	ENSBTAP00000003953	ENSBTAP00000036155
GO:0046979	F	TAP2 binding	8	1092	25	25160	4.8e-05	0.014	ENSBTAP00000011787	ENSBTAP00000016055	ENSBTAP00000046309	ENSBTAP00000045934	ENSBTAP00000045944	ENSBTAP00000030507	ENSBTAP00000003953	ENSBTAP00000036155
GO:0048588	P	developmental cell growth	10	1092	35	25160	1.3e-05	0.015	ENSBTAP00000051481	ENSBTAP00000022005	ENSBTAP00000044340	ENSBTAP00000044341	ENSBTAP00000001893	ENSBTAP00000025564	ENSBTAP00000012582	ENSBTAP00000047662	ENSBTAP00000027199	ENSBTAP00000033188
GO:0030246	F	carbohydrate binding	63	1092	842	25160	4.9e-05	0.015	ENSBTAP00000003784	ENSBTAP00000026827	ENSBTAP00000036576	ENSBTAP00000023304	ENSBTAP00000017630	ENSBTAP00000001412	ENSBTAP00000043437	ENSBTAP00000023366	ENSBTAP00000004616	ENSBTAP00000028276	ENSBTAP00000009101	ENSBTAP00000053040	ENSBTAP00000017120	ENSBTAP00000019848	ENSBTAP00000006329	ENSBTAP00000039906	ENSBTAP00000013320	ENSBTAP00000049596	ENSBTAP00000027661	ENSBTAP00000026431	ENSBTAP00000044117	ENSBTAP00000048995	ENSBTAP00000047873	ENSBTAP00000005991	ENSBTAP00000046210	ENSBTAP00000050436	ENSBTAP00000022603	ENSBTAP00000013799	ENSBTAP00000012190	ENSBTAP00000004430	ENSBTAP00000038799	ENSBTAP00000045691	ENSBTAP00000002312	ENSBTAP00000004648	ENSBTAP00000007896	ENSBTAP00000007838	ENSBTAP00000037755	ENSBTAP00000038888	ENSBTAP00000017523	ENSBTAP00000027035	ENSBTAP00000046936
GO:0002526	P	acute inflammatory response	33	1092	319	25160	1.3e-05	0.016	ENSBTAP00000025729	ENSBTAP00000025846	ENSBTAP00000009564	ENSBTAP00000017752	ENSBTAP00000037666	ENSBTAP00000002953	ENSBTAP00000020141	ENSBTAP00000000078	ENSBTAP00000020163	ENSBTAP00000017120	ENSBTAP00000047973	ENSBTAP00000006167	ENSBTAP00000049318	ENSBTAP00000023823	ENSBTAP00000037647	ENSBTAP00000031480	ENSBTAP00000041939	ENSBTAP00000020696	ENSBTAP00000010394	ENSBTAP00000037567	ENSBTAP00000015611	ENSBTAP00000001939	ENSBTAP00000020050	ENSBTAP00000019911	ENSBTAP00000019910	ENSBTAP00000019405	ENSBTAP00000042856	ENSBTAP00000028716	ENSBTAP00000020185	ENSBTAP00000007108	ENSBTAP00000029340	ENSBTAP00000007107	ENSBTAP00000012086
GO:0015198	F	oligopeptide transporter activity	8	1092	26	25160	6e-05	0.018	ENSBTAP00000012428	ENSBTAP00000011787	ENSBTAP00000046309	ENSBTAP00000045934	ENSBTAP00000045944	ENSBTAP00000030507	ENSBTAP00000003953	ENSBTAP00000036155
GO:0016462	F	pyrophosphatase activity	96	1092	1454	25160	6.1e-05	0.018	ENSBTAP00000043469	ENSBTAP00000016055	ENSBTAP00000019733	ENSBTAP00000029524	ENSBTAP00000020806	ENSBTAP00000009067	ENSBTAP00000004905	ENSBTAP00000052961	ENSBTAP00000035359	ENSBTAP00000029198	ENSBTAP00000035421	ENSBTAP00000036155	ENSBTAP00000024702	ENSBTAP00000017623	ENSBTAP00000027134	ENSBTAP00000048080	ENSBTAP00000035357	ENSBTAP00000035351	ENSBTAP00000033620	ENSBTAP00000046814	ENSBTAP00000003953	ENSBTAP00000045944	ENSBTAP00000019440	ENSBTAP00000009103	ENSBTAP00000042856	ENSBTAP00000004518	ENSBTAP00000013298	ENSBTAP00000017205	ENSBTAP00000038178	ENSBTAP00000030462	ENSBTAP00000009089	ENSBTAP00000040151	ENSBTAP00000040529	ENSBTAP00000035361	ENSBTAP00000045934	ENSBTAP00000033425	ENSBTAP00000027206	ENSBTAP00000048530	ENSBTAP00000047378	ENSBTAP00000004441	ENSBTAP00000035838
GO:0006857	P	oligopeptide transport	9	1092	28	25160	1.6e-05	0.019	ENSBTAP00000012428	ENSBTAP00000011787	ENSBTAP00000046309	ENSBTAP00000040638	ENSBTAP00000045934	ENSBTAP00000045944	ENSBTAP00000030507	ENSBTAP00000003953	ENSBTAP00000036155
GO:0005529	F	sugar binding	44	1092	524	25160	6.3e-05	0.019	ENSBTAP00000003784	ENSBTAP00000026827	ENSBTAP00000038888	ENSBTAP00000023304	ENSBTAP00000017630	ENSBTAP00000001412	ENSBTAP00000043437	ENSBTAP00000023366	ENSBTAP00000004616	ENSBTAP00000053040	ENSBTAP00000017120	ENSBTAP00000006329	ENSBTAP00000049596	ENSBTAP00000027661	ENSBTAP00000026431	ENSBTAP00000044117	ENSBTAP00000047873	ENSBTAP00000005991	ENSBTAP00000050436	ENSBTAP00000022603	ENSBTAP00000012190	ENSBTAP00000004430	ENSBTAP00000002312	ENSBTAP00000019848	ENSBTAP00000007838	ENSBTAP00000037755	ENSBTAP00000017523	ENSBTAP00000027035	ENSBTAP00000032067	ENSBTAP00000040348	ENSBTAP00000040349	ENSBTAP00000021365	ENSBTAP00000037681	ENSBTAP00000050608	ENSBTAP00000017022	ENSBTAP00000009101	ENSBTAP00000028716	ENSBTAP00000021514	ENSBTAP00000005988	ENSBTAP00000021512	ENSBTAP00000031748
GO:0030659	C	cytoplasmic vesicle membrane	41	1092	483	25160	9e-05	0.019	ENSBTAP00000031650	ENSBTAP00000052788	ENSBTAP00000030462	ENSBTAP00000014421	ENSBTAP00000049907	ENSBTAP00000028129	ENSBTAP00000050909	ENSBTAP00000052785	ENSBTAP00000028127	ENSBTAP00000048230	ENSBTAP00000010182	ENSBTAP00000035361	ENSBTAP00000048275	ENSBTAP00000021514	ENSBTAP00000049864	ENSBTAP00000027661	ENSBTAP00000046814	ENSBTAP00000044117	ENSBTAP00000051333	ENSBTAP00000047507	ENSBTAP00000019848	ENSBTAP00000015890	ENSBTAP00000013298	ENSBTAP00000038799	ENSBTAP00000052473	ENSBTAP00000051948	ENSBTAP00000019317	ENSBTAP00000036813	ENSBTAP00000035357	ENSBTAP00000035351	ENSBTAP00000035359	ENSBTAP00000019852	ENSBTAP00000040348	ENSBTAP00000040349	ENSBTAP00000052853	ENSBTAP00000052299	ENSBTAP00000021512	ENSBTAP00000007108	ENSBTAP00000049342	ENSBTAP00000049280	ENSBTAP00000007107
GO:0015559	F	multidrug efflux pump activity	10	1092	44	25160	6.7e-05	0.02	ENSBTAP00000031650	ENSBTAP00000030462	ENSBTAP00000046814	ENSBTAP00000013298	ENSBTAP00000035357	ENSBTAP00000035351	ENSBTAP00000010182	ENSBTAP00000036813	ENSBTAP00000035361	ENSBTAP00000035359
GO:0031929	P	TOR signaling pathway	9	1092	29	25160	2e-05	0.023	ENSBTAP00000023823	ENSBTAP00000019911	ENSBTAP00000019910	ENSBTAP00000002953	ENSBTAP00000020141	ENSBTAP00000020050	ENSBTAP00000017752	ENSBTAP00000010394	ENSBTAP00000012086
GO:0016818	F	hydrolase activity, acting on acid anhydrides, in phosphorus-containing anhydrides	96	1092	1466	25160	8.2e-05	0.024	ENSBTAP00000043469	ENSBTAP00000016055	ENSBTAP00000019733	ENSBTAP00000029524	ENSBTAP00000020806	ENSBTAP00000009067	ENSBTAP00000004905	ENSBTAP00000052961	ENSBTAP00000035359	ENSBTAP00000029198	ENSBTAP00000035421	ENSBTAP00000036155	ENSBTAP00000024702	ENSBTAP00000017623	ENSBTAP00000027134	ENSBTAP00000048080	ENSBTAP00000035357	ENSBTAP00000035351	ENSBTAP00000033620	ENSBTAP00000046814	ENSBTAP00000003953	ENSBTAP00000045944	ENSBTAP00000019440	ENSBTAP00000009103	ENSBTAP00000042856	ENSBTAP00000004518	ENSBTAP00000013298	ENSBTAP00000017205	ENSBTAP00000038178	ENSBTAP00000030462	ENSBTAP00000009089	ENSBTAP00000040151	ENSBTAP00000040529	ENSBTAP00000035361	ENSBTAP00000045934	ENSBTAP00000033425	ENSBTAP00000027206	ENSBTAP00000048530	ENSBTAP00000047378	ENSBTAP00000004441	ENSBTAP00000035838
GO:0042824	C	MHC class I peptide loading complex	5	1092	8	25160	0.00012	0.025	ENSBTAP00000045934	ENSBTAP00000011787	ENSBTAP00000003953	ENSBTAP00000045944	ENSBTAP00000036155
GO:0017111	F	nucleoside-triphosphatase activity	93	1092	1414	25160	9.1e-05	0.027	ENSBTAP00000043469	ENSBTAP00000016055	ENSBTAP00000019733	ENSBTAP00000029524	ENSBTAP00000020806	ENSBTAP00000009067	ENSBTAP00000004905	ENSBTAP00000052961	ENSBTAP00000035359	ENSBTAP00000035421	ENSBTAP00000036155	ENSBTAP00000024702	ENSBTAP00000017623	ENSBTAP00000027134	ENSBTAP00000048080	ENSBTAP00000035357	ENSBTAP00000035351	ENSBTAP00000033620	ENSBTAP00000046814	ENSBTAP00000003953	ENSBTAP00000045944	ENSBTAP00000019440	ENSBTAP00000009103	ENSBTAP00000042856	ENSBTAP00000004518	ENSBTAP00000013298	ENSBTAP00000038178	ENSBTAP00000030462	ENSBTAP00000009089	ENSBTAP00000040151	ENSBTAP00000040529	ENSBTAP00000035361	ENSBTAP00000045934	ENSBTAP00000033425	ENSBTAP00000027206	ENSBTAP00000048530	ENSBTAP00000047378	ENSBTAP00000004441	ENSBTAP00000035838	ENSBTAP00000036813	ENSBTAP00000004036
GO:0004553	F	hydrolase activity, hydrolyzing O-glycosyl compounds	20	1092	165	25160	9.5e-05	0.028	ENSBTAP00000016528	ENSBTAP00000039906	ENSBTAP00000001310	ENSBTAP00000029198	ENSBTAP00000017205	ENSBTAP00000023366	ENSBTAP00000008532	ENSBTAP00000039261	ENSBTAP00000007838	ENSBTAP00000006089	ENSBTAP00000020185	ENSBTAP00000012850	ENSBTAP00000046210	ENSBTAP00000050436	ENSBTAP00000046937	ENSBTAP00000046936	ENSBTAP00000026090	ENSBTAP00000046934	ENSBTAP00000032067	ENSBTAP00000033188
GO:0015893	P	drug transport	15	1092	89	25160	2.6e-05	0.031	ENSBTAP00000031650	ENSBTAP00000031647	ENSBTAP00000030462	ENSBTAP00000013298	ENSBTAP00000046814	ENSBTAP00000044742	ENSBTAP00000010182	ENSBTAP00000014417	ENSBTAP00000044493	ENSBTAP00000035357	ENSBTAP00000035351	ENSBTAP00000035361	ENSBTAP00000036813	ENSBTAP00000020806	ENSBTAP00000035359
GO:0012506	C	vesicle membrane	43	1092	529	25160	0.00015	0.031	ENSBTAP00000031650	ENSBTAP00000052788	ENSBTAP00000030462	ENSBTAP00000014421	ENSBTAP00000049907	ENSBTAP00000001164	ENSBTAP00000028129	ENSBTAP00000050909	ENSBTAP00000052785	ENSBTAP00000028127	ENSBTAP00000048230	ENSBTAP00000010182	ENSBTAP00000035361	ENSBTAP00000038897	ENSBTAP00000048275	ENSBTAP00000021514	ENSBTAP00000049864	ENSBTAP00000027661	ENSBTAP00000046814	ENSBTAP00000044117	ENSBTAP00000051333	ENSBTAP00000047507	ENSBTAP00000019848	ENSBTAP00000015890	ENSBTAP00000013298	ENSBTAP00000038799	ENSBTAP00000052473	ENSBTAP00000051948	ENSBTAP00000019317	ENSBTAP00000036813	ENSBTAP00000035357	ENSBTAP00000035351	ENSBTAP00000035359	ENSBTAP00000019852	ENSBTAP00000040348	ENSBTAP00000040349	ENSBTAP00000052853	ENSBTAP00000052299	ENSBTAP00000021512	ENSBTAP00000007108	ENSBTAP00000049342
GO:0043206	P	fibril organization	6	1092	10	25160	2.9e-05	0.034	ENSBTAP00000045291	ENSBTAP00000013702	ENSBTAP00000016273	ENSBTAP00000010897	ENSBTAP00000001893	ENSBTAP00000019305
GO:0015174	F	basic amino acid transmembrane transporter activity	9	1092	38	25160	0.00012	0.035	ENSBTAP00000023823	ENSBTAP00000019911	ENSBTAP00000019910	ENSBTAP00000002953	ENSBTAP00000020141	ENSBTAP00000020050	ENSBTAP00000017752	ENSBTAP00000010394	ENSBTAP00000012086
GO:0001824	P	blastocyst development	18	1092	127	25160	3.4e-05	0.041	ENSBTAP00000052788	ENSBTAP00000051333	ENSBTAP00000049864	ENSBTAP00000028129	ENSBTAP00000050909	ENSBTAP00000052473	ENSBTAP00000052853	ENSBTAP00000001311	ENSBTAP00000052785	ENSBTAP00000048230	ENSBTAP00000028127	ENSBTAP00000049280	ENSBTAP00000052299	ENSBTAP00000047507	ENSBTAP00000049342	ENSBTAP00000015890	ENSBTAP00000048275	ENSBTAP00000051948
GO:0048002	P	antigen processing and presentation of peptide antigen	16	1092	103	25160	3.5e-05	0.041	ENSBTAP00000026794	ENSBTAP00000011787	ENSBTAP00000031126	ENSBTAP00000001164	ENSBTAP00000045944	ENSBTAP00000016194	ENSBTAP00000019405	ENSBTAP00000018026	ENSBTAP00000011795	ENSBTAP00000003953	ENSBTAP00000035741	ENSBTAP00000045934	ENSBTAP00000014160	ENSBTAP00000009299	ENSBTAP00000021451	ENSBTAP00000036155
[truncated: 647 more columns]
