# Supplementary material for: Whole-Genome Sequencing of Three Native Cattle Breeds Originating From the Northernmost Cattle Farming Regions
Source: Front Genet. 2019 Jan 11;9:728. doi: 10.3389/fgene.2018.00728 (PMC6336893; doi:10.3389/fgene.2018.00728)
Supplement: Supplementary file 2 [file Data_Sheet_1.ZIP › Supplimentary_Data/Supplementary_Data_9.xlsx]

## Sheet: Sheet1
GO enrichment result for the genes containing nsSNPs >5 in Yakutian cattle. Significantly enriched GO-terms are presented.
GO_acc	term_type	Term	queryitem	querytotal	bgitem	bgtotal	pvalue	FDR	entries
GO:0002376	P	immune system process	277	1316	3042	25160	4.2e-19	5.9e-16	ENSBTAP00000016055	ENSBTAP00000001704	ENSBTAP00000011391	ENSBTAP00000026008	ENSBTAP00000042742	ENSBTAP00000017634	ENSBTAP00000050763	ENSBTAP00000017732	ENSBTAP00000038264	ENSBTAP00000045070	ENSBTAP00000018628	ENSBTAP00000006320	ENSBTAP00000016352	ENSBTAP00000037395	ENSBTAP00000026794	ENSBTAP00000023823	ENSBTAP00000039809	ENSBTAP00000025846	ENSBTAP00000048230	ENSBTAP00000020679	ENSBTAP00000007609	ENSBTAP00000018026	ENSBTAP00000049096	ENSBTAP00000046313	ENSBTAP00000050553	ENSBTAP00000052286	ENSBTAP00000046844	ENSBTAP00000052801	ENSBTAP00000015890	ENSBTAP00000010394	ENSBTAP00000045944	ENSBTAP00000010530	ENSBTAP00000007366	ENSBTAP00000020580	ENSBTAP00000048925	ENSBTAP00000042458	ENSBTAP00000015712	ENSBTAP00000001304	ENSBTAP00000017359	ENSBTAP00000050436	ENSBTAP00000042450
GO:0006955	P	immune response	190	1316	1883	25160	5.8e-17	8.2e-14	ENSBTAP00000016055	ENSBTAP00000001704	ENSBTAP00000025846	ENSBTAP00000026008	ENSBTAP00000042742	ENSBTAP00000038264	ENSBTAP00000045070	ENSBTAP00000018628	ENSBTAP00000006320	ENSBTAP00000016352	ENSBTAP00000037395	ENSBTAP00000026794	ENSBTAP00000042445	ENSBTAP00000020679	ENSBTAP00000018026	ENSBTAP00000049096	ENSBTAP00000046313	ENSBTAP00000052286	ENSBTAP00000052801	ENSBTAP00000015890	ENSBTAP00000045944	ENSBTAP00000010530	ENSBTAP00000052809	ENSBTAP00000042458	ENSBTAP00000015712	ENSBTAP00000017359	ENSBTAP00000042450	ENSBTAP00000038625	ENSBTAP00000021101	ENSBTAP00000000324	ENSBTAP00000027035	ENSBTAP00000001231	ENSBTAP00000003953	ENSBTAP00000036155	ENSBTAP00000035880	ENSBTAP00000047304	ENSBTAP00000016190	ENSBTAP00000016194	ENSBTAP00000017022	ENSBTAP00000042856	ENSBTAP00000033440
GO:0048563	P	post-embryonic organ morphogenesis	24	1316	35	25160	1.7e-16	2.4e-13	ENSBTAP00000006557	ENSBTAP00000044019	ENSBTAP00000033786	ENSBTAP00000046844	ENSBTAP00000027771	ENSBTAP00000035423	ENSBTAP00000033479	ENSBTAP00000021879	ENSBTAP00000028652	ENSBTAP00000029126	ENSBTAP00000028347	ENSBTAP00000035484	ENSBTAP00000027527	ENSBTAP00000015631	ENSBTAP00000024626	ENSBTAP00000017605	ENSBTAP00000020475	ENSBTAP00000013316	ENSBTAP00000017145	ENSBTAP00000010400	ENSBTAP00000040914	ENSBTAP00000020360	ENSBTAP00000005332	ENSBTAP00000034896
GO:0048609	P	reproductive process in a multicellular organism	89	1316	620	25160	8.1e-16	1.2e-12	ENSBTAP00000005904	ENSBTAP00000012291	ENSBTAP00000030722	ENSBTAP00000047678	ENSBTAP00000052894	ENSBTAP00000001311	ENSBTAP00000022959	ENSBTAP00000021879	ENSBTAP00000042458	ENSBTAP00000011477	ENSBTAP00000050635	ENSBTAP00000051805	ENSBTAP00000003521	ENSBTAP00000027232	ENSBTAP00000026533	ENSBTAP00000007294	ENSBTAP00000010400	ENSBTAP00000040914	ENSBTAP00000012582	ENSBTAP00000046086	ENSBTAP00000020028	ENSBTAP00000045492	ENSBTAP00000038769	ENSBTAP00000002954	ENSBTAP00000033786	ENSBTAP00000042520	ENSBTAP00000045934	ENSBTAP00000046102	ENSBTAP00000036658	ENSBTAP00000048434	ENSBTAP00000038799	ENSBTAP00000029126	ENSBTAP00000006569	ENSBTAP00000052276	ENSBTAP00000048031	ENSBTAP00000006095	ENSBTAP00000022631	ENSBTAP00000022637	ENSBTAP00000003576	ENSBTAP00000035016	ENSBTAP00000046288
GO:0032504	P	multicellular organism reproduction	89	1316	620	25160	8.1e-16	1.2e-12	ENSBTAP00000005904	ENSBTAP00000012291	ENSBTAP00000030722	ENSBTAP00000047678	ENSBTAP00000052894	ENSBTAP00000001311	ENSBTAP00000022959	ENSBTAP00000021879	ENSBTAP00000042458	ENSBTAP00000011477	ENSBTAP00000050635	ENSBTAP00000051805	ENSBTAP00000003521	ENSBTAP00000027232	ENSBTAP00000026533	ENSBTAP00000007294	ENSBTAP00000010400	ENSBTAP00000040914	ENSBTAP00000012582	ENSBTAP00000046086	ENSBTAP00000020028	ENSBTAP00000045492	ENSBTAP00000038769	ENSBTAP00000002954	ENSBTAP00000033786	ENSBTAP00000042520	ENSBTAP00000045934	ENSBTAP00000046102	ENSBTAP00000036658	ENSBTAP00000048434	ENSBTAP00000038799	ENSBTAP00000029126	ENSBTAP00000006569	ENSBTAP00000052276	ENSBTAP00000048031	ENSBTAP00000006095	ENSBTAP00000022631	ENSBTAP00000022637	ENSBTAP00000003576	ENSBTAP00000035016	ENSBTAP00000046288
GO:0006952	P	defense response	190	1316	1962	25160	2.5e-15	3.5e-12	ENSBTAP00000041312	ENSBTAP00000025764	ENSBTAP00000001704	ENSBTAP00000025846	ENSBTAP00000041247	ENSBTAP00000005692	ENSBTAP00000038264	ENSBTAP00000045070	ENSBTAP00000013918	ENSBTAP00000016352	ENSBTAP00000016055	ENSBTAP00000037395	ENSBTAP00000048099	ENSBTAP00000049318	ENSBTAP00000023823	ENSBTAP00000007525	ENSBTAP00000018026	ENSBTAP00000049096	ENSBTAP00000046313	ENSBTAP00000023659	ENSBTAP00000015890	ENSBTAP00000010394	ENSBTAP00000045944	ENSBTAP00000010530	ENSBTAP00000052809	ENSBTAP00000048925	ENSBTAP00000017623	ENSBTAP00000037567	ENSBTAP00000007896	ENSBTAP00000047760	ENSBTAP00000051805	ENSBTAP00000000324	ENSBTAP00000027232	ENSBTAP00000001231	ENSBTAP00000003953	ENSBTAP00000036155	ENSBTAP00000035880	ENSBTAP00000017732	ENSBTAP00000016190	ENSBTAP00000048013	ENSBTAP00000047304
GO:0048610	P	reproductive cellular process	35	1316	123	25160	6e-14	8.5e-11	ENSBTAP00000035016	ENSBTAP00000041534	ENSBTAP00000038769	ENSBTAP00000033786	ENSBTAP00000046844	ENSBTAP00000027771	ENSBTAP00000010610	ENSBTAP00000001311	ENSBTAP00000019578	ENSBTAP00000006089	ENSBTAP00000040914	ENSBTAP00000046988	ENSBTAP00000052907	ENSBTAP00000013812	ENSBTAP00000004281	ENSBTAP00000010340	ENSBTAP00000044487	ENSBTAP00000035484	ENSBTAP00000024607	ENSBTAP00000022959	ENSBTAP00000021879	ENSBTAP00000012974	ENSBTAP00000026533	ENSBTAP00000006924	ENSBTAP00000032052	ENSBTAP00000013158	ENSBTAP00000007294	ENSBTAP00000008330	ENSBTAP00000010400	ENSBTAP00000022631	ENSBTAP00000014066	ENSBTAP00000012582	ENSBTAP00000020360	ENSBTAP00000019851	ENSBTAP00000050775
GO:0016020	C	membrane	813	1316	13046	25160	9.7e-13	2.2e-10	ENSBTAP00000020969	ENSBTAP00000020964	ENSBTAP00000052201	ENSBTAP00000025764	ENSBTAP00000047678	ENSBTAP00000018628	ENSBTAP00000047775	ENSBTAP00000018337	ENSBTAP00000037395	ENSBTAP00000005698	ENSBTAP00000040372	ENSBTAP00000047675	ENSBTAP00000010864	ENSBTAP00000023823	ENSBTAP00000015816	ENSBTAP00000052961	ENSBTAP00000028184	ENSBTAP00000028185	ENSBTAP00000035423	ENSBTAP00000052967	ENSBTAP00000052806	ENSBTAP00000006124	ENSBTAP00000012769	ENSBTAP00000029126	ENSBTAP00000005991	ENSBTAP00000052801	ENSBTAP00000031733	ENSBTAP00000048434	ENSBTAP00000010530	ENSBTAP00000003229	ENSBTAP00000022662	ENSBTAP00000015712	ENSBTAP00000008973	ENSBTAP00000009575	ENSBTAP00000007896	ENSBTAP00000035354	ENSBTAP00000035357	ENSBTAP00000035351	ENSBTAP00000032158	ENSBTAP00000037681	ENSBTAP00000026533
GO:0019882	P	antigen processing and presentation	53	1316	295	25160	3.6e-13	5.1e-10	ENSBTAP00000009299	ENSBTAP00000052104	ENSBTAP00000016055	ENSBTAP00000001164	ENSBTAP00000031125	ENSBTAP00000042565	ENSBTAP00000038206	ENSBTAP00000043599	ENSBTAP00000018484	ENSBTAP00000006320	ENSBTAP00000016352	ENSBTAP00000031126	ENSBTAP00000045934	ENSBTAP00000001613	ENSBTAP00000037395	ENSBTAP00000034179	ENSBTAP00000004214	ENSBTAP00000026794	ENSBTAP00000050046	ENSBTAP00000048472	ENSBTAP00000020679	ENSBTAP00000018026	ENSBTAP00000038862	ENSBTAP00000003953	ENSBTAP00000028276	ENSBTAP00000019800	ENSBTAP00000050763	ENSBTAP00000014160	ENSBTAP00000030507	ENSBTAP00000013413	ENSBTAP00000051860	ENSBTAP00000035745	ENSBTAP00000052375	ENSBTAP00000052232	ENSBTAP00000011787	ENSBTAP00000011795	ENSBTAP00000019198	ENSBTAP00000009739	ENSBTAP00000026100	ENSBTAP00000022181	ENSBTAP00000024922
GO:0005886	C	plasma membrane	558	1316	8322	25160	4e-12	9.2e-10	ENSBTAP00000020969	ENSBTAP00000052201	ENSBTAP00000025764	ENSBTAP00000047678	ENSBTAP00000018628	ENSBTAP00000047775	ENSBTAP00000052894	ENSBTAP00000048797	ENSBTAP00000005698	ENSBTAP00000040372	ENSBTAP00000047675	ENSBTAP00000023823	ENSBTAP00000015816	ENSBTAP00000052961	ENSBTAP00000028184	ENSBTAP00000028185	ENSBTAP00000018026	ENSBTAP00000052806	ENSBTAP00000005991	ENSBTAP00000031733	ENSBTAP00000048434	ENSBTAP00000010530	ENSBTAP00000003229	ENSBTAP00000022662	ENSBTAP00000004648	ENSBTAP00000007896	ENSBTAP00000035354	ENSBTAP00000035357	ENSBTAP00000035351	ENSBTAP00000032158	ENSBTAP00000037681	ENSBTAP00000026533	ENSBTAP00000035359	ENSBTAP00000047175	ENSBTAP00000005692	ENSBTAP00000007294	ENSBTAP00000010400	ENSBTAP00000052299	ENSBTAP00000040914	ENSBTAP00000049548	ENSBTAP00000025537
GO:0042611	C	MHC protein complex	43	1316	222	25160	7.2e-12	1.7e-09	ENSBTAP00000052104	ENSBTAP00000031126	ENSBTAP00000031125	ENSBTAP00000042565	ENSBTAP00000043599	ENSBTAP00000018484	ENSBTAP00000006320	ENSBTAP00000016352	ENSBTAP00000045934	ENSBTAP00000037395	ENSBTAP00000003953	ENSBTAP00000034179	ENSBTAP00000004214	ENSBTAP00000026794	ENSBTAP00000050046	ENSBTAP00000048472	ENSBTAP00000020679	ENSBTAP00000038862	ENSBTAP00000022181	ENSBTAP00000019800	ENSBTAP00000050763	ENSBTAP00000014160	ENSBTAP00000030507	ENSBTAP00000013413	ENSBTAP00000035745	ENSBTAP00000052375	ENSBTAP00000052232	ENSBTAP00000011787	ENSBTAP00000011795	ENSBTAP00000019198	ENSBTAP00000026100	ENSBTAP00000052134	ENSBTAP00000036155	ENSBTAP00000049202	ENSBTAP00000046309	ENSBTAP00000045944	ENSBTAP00000016194	ENSBTAP00000019939	ENSBTAP00000025832	ENSBTAP00000048626	ENSBTAP00000009299
GO:0031012	C	extracellular matrix	92	1316	799	25160	2.5e-11	5.8e-09	ENSBTAP00000001704	ENSBTAP00000041247	ENSBTAP00000029190	ENSBTAP00000001310	ENSBTAP00000004156	ENSBTAP00000019848	ENSBTAP00000015890	ENSBTAP00000031460	ENSBTAP00000022005	ENSBTAP00000007896	ENSBTAP00000024626	ENSBTAP00000027035	ENSBTAP00000002122	ENSBTAP00000017057	ENSBTAP00000045258	ENSBTAP00000028617	ENSBTAP00000034542	ENSBTAP00000022647	ENSBTAP00000028129	ENSBTAP00000006557	ENSBTAP00000009564	ENSBTAP00000041534	ENSBTAP00000037179	ENSBTAP00000051130	ENSBTAP00000019896	ENSBTAP00000019305	ENSBTAP00000001200	ENSBTAP00000045410	ENSBTAP00000004563	ENSBTAP00000006018	ENSBTAP00000003651	ENSBTAP00000002312	ENSBTAP00000014160	ENSBTAP00000006924	ENSBTAP00000016273	ENSBTAP00000001893	ENSBTAP00000000752	ENSBTAP00000042031	ENSBTAP00000048589	ENSBTAP00000049935	ENSBTAP00000050909
GO:0004872	F	receptor activity	349	1316	4753	25160	2.9e-11	9.2e-09	ENSBTAP00000020969	ENSBTAP00000006124	ENSBTAP00000052201	ENSBTAP00000025764	ENSBTAP00000047678	ENSBTAP00000047775	ENSBTAP00000052894	ENSBTAP00000048797	ENSBTAP00000005698	ENSBTAP00000015816	ENSBTAP00000028184	ENSBTAP00000028185	ENSBTAP00000018026	ENSBTAP00000052806	ENSBTAP00000005991	ENSBTAP00000031733	ENSBTAP00000010530	ENSBTAP00000052809	ENSBTAP00000009575	ENSBTAP00000007896	ENSBTAP00000017212	ENSBTAP00000032158	ENSBTAP00000047175	ENSBTAP00000005692	ENSBTAP00000048013	ENSBTAP00000010400	ENSBTAP00000052299	ENSBTAP00000052298	ENSBTAP00000049548	ENSBTAP00000048230	ENSBTAP00000014448	ENSBTAP00000031459	ENSBTAP00000051885	ENSBTAP00000022936	ENSBTAP00000003651	ENSBTAP00000046378	ENSBTAP00000051860	ENSBTAP00000034552	ENSBTAP00000053040	ENSBTAP00000046870	ENSBTAP00000048906
GO:0044425	C	membrane part	672	1316	10590	25160	1.1e-10	2.4e-08	ENSBTAP00000020969	ENSBTAP00000006124	ENSBTAP00000052201	ENSBTAP00000005692	ENSBTAP00000047678	ENSBTAP00000018628	ENSBTAP00000047775	ENSBTAP00000018337	ENSBTAP00000037395	ENSBTAP00000005698	ENSBTAP00000053142	ENSBTAP00000047675	ENSBTAP00000010864	ENSBTAP00000023823	ENSBTAP00000015816	ENSBTAP00000028184	ENSBTAP00000028185	ENSBTAP00000035423	ENSBTAP00000052967	ENSBTAP00000052806	ENSBTAP00000029126	ENSBTAP00000005991	ENSBTAP00000052801	ENSBTAP00000031733	ENSBTAP00000048434	ENSBTAP00000010530	ENSBTAP00000003229	ENSBTAP00000052809	ENSBTAP00000008973	ENSBTAP00000009575	ENSBTAP00000007896	ENSBTAP00000035354	ENSBTAP00000035357	ENSBTAP00000035351	ENSBTAP00000032158	ENSBTAP00000037681	ENSBTAP00000026533	ENSBTAP00000035359	ENSBTAP00000047175	ENSBTAP00000025764	ENSBTAP00000007294
GO:0005576	C	extracellular region	345	1316	4763	25160	1.9e-10	4.4e-08	ENSBTAP00000001704	ENSBTAP00000005692	ENSBTAP00000018628	ENSBTAP00000047675	ENSBTAP00000023104	ENSBTAP00000018202	ENSBTAP00000018026	ENSBTAP00000002538	ENSBTAP00000008973	ENSBTAP00000009575	ENSBTAP00000007896	ENSBTAP00000024626	ENSBTAP00000047172	ENSBTAP00000047178	ENSBTAP00000007294	ENSBTAP00000050339	ENSBTAP00000010400	ENSBTAP00000052299	ENSBTAP00000047197	ENSBTAP00000049935	ENSBTAP00000017363	ENSBTAP00000041534	ENSBTAP00000037179	ENSBTAP00000048230	ENSBTAP00000045934	ENSBTAP00000001200	ENSBTAP00000022936	ENSBTAP00000038799	ENSBTAP00000029190	ENSBTAP00000046113	ENSBTAP00000001893	ENSBTAP00000017840	ENSBTAP00000014364	ENSBTAP00000017965	ENSBTAP00000007060	ENSBTAP00000043629	ENSBTAP00000012685	ENSBTAP00000012687	ENSBTAP00000020028	ENSBTAP00000009701	ENSBTAP00000006167
GO:0005578	C	proteinaceous extracellular matrix	80	1316	712	25160	1.5e-09	3.4e-07	ENSBTAP00000022647	ENSBTAP00000028129	ENSBTAP00000025468	ENSBTAP00000026827	ENSBTAP00000001704	ENSBTAP00000006557	ENSBTAP00000050909	ENSBTAP00000009564	ENSBTAP00000044340	ENSBTAP00000044341	ENSBTAP00000052785	ENSBTAP00000037179	ENSBTAP00000051130	ENSBTAP00000019896	ENSBTAP00000009531	ENSBTAP00000019305	ENSBTAP00000022223	ENSBTAP00000023245	ENSBTAP00000021893	ENSBTAP00000019848	ENSBTAP00000038490	ENSBTAP00000029190	ENSBTAP00000006585	ENSBTAP00000009011	ENSBTAP00000018302	ENSBTAP00000001310	ENSBTAP00000001200	ENSBTAP00000029257	ENSBTAP00000041939	ENSBTAP00000007879	ENSBTAP00000033479	ENSBTAP00000045410	ENSBTAP00000028276	ENSBTAP00000048802	ENSBTAP00000026111	ENSBTAP00000024169	ENSBTAP00000015890	ENSBTAP00000049801	ENSBTAP00000023573	ENSBTAP00000048589	ENSBTAP00000049864
GO:0048569	P	post-embryonic organ development	25	1316	98	25160	1.6e-09	2.2e-06	ENSBTAP00000025099	ENSBTAP00000006557	ENSBTAP00000044019	ENSBTAP00000033786	ENSBTAP00000046844	ENSBTAP00000027771	ENSBTAP00000035423	ENSBTAP00000033479	ENSBTAP00000021879	ENSBTAP00000028652	ENSBTAP00000029126	ENSBTAP00000028347	ENSBTAP00000035484	ENSBTAP00000027527	ENSBTAP00000015631	ENSBTAP00000024626	ENSBTAP00000017605	ENSBTAP00000020475	ENSBTAP00000013316	ENSBTAP00000017145	ENSBTAP00000010400	ENSBTAP00000040914	ENSBTAP00000020360	ENSBTAP00000005332	ENSBTAP00000034896
GO:0015630	C	microtubule cytoskeleton	103	1316	1066	25160	1.2e-08	2.7e-06	ENSBTAP00000026846	ENSBTAP00000011391	ENSBTAP00000008040	ENSBTAP00000019733	ENSBTAP00000020103	ENSBTAP00000001311	ENSBTAP00000052961	ENSBTAP00000007283	ENSBTAP00000008586	ENSBTAP00000005613	ENSBTAP00000028060	ENSBTAP00000012193	ENSBTAP00000013812	ENSBTAP00000028226	ENSBTAP00000040853	ENSBTAP00000024702	ENSBTAP00000027134	ENSBTAP00000006131	ENSBTAP00000027030	ENSBTAP00000032158	ENSBTAP00000026533	ENSBTAP00000025113	ENSBTAP00000009103	ENSBTAP00000004518	ENSBTAP00000012582	ENSBTAP00000038178	ENSBTAP00000005980	ENSBTAP00000045498	ENSBTAP00000020845	ENSBTAP00000046962	ENSBTAP00000003121	ENSBTAP00000015487	ENSBTAP00000001438	ENSBTAP00000036658	ENSBTAP00000047378	ENSBTAP00000047379	ENSBTAP00000004563	ENSBTAP00000007749	ENSBTAP00000014288	ENSBTAP00000009791	ENSBTAP00000019419
GO:0044459	C	plasma membrane part	337	1316	4837	25160	2.1e-08	4.9e-06	ENSBTAP00000039211	ENSBTAP00000000256	ENSBTAP00000025764	ENSBTAP00000005546	ENSBTAP00000026008	ENSBTAP00000017615	ENSBTAP00000045240	ENSBTAP00000005692	ENSBTAP00000030362	ENSBTAP00000005988	ENSBTAP00000018628	ENSBTAP00000006320	ENSBTAP00000026154	ENSBTAP00000016352	ENSBTAP00000003435	ENSBTAP00000037395	ENSBTAP00000005698	ENSBTAP00000028657	ENSBTAP00000047675	ENSBTAP00000051345	ENSBTAP00000052491	ENSBTAP00000026794	ENSBTAP00000023823	ENSBTAP00000039809	ENSBTAP00000001310	ENSBTAP00000003821	ENSBTAP00000020679	ENSBTAP00000007609	ENSBTAP00000018026	ENSBTAP00000004156	ENSBTAP00000045291	ENSBTAP00000046313	ENSBTAP00000046844	ENSBTAP00000005991	ENSBTAP00000043868	ENSBTAP00000024169	ENSBTAP00000031733	ENSBTAP00000029359	ENSBTAP00000045944	ENSBTAP00000010530	ENSBTAP00000003229
GO:0004871	F	signal transducer activity	382	1316	5652	25160	4.2e-08	1.3e-05	ENSBTAP00000020969	ENSBTAP00000006124	ENSBTAP00000052201	ENSBTAP00000025764	ENSBTAP00000047678	ENSBTAP00000018628	ENSBTAP00000047775	ENSBTAP00000052894	ENSBTAP00000048797	ENSBTAP00000005698	ENSBTAP00000053142	ENSBTAP00000015816	ENSBTAP00000028184	ENSBTAP00000028185	ENSBTAP00000018026	ENSBTAP00000052806	ENSBTAP00000005991	ENSBTAP00000031733	ENSBTAP00000010530	ENSBTAP00000052809	ENSBTAP00000009575	ENSBTAP00000017197	ENSBTAP00000007896	ENSBTAP00000017212	ENSBTAP00000032158	ENSBTAP00000047175	ENSBTAP00000005692	ENSBTAP00000048013	ENSBTAP00000010400	ENSBTAP00000052299	ENSBTAP00000052298	ENSBTAP00000049548	ENSBTAP00000048230	ENSBTAP00000014448	ENSBTAP00000031459	ENSBTAP00000051885	ENSBTAP00000022936	ENSBTAP00000003651	ENSBTAP00000046378	ENSBTAP00000051860	ENSBTAP00000034552
GO:0060089	F	molecular transducer activity	382	1316	5652	25160	4.2e-08	1.3e-05	ENSBTAP00000020969	ENSBTAP00000006124	ENSBTAP00000052201	ENSBTAP00000025764	ENSBTAP00000047678	ENSBTAP00000018628	ENSBTAP00000047775	ENSBTAP00000052894	ENSBTAP00000048797	ENSBTAP00000005698	ENSBTAP00000053142	ENSBTAP00000015816	ENSBTAP00000028184	ENSBTAP00000028185	ENSBTAP00000018026	ENSBTAP00000052806	ENSBTAP00000005991	ENSBTAP00000031733	ENSBTAP00000010530	ENSBTAP00000052809	ENSBTAP00000009575	ENSBTAP00000017197	ENSBTAP00000007896	ENSBTAP00000017212	ENSBTAP00000032158	ENSBTAP00000047175	ENSBTAP00000005692	ENSBTAP00000048013	ENSBTAP00000010400	ENSBTAP00000052299	ENSBTAP00000052298	ENSBTAP00000049548	ENSBTAP00000048230	ENSBTAP00000014448	ENSBTAP00000031459	ENSBTAP00000051885	ENSBTAP00000022936	ENSBTAP00000003651	ENSBTAP00000046378	ENSBTAP00000051860	ENSBTAP00000034552
GO:0004888	F	transmembrane receptor activity	269	1316	3718	25160	4.5e-08	1.4e-05	ENSBTAP00000029156	ENSBTAP00000004588	ENSBTAP00000020969	ENSBTAP00000006124	ENSBTAP00000041000	ENSBTAP00000041247	ENSBTAP00000052201	ENSBTAP00000005692	ENSBTAP00000045070	ENSBTAP00000047775	ENSBTAP00000016352	ENSBTAP00000052894	ENSBTAP00000048797	ENSBTAP00000006329	ENSBTAP00000052491	ENSBTAP00000015816	ENSBTAP00000036514	ENSBTAP00000020679	ENSBTAP00000028184	ENSBTAP00000028185	ENSBTAP00000018026	ENSBTAP00000052806	ENSBTAP00000050553	ENSBTAP00000023659	ENSBTAP00000022538	ENSBTAP00000051058	ENSBTAP00000005991	ENSBTAP00000031733	ENSBTAP00000039192	ENSBTAP00000010530	ENSBTAP00000017630	ENSBTAP00000052809	ENSBTAP00000029126	ENSBTAP00000042458	ENSBTAP00000030195	ENSBTAP00000030268	ENSBTAP00000010481	ENSBTAP00000016516	ENSBTAP00000051246	ENSBTAP00000050633	ENSBTAP00000026039
GO:0048588	P	developmental cell growth	15	1316	35	25160	1.1e-08	1.6e-05	ENSBTAP00000011477	ENSBTAP00000022005	ENSBTAP00000044340	ENSBTAP00000044341	ENSBTAP00000001893	ENSBTAP00000051130	ENSBTAP00000025564	ENSBTAP00000000753	ENSBTAP00000045458	ENSBTAP00000047662	ENSBTAP00000000752	ENSBTAP00000026533	ENSBTAP00000049801	ENSBTAP00000033188	ENSBTAP00000012582
GO:0044421	C	extracellular region part	280	1316	3923	25160	7e-08	1.6e-05	ENSBTAP00000016680	ENSBTAP00000016528	ENSBTAP00000052907	ENSBTAP00000001704	ENSBTAP00000025846	ENSBTAP00000041247	ENSBTAP00000045240	ENSBTAP00000005692	ENSBTAP00000045070	ENSBTAP00000018628	ENSBTAP00000048156	ENSBTAP00000047675	ENSBTAP00000005546	ENSBTAP00000018996	ENSBTAP00000049318	ENSBTAP00000023104	ENSBTAP00000001310	ENSBTAP00000007879	ENSBTAP00000007609	ENSBTAP00000018026	ENSBTAP00000004156	ENSBTAP00000049096	ENSBTAP00000048802	ENSBTAP00000045198	ENSBTAP00000019179	ENSBTAP00000034542	ENSBTAP00000015890	ENSBTAP00000028060	ENSBTAP00000030444	ENSBTAP00000045258	ENSBTAP00000025851	ENSBTAP00000022005	ENSBTAP00000036092	ENSBTAP00000037567	ENSBTAP00000007896	ENSBTAP00000050702	ENSBTAP00000024626	ENSBTAP00000000323	ENSBTAP00000000324	ENSBTAP00000025455	ENSBTAP00000002122
GO:0044420	C	extracellular matrix part	47	1316	366	25160	1.2e-07	2.8e-05	ENSBTAP00000031460	ENSBTAP00000026827	ENSBTAP00000001704	ENSBTAP00000009564	ENSBTAP00000044340	ENSBTAP00000044341	ENSBTAP00000010897	ENSBTAP00000051130	ENSBTAP00000019305	ENSBTAP00000023245	ENSBTAP00000021893	ENSBTAP00000026111	ENSBTAP00000038490	ENSBTAP00000045291	ENSBTAP00000018302	ENSBTAP00000001200	ENSBTAP00000029257	ENSBTAP00000041939	ENSBTAP00000007879	ENSBTAP00000022005	ENSBTAP00000028276	ENSBTAP00000034542	ENSBTAP00000049801	ENSBTAP00000023573	ENSBTAP00000007111	ENSBTAP00000009531	ENSBTAP00000006018	ENSBTAP00000003651	ENSBTAP00000035484	ENSBTAP00000014160	ENSBTAP00000018479	ENSBTAP00000000753	ENSBTAP00000025418	ENSBTAP00000017057	ENSBTAP00000040348	ENSBTAP00000040349	ENSBTAP00000016273	ENSBTAP00000029205	ENSBTAP00000028418	ENSBTAP00000024169	ENSBTAP00000001893
GO:0005044	F	scavenger receptor activity	23	1316	106	25160	9.1e-08	2.9e-05	ENSBTAP00000052788	ENSBTAP00000028129	ENSBTAP00000050909	ENSBTAP00000041247	ENSBTAP00000049864	ENSBTAP00000028127	ENSBTAP00000048230	ENSBTAP00000013918	ENSBTAP00000048275	ENSBTAP00000052299	ENSBTAP00000047507	ENSBTAP00000015890	ENSBTAP00000051948	ENSBTAP00000022103	ENSBTAP00000052473	ENSBTAP00000016516	ENSBTAP00000007896	ENSBTAP00000051763	ENSBTAP00000052853	ENSBTAP00000051333	ENSBTAP00000049342	ENSBTAP00000049280	ENSBTAP00000052785
GO:0042116	P	macrophage activation	19	1316	65	25160	2.3e-08	3.2e-05	ENSBTAP00000035880	ENSBTAP00000023823	ENSBTAP00000019911	ENSBTAP00000012324	ENSBTAP00000026593	ENSBTAP00000019910	ENSBTAP00000008348	ENSBTAP00000051405	ENSBTAP00000005692	ENSBTAP00000002953	ENSBTAP00000020141	ENSBTAP00000010394	ENSBTAP00000021266	ENSBTAP00000017752	ENSBTAP00000016352	ENSBTAP00000037395	ENSBTAP00000012086	ENSBTAP00000010530	ENSBTAP00000027887
GO:0030670	C	phagocytic vesicle membrane	17	1316	59	25160	1.5e-07	3.4e-05	ENSBTAP00000049864	ENSBTAP00000052788	ENSBTAP00000051333	ENSBTAP00000048230	ENSBTAP00000028129	ENSBTAP00000050909	ENSBTAP00000052473	ENSBTAP00000052853	ENSBTAP00000052785	ENSBTAP00000047507	ENSBTAP00000028127	ENSBTAP00000049280	ENSBTAP00000052299	ENSBTAP00000049342	ENSBTAP00000015890	ENSBTAP00000048275	ENSBTAP00000051948
GO:0042613	C	MHC class II protein complex	17	1316	59	25160	1.5e-07	3.4e-05	ENSBTAP00000034180	ENSBTAP00000043599	ENSBTAP00000046309	ENSBTAP00000045944	ENSBTAP00000020679	ENSBTAP00000011787	ENSBTAP00000014160	ENSBTAP00000022181	ENSBTAP00000019800	ENSBTAP00000018484	ENSBTAP00000026100	ENSBTAP00000019939	ENSBTAP00000034179	ENSBTAP00000030507	ENSBTAP00000045934	ENSBTAP00000003953	ENSBTAP00000036155
GO:0022610	P	biological adhesion	148	1316	1764	25160	4e-08	5.6e-05	ENSBTAP00000003435	ENSBTAP00000027035	ENSBTAP00000026008	ENSBTAP00000025418	ENSBTAP00000045240	ENSBTAP00000017732	ENSBTAP00000044179	ENSBTAP00000005698	ENSBTAP00000005546	ENSBTAP00000001310	ENSBTAP00000007926	ENSBTAP00000035423	ENSBTAP00000004156	ENSBTAP00000023659	ENSBTAP00000048802	ENSBTAP00000045198	ENSBTAP00000005991	ENSBTAP00000034542	ENSBTAP00000031460	ENSBTAP00000036729	ENSBTAP00000048925	ENSBTAP00000040853	ENSBTAP00000022005	ENSBTAP00000027527	ENSBTAP00000007896	ENSBTAP00000020085	ENSBTAP00000032158	ENSBTAP00000013799	ENSBTAP00000017057	ENSBTAP00000020475	ENSBTAP00000008040	ENSBTAP00000048013	ENSBTAP00000025055	ENSBTAP00000029228	ENSBTAP00000017022	ENSBTAP00000010400	ENSBTAP00000040914	ENSBTAP00000031748	ENSBTAP00000007294	ENSBTAP00000028617	ENSBTAP00000005332
GO:0002504	P	antigen processing and presentation of peptide or polysaccharide antigen via MHC class II	16	1316	47	25160	5.1e-08	7.2e-05	ENSBTAP00000034180	ENSBTAP00000043599	ENSBTAP00000046309	ENSBTAP00000045944	ENSBTAP00000020679	ENSBTAP00000011787	ENSBTAP00000022181	ENSBTAP00000019800	ENSBTAP00000018484	ENSBTAP00000026100	ENSBTAP00000019939	ENSBTAP00000034179	ENSBTAP00000030507	ENSBTAP00000045934	ENSBTAP00000003953	ENSBTAP00000036155
GO:0009611	P	response to wounding	135	1316	1576	25160	5.5e-08	7.9e-05	ENSBTAP00000001704	ENSBTAP00000025846	ENSBTAP00000041247	ENSBTAP00000038264	ENSBTAP00000045070	ENSBTAP00000020103	ENSBTAP00000049318	ENSBTAP00000023823	ENSBTAP00000001310	ENSBTAP00000049096	ENSBTAP00000046313	ENSBTAP00000046844	ENSBTAP00000019179	ENSBTAP00000019848	ENSBTAP00000015890	ENSBTAP00000010394	ENSBTAP00000010530	ENSBTAP00000022662	ENSBTAP00000048925	ENSBTAP00000022005	ENSBTAP00000017623	ENSBTAP00000004648	ENSBTAP00000020085	ENSBTAP00000051805	ENSBTAP00000000324	ENSBTAP00000027232	ENSBTAP00000045258	ENSBTAP00000035880	ENSBTAP00000016190	ENSBTAP00000048013	ENSBTAP00000025055	ENSBTAP00000029228	ENSBTAP00000042856	ENSBTAP00000010400	ENSBTAP00000020185	ENSBTAP00000000818	ENSBTAP00000029340	ENSBTAP00000007111	ENSBTAP00000027887	ENSBTAP00000028129	ENSBTAP00000036263
GO:0007155	P	cell adhesion	147	1316	1762	25160	6.1e-08	8.7e-05	ENSBTAP00000003435	ENSBTAP00000027035	ENSBTAP00000026008	ENSBTAP00000025418	ENSBTAP00000045240	ENSBTAP00000017732	ENSBTAP00000044179	ENSBTAP00000005698	ENSBTAP00000005546	ENSBTAP00000001310	ENSBTAP00000007926	ENSBTAP00000035423	ENSBTAP00000004156	ENSBTAP00000023659	ENSBTAP00000048802	ENSBTAP00000045198	ENSBTAP00000005991	ENSBTAP00000034542	ENSBTAP00000031460	ENSBTAP00000036729	ENSBTAP00000048925	ENSBTAP00000040853	ENSBTAP00000022005	ENSBTAP00000027527	ENSBTAP00000007896	ENSBTAP00000020085	ENSBTAP00000032158	ENSBTAP00000013799	ENSBTAP00000017057	ENSBTAP00000020475	ENSBTAP00000008040	ENSBTAP00000048013	ENSBTAP00000025055	ENSBTAP00000029228	ENSBTAP00000017022	ENSBTAP00000010400	ENSBTAP00000040914	ENSBTAP00000031748	ENSBTAP00000007294	ENSBTAP00000028617	ENSBTAP00000005332
GO:0031224	C	intrinsic to membrane	555	1316	8899	25160	3.9e-07	9e-05	ENSBTAP00000020969	ENSBTAP00000006124	ENSBTAP00000052201	ENSBTAP00000005692	ENSBTAP00000047678	ENSBTAP00000018628	ENSBTAP00000047775	ENSBTAP00000052894	ENSBTAP00000048797	ENSBTAP00000005698	ENSBTAP00000053142	ENSBTAP00000047675	ENSBTAP00000023823	ENSBTAP00000015816	ENSBTAP00000028184	ENSBTAP00000028185	ENSBTAP00000018026	ENSBTAP00000052967	ENSBTAP00000052806	ENSBTAP00000005991	ENSBTAP00000052801	ENSBTAP00000031733	ENSBTAP00000010530	ENSBTAP00000052809	ENSBTAP00000052298	ENSBTAP00000008973	ENSBTAP00000009575	ENSBTAP00000007896	ENSBTAP00000035354	ENSBTAP00000035357	ENSBTAP00000035351	ENSBTAP00000032158	ENSBTAP00000037681	ENSBTAP00000026533	ENSBTAP00000035359	ENSBTAP00000047175	ENSBTAP00000025764	ENSBTAP00000007294	ENSBTAP00000010400	ENSBTAP00000022804	ENSBTAP00000052299
GO:0016021	C	integral to membrane	546	1316	8760	25160	5.9e-07	0.00014	ENSBTAP00000020969	ENSBTAP00000006124	ENSBTAP00000052201	ENSBTAP00000005692	ENSBTAP00000047678	ENSBTAP00000018628	ENSBTAP00000047775	ENSBTAP00000052894	ENSBTAP00000048797	ENSBTAP00000005698	ENSBTAP00000053142	ENSBTAP00000047675	ENSBTAP00000023823	ENSBTAP00000015816	ENSBTAP00000028184	ENSBTAP00000028185	ENSBTAP00000018026	ENSBTAP00000052967	ENSBTAP00000052806	ENSBTAP00000005991	ENSBTAP00000052801	ENSBTAP00000031733	ENSBTAP00000010530	ENSBTAP00000052809	ENSBTAP00000052298	ENSBTAP00000008973	ENSBTAP00000009575	ENSBTAP00000007896	ENSBTAP00000035354	ENSBTAP00000035357	ENSBTAP00000035351	ENSBTAP00000032158	ENSBTAP00000037681	ENSBTAP00000026533	ENSBTAP00000035359	ENSBTAP00000047175	ENSBTAP00000025764	ENSBTAP00000007294	ENSBTAP00000010400	ENSBTAP00000022804	ENSBTAP00000052299
GO:0005289	F	high affinity arginine transmembrane transporter activity	10	1316	19	25160	7.5e-07	0.00024	ENSBTAP00000023823	ENSBTAP00000012324	ENSBTAP00000019911	ENSBTAP00000019910	ENSBTAP00000021266	ENSBTAP00000002953	ENSBTAP00000020141	ENSBTAP00000010394	ENSBTAP00000017752	ENSBTAP00000012086
GO:0015189	F	L-lysine transmembrane transporter activity	10	1316	19	25160	7.5e-07	0.00024	ENSBTAP00000023823	ENSBTAP00000012324	ENSBTAP00000019911	ENSBTAP00000019910	ENSBTAP00000021266	ENSBTAP00000002953	ENSBTAP00000020141	ENSBTAP00000010394	ENSBTAP00000017752	ENSBTAP00000012086
GO:0005287	F	high affinity basic amino acid transmembrane transporter activity	10	1316	19	25160	7.5e-07	0.00024	ENSBTAP00000023823	ENSBTAP00000012324	ENSBTAP00000019911	ENSBTAP00000019910	ENSBTAP00000021266	ENSBTAP00000002953	ENSBTAP00000020141	ENSBTAP00000010394	ENSBTAP00000017752	ENSBTAP00000012086
GO:0015326	F	cationic amino acid transmembrane transporter activity	10	1316	19	25160	7.5e-07	0.00024	ENSBTAP00000023823	ENSBTAP00000012324	ENSBTAP00000019911	ENSBTAP00000019910	ENSBTAP00000021266	ENSBTAP00000002953	ENSBTAP00000020141	ENSBTAP00000010394	ENSBTAP00000017752	ENSBTAP00000012086
GO:0015181	F	arginine transmembrane transporter activity	10	1316	20	25160	1.1e-06	0.00034	ENSBTAP00000023823	ENSBTAP00000012324	ENSBTAP00000019911	ENSBTAP00000019910	ENSBTAP00000021266	ENSBTAP00000002953	ENSBTAP00000020141	ENSBTAP00000010394	ENSBTAP00000017752	ENSBTAP00000012086
GO:0050896	P	response to stimulus	629	1316	10245	25160	2.5e-07	0.00035	ENSBTAP00000045473	ENSBTAP00000001704	ENSBTAP00000006124	ENSBTAP00000052201	ENSBTAP00000025764	ENSBTAP00000047678	ENSBTAP00000018628	ENSBTAP00000047775	ENSBTAP00000052894	ENSBTAP00000048797	ENSBTAP00000053142	ENSBTAP00000020969	ENSBTAP00000023823	ENSBTAP00000015816	ENSBTAP00000028184	ENSBTAP00000028185	ENSBTAP00000018026	ENSBTAP00000035421	ENSBTAP00000052806	ENSBTAP00000005991	ENSBTAP00000052801	ENSBTAP00000031733	ENSBTAP00000048434	ENSBTAP00000010530	ENSBTAP00000022662	ENSBTAP00000052298	ENSBTAP00000028388	ENSBTAP00000015712	ENSBTAP00000017623	ENSBTAP00000004648	ENSBTAP00000017197	ENSBTAP00000007896	ENSBTAP00000035354	ENSBTAP00000035357	ENSBTAP00000035351	ENSBTAP00000035359	ENSBTAP00000047175	ENSBTAP00000005692	ENSBTAP00000048013	ENSBTAP00000010400	ENSBTAP00000028598
GO:0002526	P	acute inflammatory response	42	1316	319	25160	3e-07	0.00043	ENSBTAP00000025729	ENSBTAP00000003576	ENSBTAP00000001704	ENSBTAP00000025846	ENSBTAP00000009564	ENSBTAP00000020163	ENSBTAP00000037666	ENSBTAP00000002953	ENSBTAP00000020141	ENSBTAP00000000078	ENSBTAP00000042856	ENSBTAP00000017752	ENSBTAP00000017120	ENSBTAP00000047973	ENSBTAP00000006167	ENSBTAP00000049318	ENSBTAP00000023823	ENSBTAP00000041939	ENSBTAP00000009019	ENSBTAP00000002299	ENSBTAP00000010394	ENSBTAP00000019179	ENSBTAP00000013537	ENSBTAP00000024922	ENSBTAP00000015611	ENSBTAP00000012324	ENSBTAP00000037567	ENSBTAP00000042742	ENSBTAP00000041928	ENSBTAP00000047583	ENSBTAP00000040129	ENSBTAP00000019911	ENSBTAP00000019910	ENSBTAP00000038264	ENSBTAP00000021266	ENSBTAP00000031480	ENSBTAP00000020185	ENSBTAP00000007108	ENSBTAP00000000818	ENSBTAP00000029340	ENSBTAP00000007107
GO:0005604	C	basement membrane	29	1316	193	25160	2e-06	0.00047	ENSBTAP00000026827	ENSBTAP00000001704	ENSBTAP00000024169	ENSBTAP00000044340	ENSBTAP00000044341	ENSBTAP00000051130	ENSBTAP00000025418	ENSBTAP00000023245	ENSBTAP00000026111	ENSBTAP00000031460	ENSBTAP00000018302	ENSBTAP00000029257	ENSBTAP00000041939	ENSBTAP00000028276	ENSBTAP00000034542	ENSBTAP00000049801	ENSBTAP00000007111	ENSBTAP00000009531	ENSBTAP00000022005	ENSBTAP00000035484	ENSBTAP00000000753	ENSBTAP00000000752	ENSBTAP00000040348	ENSBTAP00000040349	ENSBTAP00000009564	ENSBTAP00000028418	ENSBTAP00000051405	ENSBTAP00000020360	ENSBTAP00000019852
GO:0016817	F	hydrolase activity, acting on acid anhydrides	122	1316	1487	25160	1.9e-06	0.00062	ENSBTAP00000041312	ENSBTAP00000043469	ENSBTAP00000016055	ENSBTAP00000028108	ENSBTAP00000008040	ENSBTAP00000019733	ENSBTAP00000029524	ENSBTAP00000020806	ENSBTAP00000009067	ENSBTAP00000052961	ENSBTAP00000046814	ENSBTAP00000035421	ENSBTAP00000002299	ENSBTAP00000052286	ENSBTAP00000052801	ENSBTAP00000005613	ENSBTAP00000045944	ENSBTAP00000024702	ENSBTAP00000017623	ENSBTAP00000027134	ENSBTAP00000035354	ENSBTAP00000035357	ENSBTAP00000035351	ENSBTAP00000005426	ENSBTAP00000033620	ENSBTAP00000035359	ENSBTAP00000003953	ENSBTAP00000036155	ENSBTAP00000019440	ENSBTAP00000009103	ENSBTAP00000042856	ENSBTAP00000033440	ENSBTAP00000028598	ENSBTAP00000004518	ENSBTAP00000005666	ENSBTAP00000038178	ENSBTAP00000052290	ENSBTAP00000030462	ENSBTAP00000009089	ENSBTAP00000025331	ENSBTAP00000040151
GO:0030855	P	epithelial cell differentiation	49	1316	410	25160	4.5e-07	0.00064	ENSBTAP00000002274	ENSBTAP00000009403	ENSBTAP00000052788	ENSBTAP00000050909	ENSBTAP00000024169	ENSBTAP00000041247	ENSBTAP00000052785	ENSBTAP00000028127	ENSBTAP00000048230	ENSBTAP00000026154	ENSBTAP00000046844	ENSBTAP00000020806	ENSBTAP00000048275	ENSBTAP00000020103	ENSBTAP00000049864	ENSBTAP00000001192	ENSBTAP00000051333	ENSBTAP00000047507	ENSBTAP00000002538	ENSBTAP00000035838	ENSBTAP00000045458	ENSBTAP00000034542	ENSBTAP00000015890	ENSBTAP00000002822	ENSBTAP00000044742	ENSBTAP00000018382	ENSBTAP00000036815	ENSBTAP00000031647	ENSBTAP00000012827	ENSBTAP00000052473	ENSBTAP00000051948	ENSBTAP00000013898	ENSBTAP00000028129	ENSBTAP00000038264	ENSBTAP00000040129	ENSBTAP00000020475	ENSBTAP00000040977	ENSBTAP00000044091	ENSBTAP00000052853	ENSBTAP00000013316	ENSBTAP00000029228
GO:0000064	F	L-ornithine transmembrane transporter activity	10	1316	22	25160	2.1e-06	0.00067	ENSBTAP00000023823	ENSBTAP00000012324	ENSBTAP00000019911	ENSBTAP00000019910	ENSBTAP00000021266	ENSBTAP00000002953	ENSBTAP00000020141	ENSBTAP00000010394	ENSBTAP00000017752	ENSBTAP00000012086
GO:0003774	F	motor activity	37	1316	291	25160	3.2e-06	0.001	ENSBTAP00000009780	ENSBTAP00000044058	ENSBTAP00000018689	ENSBTAP00000025331	ENSBTAP00000008040	ENSBTAP00000019733	ENSBTAP00000047378	ENSBTAP00000000740	ENSBTAP00000046984	ENSBTAP00000040966	ENSBTAP00000032305	ENSBTAP00000052961	ENSBTAP00000035421	ENSBTAP00000022622	ENSBTAP00000005613	ENSBTAP00000004036	ENSBTAP00000004563	ENSBTAP00000024702	ENSBTAP00000006889	ENSBTAP00000027134	ENSBTAP00000006131	ENSBTAP00000029161	ENSBTAP00000024275	ENSBTAP00000006057	ENSBTAP00000003490	ENSBTAP00000029205	ENSBTAP00000001242	ENSBTAP00000009103	ENSBTAP00000006351	ENSBTAP00000044804	ENSBTAP00000000932	ENSBTAP00000011898	ENSBTAP00000022637	ENSBTAP00000010118	ENSBTAP00000038178	ENSBTAP00000029662	ENSBTAP00000034896
GO:0002537	P	production of nitric oxide during acute inflammatory response	10	1316	19	25160	7.5e-07	0.0011	ENSBTAP00000023823	ENSBTAP00000012324	ENSBTAP00000019911	ENSBTAP00000019910	ENSBTAP00000021266	ENSBTAP00000002953	ENSBTAP00000020141	ENSBTAP00000010394	ENSBTAP00000017752	ENSBTAP00000012086
GO:0015819	P	lysine transport	10	1316	19	25160	7.5e-07	0.0011	ENSBTAP00000023823	ENSBTAP00000012324	ENSBTAP00000019911	ENSBTAP00000019910	ENSBTAP00000021266	ENSBTAP00000002953	ENSBTAP00000020141	ENSBTAP00000010394	ENSBTAP00000017752	ENSBTAP00000012086
GO:0010876	P	lipid localization	15	1316	52	25160	7.8e-07	0.0011	ENSBTAP00000016528	ENSBTAP00000038799	ENSBTAP00000022047	ENSBTAP00000009089	ENSBTAP00000022049	ENSBTAP00000044493	ENSBTAP00000026848	ENSBTAP00000049096	ENSBTAP00000004518	ENSBTAP00000016190	ENSBTAP00000034167	ENSBTAP00000005988	ENSBTAP00000042159	ENSBTAP00000023982	ENSBTAP00000022662
GO:0007565	P	female pregnancy	39	1316	296	25160	7.8e-07	0.0011	ENSBTAP00000003576	ENSBTAP00000001164	ENSBTAP00000007525	ENSBTAP00000050870	ENSBTAP00000044340	ENSBTAP00000044341	ENSBTAP00000027020	ENSBTAP00000037666	ENSBTAP00000051130	ENSBTAP00000009701	ENSBTAP00000020103	ENSBTAP00000006167	ENSBTAP00000018996	ENSBTAP00000049318	ENSBTAP00000018026	ENSBTAP00000007381	ENSBTAP00000012685	ENSBTAP00000030447	ENSBTAP00000049801	ENSBTAP00000052699	ENSBTAP00000047689	ENSBTAP00000012687	ENSBTAP00000051960	ENSBTAP00000046210	ENSBTAP00000022005	ENSBTAP00000037567	ENSBTAP00000011510	ENSBTAP00000007838	ENSBTAP00000047332	ENSBTAP00000050990	ENSBTAP00000032061	ENSBTAP00000017669	ENSBTAP00000032067	ENSBTAP00000009007	ENSBTAP00000024358	ENSBTAP00000007507	ENSBTAP00000033188	ENSBTAP00000007371	ENSBTAP00000050436
GO:0006968	P	cellular defense response	34	1316	240	25160	9.3e-07	0.0013	ENSBTAP00000007489	ENSBTAP00000026048	ENSBTAP00000018868	ENSBTAP00000050920	ENSBTAP00000028845	ENSBTAP00000025764	ENSBTAP00000051280	ENSBTAP00000026377	ENSBTAP00000026376	ENSBTAP00000030926	ENSBTAP00000049483	ENSBTAP00000031459	ENSBTAP00000010967	ENSBTAP00000047561	ENSBTAP00000028085	ENSBTAP00000022538	ENSBTAP00000052809	ENSBTAP00000049797	ENSBTAP00000022103	ENSBTAP00000052460	ENSBTAP00000053040	ENSBTAP00000022355	ENSBTAP00000011326	ENSBTAP00000047760	ENSBTAP00000001231	ENSBTAP00000045968	ENSBTAP00000023763	ENSBTAP00000047304	ENSBTAP00000039810	ENSBTAP00000031622	ENSBTAP00000038810	ENSBTAP00000052911	ENSBTAP00000017687	ENSBTAP00000051064
GO:0016820	F	hydrolase activity, acting on acid anhydrides, catalyzing transmembrane movement of substances	38	1316	307	25160	4.1e-06	0.0013	ENSBTAP00000031650	ENSBTAP00000030462	ENSBTAP00000011787	ENSBTAP00000009089	ENSBTAP00000010182	ENSBTAP00000040151	ENSBTAP00000051281	ENSBTAP00000020806	ENSBTAP00000035361	ENSBTAP00000045934	ENSBTAP00000009067	ENSBTAP00000033425	ENSBTAP00000033423	ENSBTAP00000046814	ENSBTAP00000033424	ENSBTAP00000023675	ENSBTAP00000031803	ENSBTAP00000036813	ENSBTAP00000045944	ENSBTAP00000030507	ENSBTAP00000023982	ENSBTAP00000031647	ENSBTAP00000028657	ENSBTAP00000023278	ENSBTAP00000028347	ENSBTAP00000012328	ENSBTAP00000035354	ENSBTAP00000034167	ENSBTAP00000035351	ENSBTAP00000035359	ENSBTAP00000003953	ENSBTAP00000041369	ENSBTAP00000036155	ENSBTAP00000046309	ENSBTAP00000044742	ENSBTAP00000035357	ENSBTAP00000044493	ENSBTAP00000004518
GO:0015822	P	ornithine transport	10	1316	20	25160	1.1e-06	0.0015	ENSBTAP00000023823	ENSBTAP00000012324	ENSBTAP00000019911	ENSBTAP00000019910	ENSBTAP00000021266	ENSBTAP00000002953	ENSBTAP00000020141	ENSBTAP00000010394	ENSBTAP00000017752	ENSBTAP00000012086
GO:0005540	F	hyaluronic acid binding	11	1316	32	25160	5.8e-06	0.0019	ENSBTAP00000048925	ENSBTAP00000048013	ENSBTAP00000019848	ENSBTAP00000007896	ENSBTAP00000025796	ENSBTAP00000045691	ENSBTAP00000002312	ENSBTAP00000019852	ENSBTAP00000015381	ENSBTAP00000040348	ENSBTAP00000040349
GO:0004553	F	hydrolase activity, hydrolyzing O-glycosyl compounds	25	1316	165	25160	8.9e-06	0.0028	ENSBTAP00000042161	ENSBTAP00000016528	ENSBTAP00000013065	ENSBTAP00000023366	ENSBTAP00000008532	ENSBTAP00000017205	ENSBTAP00000021325	ENSBTAP00000008518	ENSBTAP00000001310	ENSBTAP00000007609	ENSBTAP00000006089	ENSBTAP00000046210	ENSBTAP00000050436	ENSBTAP00000046378	ENSBTAP00000033188	ENSBTAP00000007838	ENSBTAP00000000324	ENSBTAP00000012850	ENSBTAP00000046937	ENSBTAP00000046934	ENSBTAP00000032067	ENSBTAP00000007294	ENSBTAP00000050339	ENSBTAP00000039261	ENSBTAP00000020185
GO:0042612	C	MHC class I protein complex	26	1316	180	25160	1.3e-05	0.0029	ENSBTAP00000052104	ENSBTAP00000031126	ENSBTAP00000031125	ENSBTAP00000042565	ENSBTAP00000006320	ENSBTAP00000016352	ENSBTAP00000037395	ENSBTAP00000004214	ENSBTAP00000026794	ENSBTAP00000050046	ENSBTAP00000048472	ENSBTAP00000038862	ENSBTAP00000048626	ENSBTAP00000050763	ENSBTAP00000013413	ENSBTAP00000035745	ENSBTAP00000052375	ENSBTAP00000052232	ENSBTAP00000011795	ENSBTAP00000009299	ENSBTAP00000014160	ENSBTAP00000049202	ENSBTAP00000016194	ENSBTAP00000025832	ENSBTAP00000052134	ENSBTAP00000021451
GO:0016887	F	ATPase activity	74	1316	812	25160	9.4e-06	0.003	ENSBTAP00000029524	ENSBTAP00000009780	ENSBTAP00000030462	ENSBTAP00000043469	ENSBTAP00000016055	ENSBTAP00000009089	ENSBTAP00000044058	ENSBTAP00000018689	ENSBTAP00000025466	ENSBTAP00000028108	ENSBTAP00000001513	ENSBTAP00000034896	ENSBTAP00000040151	ENSBTAP00000040529	ENSBTAP00000035361	ENSBTAP00000020806	ENSBTAP00000045934	ENSBTAP00000009067	ENSBTAP00000033425	ENSBTAP00000033423	ENSBTAP00000005426	ENSBTAP00000001508	ENSBTAP00000042523	ENSBTAP00000032305	ENSBTAP00000044493	ENSBTAP00000046814	ENSBTAP00000027725	ENSBTAP00000009019	ENSBTAP00000003953	ENSBTAP00000000932	ENSBTAP00000023675	ENSBTAP00000036813	ENSBTAP00000004036	ENSBTAP00000045944	ENSBTAP00000030507	ENSBTAP00000023982	ENSBTAP00000031647	ENSBTAP00000028657	ENSBTAP00000024702	ENSBTAP00000006889	ENSBTAP00000011787
GO:0046980	F	tapasin binding	9	1316	21	25160	1e-05	0.0032	ENSBTAP00000011787	ENSBTAP00000016055	ENSBTAP00000046309	ENSBTAP00000038625	ENSBTAP00000045934	ENSBTAP00000045944	ENSBTAP00000030507	ENSBTAP00000003953	ENSBTAP00000036155
GO:0016818	F	hydrolase activity, acting on acid anhydrides, in phosphorus-containing anhydrides	117	1316	1466	25160	1e-05	0.0033	ENSBTAP00000041312	ENSBTAP00000043469	ENSBTAP00000016055	ENSBTAP00000028108	ENSBTAP00000008040	ENSBTAP00000019733	ENSBTAP00000029524	ENSBTAP00000020806	ENSBTAP00000009067	ENSBTAP00000052961	ENSBTAP00000046814	ENSBTAP00000035421	ENSBTAP00000002299	ENSBTAP00000052286	ENSBTAP00000052801	ENSBTAP00000005613	ENSBTAP00000045944	ENSBTAP00000024702	ENSBTAP00000017623	ENSBTAP00000027134	ENSBTAP00000035354	ENSBTAP00000035357	ENSBTAP00000035351	ENSBTAP00000005426	ENSBTAP00000033620	ENSBTAP00000035359	ENSBTAP00000003953	ENSBTAP00000036155	ENSBTAP00000019440	ENSBTAP00000009103	ENSBTAP00000042856	ENSBTAP00000033440	ENSBTAP00000028598	ENSBTAP00000004518	ENSBTAP00000005666	ENSBTAP00000038178	ENSBTAP00000052290	ENSBTAP00000030462	ENSBTAP00000009089	ENSBTAP00000025331	ENSBTAP00000040151
GO:0005254	F	chloride channel activity	24	1316	157	25160	1.2e-05	0.0037	ENSBTAP00000031650	ENSBTAP00000030462	ENSBTAP00000017615	ENSBTAP00000010182	ENSBTAP00000035361	ENSBTAP00000033423	ENSBTAP00000002299	ENSBTAP00000033425	ENSBTAP00000033424	ENSBTAP00000048476	ENSBTAP00000035359	ENSBTAP00000009019	ENSBTAP00000049096	ENSBTAP00000023675	ENSBTAP00000013537	ENSBTAP00000036813	ENSBTAP00000028657	ENSBTAP00000035354	ENSBTAP00000035357	ENSBTAP00000035351	ENSBTAP00000046814	ENSBTAP00000016190	ENSBTAP00000042856	ENSBTAP00000042159
GO:0004194	F	pepsin A activity	15	1316	68	25160	1.3e-05	0.0041	ENSBTAP00000018996	ENSBTAP00000012646	ENSBTAP00000002273	ENSBTAP00000050870	ENSBTAP00000012687	ENSBTAP00000027020	ENSBTAP00000009701	ENSBTAP00000046215	ENSBTAP00000012685	ENSBTAP00000047332	ENSBTAP00000030447	ENSBTAP00000032061	ENSBTAP00000017669	ENSBTAP00000007507	ENSBTAP00000047744
GO:0017111	F	nucleoside-triphosphatase activity	113	1316	1414	25160	1.4e-05	0.0045	ENSBTAP00000041312	ENSBTAP00000043469	ENSBTAP00000016055	ENSBTAP00000028108	ENSBTAP00000008040	ENSBTAP00000019733	ENSBTAP00000029524	ENSBTAP00000020806	ENSBTAP00000009067	ENSBTAP00000052961	ENSBTAP00000046814	ENSBTAP00000035421	ENSBTAP00000052286	ENSBTAP00000052801	ENSBTAP00000005613	ENSBTAP00000045944	ENSBTAP00000024702	ENSBTAP00000017623	ENSBTAP00000027134	ENSBTAP00000035354	ENSBTAP00000035357	ENSBTAP00000035351	ENSBTAP00000005426	ENSBTAP00000033620	ENSBTAP00000035359	ENSBTAP00000003953	ENSBTAP00000036155	ENSBTAP00000019440	ENSBTAP00000009103	ENSBTAP00000042856	ENSBTAP00000033440	ENSBTAP00000028598	ENSBTAP00000004518	ENSBTAP00000005666	ENSBTAP00000038178	ENSBTAP00000052290	ENSBTAP00000030462	ENSBTAP00000009089	ENSBTAP00000025331	ENSBTAP00000040151	ENSBTAP00000040529
GO:0046977	F	TAP binding	10	1316	29	25160	1.5e-05	0.0048	ENSBTAP00000011787	ENSBTAP00000016055	ENSBTAP00000046309	ENSBTAP00000001192	ENSBTAP00000038625	ENSBTAP00000045934	ENSBTAP00000045944	ENSBTAP00000030507	ENSBTAP00000003953	ENSBTAP00000036155
GO:0030666	C	endocytic vesicle membrane	19	1316	111	25160	2.4e-05	0.0054	ENSBTAP00000049864	ENSBTAP00000052788	ENSBTAP00000038799	ENSBTAP00000051333	ENSBTAP00000048230	ENSBTAP00000028129	ENSBTAP00000050909	ENSBTAP00000052473	ENSBTAP00000052853	ENSBTAP00000052785	ENSBTAP00000047507	ENSBTAP00000028127	ENSBTAP00000049280	ENSBTAP00000052299	ENSBTAP00000049342	ENSBTAP00000015890	ENSBTAP00000048275	ENSBTAP00000051948	ENSBTAP00000000431
GO:0032006	P	regulation of TOR signaling pathway	10	1316	24	25160	3.9e-06	0.0055	ENSBTAP00000023823	ENSBTAP00000012324	ENSBTAP00000019911	ENSBTAP00000019910	ENSBTAP00000021266	ENSBTAP00000002953	ENSBTAP00000020141	ENSBTAP00000010394	ENSBTAP00000017752	ENSBTAP00000012086
GO:0016462	F	pyrophosphatase activity	115	1316	1454	25160	1.8e-05	0.0057	ENSBTAP00000041312	ENSBTAP00000043469	ENSBTAP00000016055	ENSBTAP00000028108	ENSBTAP00000008040	ENSBTAP00000019733	ENSBTAP00000029524	ENSBTAP00000020806	ENSBTAP00000009067	ENSBTAP00000052961	ENSBTAP00000046814	ENSBTAP00000035421	ENSBTAP00000052286	ENSBTAP00000052801	ENSBTAP00000005613	ENSBTAP00000045944	ENSBTAP00000024702	ENSBTAP00000017623	ENSBTAP00000027134	ENSBTAP00000035354	ENSBTAP00000035357	ENSBTAP00000035351	ENSBTAP00000005426	ENSBTAP00000033620	ENSBTAP00000035359	ENSBTAP00000003953	ENSBTAP00000036155	ENSBTAP00000019440	ENSBTAP00000009103	ENSBTAP00000042856	ENSBTAP00000033440	ENSBTAP00000028598	ENSBTAP00000004518	ENSBTAP00000005666	ENSBTAP00000038178	ENSBTAP00000052290	ENSBTAP00000030462	ENSBTAP00000009089	ENSBTAP00000025331	ENSBTAP00000040151	ENSBTAP00000040529
GO:0006954	P	inflammatory response	87	1316	982	25160	4.4e-06	0.0062	ENSBTAP00000001704	ENSBTAP00000025846	ENSBTAP00000038264	ENSBTAP00000045070	ENSBTAP00000049318	ENSBTAP00000023823	ENSBTAP00000049096	ENSBTAP00000046313	ENSBTAP00000015890	ENSBTAP00000010394	ENSBTAP00000010530	ENSBTAP00000022662	ENSBTAP00000048925	ENSBTAP00000017623	ENSBTAP00000037567	ENSBTAP00000051805	ENSBTAP00000000324	ENSBTAP00000027232	ENSBTAP00000035880	ENSBTAP00000016190	ENSBTAP00000048013	ENSBTAP00000042856	ENSBTAP00000020185	ENSBTAP00000000818	ENSBTAP00000029340	ENSBTAP00000027887	ENSBTAP00000028129	ENSBTAP00000036263	ENSBTAP00000009564	ENSBTAP00000012827	ENSBTAP00000037666	ENSBTAP00000002953	ENSBTAP00000002954	ENSBTAP00000017752	ENSBTAP00000047973	ENSBTAP00000035838	ENSBTAP00000026593	ENSBTAP00000038254	ENSBTAP00000032067	ENSBTAP00000047583	ENSBTAP00000040129
GO:0048589	P	developmental growth	55	1316	530	25160	4.9e-06	0.0069	ENSBTAP00000052788	ENSBTAP00000047662	ENSBTAP00000044019	ENSBTAP00000050909	ENSBTAP00000028418	ENSBTAP00000044340	ENSBTAP00000044341	ENSBTAP00000052785	ENSBTAP00000001674	ENSBTAP00000051130	ENSBTAP00000048230	ENSBTAP00000033786	ENSBTAP00000046844	ENSBTAP00000036658	ENSBTAP00000011477	ENSBTAP00000051417	ENSBTAP00000018302	ENSBTAP00000049864	ENSBTAP00000001311	ENSBTAP00000040697	ENSBTAP00000051948	ENSBTAP00000040914	ENSBTAP00000007664	ENSBTAP00000002538	ENSBTAP00000044487	ENSBTAP00000015890	ENSBTAP00000049801	ENSBTAP00000018382	ENSBTAP00000033188	ENSBTAP00000045458	ENSBTAP00000025479	ENSBTAP00000041247	ENSBTAP00000028652	ENSBTAP00000029126	ENSBTAP00000022005	ENSBTAP00000052473	ENSBTAP00000027527	ENSBTAP00000017231	ENSBTAP00000025564	ENSBTAP00000000753	ENSBTAP00000017605
GO:0019002	F	GMP binding	13	1316	54	25160	2.2e-05	0.007	ENSBTAP00000032365	ENSBTAP00000019081	ENSBTAP00000050757	ENSBTAP00000032626	ENSBTAP00000033440	ENSBTAP00000031094	ENSBTAP00000007490	ENSBTAP00000052286	ENSBTAP00000032366	ENSBTAP00000052801	ENSBTAP00000020043	ENSBTAP00000052397	ENSBTAP00000052290
GO:0045494	P	photoreceptor cell maintenance	16	1316	71	25160	5.3e-06	0.0076	ENSBTAP00000032365	ENSBTAP00000001304	ENSBTAP00000043469	ENSBTAP00000028652	ENSBTAP00000013316	ENSBTAP00000022005	ENSBTAP00000007926	ENSBTAP00000012328	ENSBTAP00000007490	ENSBTAP00000032366	ENSBTAP00000034167	ENSBTAP00000004518	ENSBTAP00000051281	ENSBTAP00000017605	ENSBTAP00000023982	ENSBTAP00000029285
GO:0015239	F	multidrug transporter activity	14	1316	64	25160	2.7e-05	0.0087	ENSBTAP00000031647	ENSBTAP00000031650	ENSBTAP00000030462	ENSBTAP00000046814	ENSBTAP00000035354	ENSBTAP00000044742	ENSBTAP00000010182	ENSBTAP00000044493	ENSBTAP00000035357	ENSBTAP00000035351	ENSBTAP00000035361	ENSBTAP00000036813	ENSBTAP00000020806	ENSBTAP00000035359
GO:0042623	F	ATPase activity, coupled	63	1316	682	25160	3e-05	0.0094	ENSBTAP00000029524	ENSBTAP00000009780	ENSBTAP00000030462	ENSBTAP00000043469	ENSBTAP00000009089	ENSBTAP00000018689	ENSBTAP00000028108	ENSBTAP00000040151	ENSBTAP00000040529	ENSBTAP00000035361	ENSBTAP00000020806	ENSBTAP00000045934	ENSBTAP00000009067	ENSBTAP00000033425	ENSBTAP00000033423	ENSBTAP00000042523	ENSBTAP00000032305	ENSBTAP00000044493	ENSBTAP00000046814	ENSBTAP00000027725	ENSBTAP00000009019	ENSBTAP00000003953	ENSBTAP00000000932	ENSBTAP00000023675	ENSBTAP00000036813	ENSBTAP00000004036	ENSBTAP00000045944	ENSBTAP00000030507	ENSBTAP00000023982	ENSBTAP00000031647	ENSBTAP00000028657	ENSBTAP00000024702	ENSBTAP00000011787	ENSBTAP00000005666	ENSBTAP00000006131	ENSBTAP00000019440	ENSBTAP00000035351	ENSBTAP00000005426	ENSBTAP00000009556	ENSBTAP00000002665	ENSBTAP00000033620
GO:0015809	P	arginine transport	10	1316	26	25160	6.9e-06	0.0098	ENSBTAP00000023823	ENSBTAP00000012324	ENSBTAP00000019911	ENSBTAP00000019910	ENSBTAP00000021266	ENSBTAP00000002953	ENSBTAP00000020141	ENSBTAP00000010394	ENSBTAP00000017752	ENSBTAP00000012086
GO:0046978	F	TAP1 binding	9	1316	25	25160	3.1e-05	0.0098	ENSBTAP00000011787	ENSBTAP00000016055	ENSBTAP00000046309	ENSBTAP00000038625	ENSBTAP00000045934	ENSBTAP00000045944	ENSBTAP00000030507	ENSBTAP00000003953	ENSBTAP00000036155
GO:0046979	F	TAP2 binding	9	1316	25	25160	3.1e-05	0.0098	ENSBTAP00000011787	ENSBTAP00000016055	ENSBTAP00000046309	ENSBTAP00000038625	ENSBTAP00000045934	ENSBTAP00000045944	ENSBTAP00000030507	ENSBTAP00000003953	ENSBTAP00000036155
GO:0040013	P	negative regulation of locomotion	11	1316	33	25160	7.4e-06	0.01	ENSBTAP00000045291	ENSBTAP00000051417	ENSBTAP00000001310	ENSBTAP00000025055	ENSBTAP00000010897	ENSBTAP00000001674	ENSBTAP00000002299	ENSBTAP00000019305	ENSBTAP00000013537	ENSBTAP00000005698	ENSBTAP00000046934
GO:0005253	F	anion channel activity	24	1316	170	25160	3.7e-05	0.012	ENSBTAP00000031650	ENSBTAP00000030462	ENSBTAP00000017615	ENSBTAP00000010182	ENSBTAP00000035361	ENSBTAP00000033423	ENSBTAP00000002299	ENSBTAP00000033425	ENSBTAP00000033424	ENSBTAP00000048476	ENSBTAP00000035359	ENSBTAP00000009019	ENSBTAP00000049096	ENSBTAP00000023675	ENSBTAP00000013537	ENSBTAP00000036813	ENSBTAP00000028657	ENSBTAP00000035354	ENSBTAP00000035357	ENSBTAP00000035351	ENSBTAP00000046814	ENSBTAP00000016190	ENSBTAP00000042856	ENSBTAP00000042159
GO:0002274	P	myeloid leukocyte activation	25	1316	165	25160	8.9e-06	0.013	ENSBTAP00000026048	ENSBTAP00000018868	ENSBTAP00000005692	ENSBTAP00000002953	ENSBTAP00000020141	ENSBTAP00000021266	ENSBTAP00000017752	ENSBTAP00000016352	ENSBTAP00000037395	ENSBTAP00000023823	ENSBTAP00000022936	ENSBTAP00000028085	ENSBTAP00000010394	ENSBTAP00000010530	ENSBTAP00000014055	ENSBTAP00000012324	ENSBTAP00000026593	ENSBTAP00000008348	ENSBTAP00000027035	ENSBTAP00000035880	ENSBTAP00000019911	ENSBTAP00000019910	ENSBTAP00000051405	ENSBTAP00000012086	ENSBTAP00000027887
GO:0001667	P	ameboidal cell migration	7	1316	10	25160	9.2e-06	0.013	ENSBTAP00000040966	ENSBTAP00000029126	ENSBTAP00000029228	ENSBTAP00000001893	ENSBTAP00000025331	ENSBTAP00000000753	ENSBTAP00000000752
GO:0045087	P	innate immune response	42	1316	370	25160	9.3e-06	0.013	ENSBTAP00000025729	ENSBTAP00000028129	ENSBTAP00000001164	ENSBTAP00000025846	ENSBTAP00000007489	ENSBTAP00000050909	ENSBTAP00000018026	ENSBTAP00000038206	ENSBTAP00000052785	ENSBTAP00000048230	ENSBTAP00000045070	ENSBTAP00000000078	ENSBTAP00000019305	ENSBTAP00000016352	ENSBTAP00000037395	ENSBTAP00000043156	ENSBTAP00000045291	ENSBTAP00000009019	ENSBTAP00000049096	ENSBTAP00000015890	ENSBTAP00000010530	ENSBTAP00000051860	ENSBTAP00000026593	ENSBTAP00000010897	ENSBTAP00000010196	ENSBTAP00000008348	ENSBTAP00000038264	ENSBTAP00000047583	ENSBTAP00000040129	ENSBTAP00000035880	ENSBTAP00000037681	ENSBTAP00000016273	ENSBTAP00000016190	ENSBTAP00000017022	ENSBTAP00000042856	ENSBTAP00000031480	ENSBTAP00000042159	ENSBTAP00000007108	ENSBTAP00000000818	ENSBTAP00000029340	ENSBTAP00000007107
GO:0004568	F	chitinase activity	7	1316	14	25160	4.6e-05	0.015	ENSBTAP00000013065	ENSBTAP00000050339	ENSBTAP00000007838	ENSBTAP00000000324	ENSBTAP00000046210	ENSBTAP00000050436	ENSBTAP00000032067
GO:0042626	F	ATPase activity, coupled to transmembrane movement of substances	33	1316	286	25160	6.1e-05	0.019	ENSBTAP00000031650	ENSBTAP00000030462	ENSBTAP00000011787	ENSBTAP00000009089	ENSBTAP00000010182	ENSBTAP00000040151	ENSBTAP00000020806	ENSBTAP00000035361	ENSBTAP00000045934	ENSBTAP00000009067	ENSBTAP00000033425	ENSBTAP00000033423	ENSBTAP00000046814	ENSBTAP00000033424	ENSBTAP00000023675	ENSBTAP00000036813	ENSBTAP00000045944	ENSBTAP00000030507	ENSBTAP00000023982	ENSBTAP00000031647	ENSBTAP00000028657	ENSBTAP00000035354	ENSBTAP00000034167	ENSBTAP00000035351	ENSBTAP00000035359	ENSBTAP00000003953	ENSBTAP00000041369	ENSBTAP00000036155	ENSBTAP00000046309	ENSBTAP00000044742	ENSBTAP00000035357	ENSBTAP00000044493	ENSBTAP00000004518
GO:0031929	P	TOR signaling pathway	10	1316	29	25160	1.5e-05	0.021	ENSBTAP00000023823	ENSBTAP00000012324	ENSBTAP00000019911	ENSBTAP00000019910	ENSBTAP00000021266	ENSBTAP00000002953	ENSBTAP00000020141	ENSBTAP00000010394	ENSBTAP00000017752	ENSBTAP00000012086
GO:0043492	F	ATPase activity, coupled to movement of substances	33	1316	287	25160	6.5e-05	0.021	ENSBTAP00000031650	ENSBTAP00000030462	ENSBTAP00000011787	ENSBTAP00000009089	ENSBTAP00000010182	ENSBTAP00000040151	ENSBTAP00000020806	ENSBTAP00000035361	ENSBTAP00000045934	ENSBTAP00000009067	ENSBTAP00000033425	ENSBTAP00000033423	ENSBTAP00000046814	ENSBTAP00000033424	ENSBTAP00000023675	ENSBTAP00000036813	ENSBTAP00000045944	ENSBTAP00000030507	ENSBTAP00000023982	ENSBTAP00000031647	ENSBTAP00000028657	ENSBTAP00000035354	ENSBTAP00000034167	ENSBTAP00000035351	ENSBTAP00000035359	ENSBTAP00000003953	ENSBTAP00000041369	ENSBTAP00000036155	ENSBTAP00000046309	ENSBTAP00000044742	ENSBTAP00000035357	ENSBTAP00000044493	ENSBTAP00000004518
GO:0043954	P	cellular component maintenance	17	1316	88	25160	1.6e-05	0.023	ENSBTAP00000032365	ENSBTAP00000001304	ENSBTAP00000000256	ENSBTAP00000043469	ENSBTAP00000028652	ENSBTAP00000013316	ENSBTAP00000022005	ENSBTAP00000007926	ENSBTAP00000012328	ENSBTAP00000007490	ENSBTAP00000032366	ENSBTAP00000034167	ENSBTAP00000004518	ENSBTAP00000051281	ENSBTAP00000017605	ENSBTAP00000023982	ENSBTAP00000029285
GO:0042825	C	TAP complex	5	1316	6	25160	0.00011	0.025	ENSBTAP00000045934	ENSBTAP00000011787	ENSBTAP00000003953	ENSBTAP00000045944	ENSBTAP00000036155
GO:0050776	P	regulation of immune response	55	1316	558	25160	1.9e-05	0.027	ENSBTAP00000025729	ENSBTAP00000016055	ENSBTAP00000001164	ENSBTAP00000025846	ENSBTAP00000009019	ENSBTAP00000038206	ENSBTAP00000032103	ENSBTAP00000001456	ENSBTAP00000000078	ENSBTAP00000042445	ENSBTAP00000020163	ENSBTAP00000016352	ENSBTAP00000037395	ENSBTAP00000047973	ENSBTAP00000001613	ENSBTAP00000017120	ENSBTAP00000038490	ENSBTAP00000050046	ENSBTAP00000013320	ENSBTAP00000043156	ENSBTAP00000018026	ENSBTAP00000002299	ENSBTAP00000046313	ENSBTAP00000019179	ENSBTAP00000013537	ENSBTAP00000024922	ENSBTAP00000030507	ENSBTAP00000025479	ENSBTAP00000051860	ENSBTAP00000038625	ENSBTAP00000042458	ENSBTAP00000025973	ENSBTAP00000026593	ENSBTAP00000015611	ENSBTAP00000042450	ENSBTAP00000010196	ENSBTAP00000008348	ENSBTAP00000038264	ENSBTAP00000052134	ENSBTAP00000047583	ENSBTAP00000040129
GO:0051606	P	detection of stimulus	187	1316	2630	25160	2.1e-05	0.029	ENSBTAP00000029156	ENSBTAP00000049781	ENSBTAP00000020969	ENSBTAP00000006124	ENSBTAP00000041000	ENSBTAP00000052201	ENSBTAP00000049076	ENSBTAP00000047678	ENSBTAP00000047775	ENSBTAP00000041455	ENSBTAP00000048797	ENSBTAP00000006329	ENSBTAP00000052491	ENSBTAP00000015816	ENSBTAP00000028184	ENSBTAP00000028185	ENSBTAP00000035423	ENSBTAP00000052806	ENSBTAP00000050553	ENSBTAP00000051058	ENSBTAP00000005991	ENSBTAP00000043868	ENSBTAP00000010530	ENSBTAP00000017630	ENSBTAP00000050106	ENSBTAP00000030195	ENSBTAP00000030268	ENSBTAP00000022005	ENSBTAP00000010481	ENSBTAP00000027527	ENSBTAP00000050633	ENSBTAP00000026039	ENSBTAP00000021100	ENSBTAP00000017212	ENSBTAP00000034375	ENSBTAP00000031587	ENSBTAP00000035880	ENSBTAP00000020475	ENSBTAP00000047175	ENSBTAP00000051728	ENSBTAP00000007926
GO:0015174	F	basic amino acid transmembrane transporter activity	10	1316	38	25160	0.0001	0.033	ENSBTAP00000023823	ENSBTAP00000012324	ENSBTAP00000019911	ENSBTAP00000019910	ENSBTAP00000021266	ENSBTAP00000002953	ENSBTAP00000020141	ENSBTAP00000010394	ENSBTAP00000017752	ENSBTAP00000012086
GO:0031347	P	regulation of defense response	40	1316	361	25160	2.5e-05	0.035	ENSBTAP00000003576	ENSBTAP00000001164	ENSBTAP00000025846	ENSBTAP00000038206	ENSBTAP00000002953	ENSBTAP00000001456	ENSBTAP00000000078	ENSBTAP00000017752	ENSBTAP00000016352	ENSBTAP00000037395	ENSBTAP00000047973	ENSBTAP00000043156	ENSBTAP00000023823	ENSBTAP00000018026	ENSBTAP00000035838	ENSBTAP00000010394	ENSBTAP00000010530	ENSBTAP00000022662	ENSBTAP00000051860	ENSBTAP00000012324	ENSBTAP00000026593	ENSBTAP00000015611	ENSBTAP00000010196	ENSBTAP00000008348	ENSBTAP00000041928	ENSBTAP00000051805	ENSBTAP00000024922	ENSBTAP00000035880	ENSBTAP00000037681	ENSBTAP00000019911	ENSBTAP00000019910	ENSBTAP00000017022	ENSBTAP00000021266	ENSBTAP00000031480	ENSBTAP00000020141	ENSBTAP00000007108	ENSBTAP00000029340	ENSBTAP00000007107	ENSBTAP00000012086	ENSBTAP00000027887
GO:0016798	F	hydrolase activity, acting on glycosyl bonds	26	1316	209	25160	0.00012	0.038	ENSBTAP00000042161	ENSBTAP00000016528	ENSBTAP00000013065	ENSBTAP00000023366	ENSBTAP00000008532	ENSBTAP00000017205	ENSBTAP00000018601	ENSBTAP00000021325	ENSBTAP00000008518	ENSBTAP00000001310	ENSBTAP00000007609	ENSBTAP00000006089	ENSBTAP00000046210	ENSBTAP00000050436	ENSBTAP00000046378	ENSBTAP00000033188	ENSBTAP00000007838	ENSBTAP00000000324	ENSBTAP00000012850	ENSBTAP00000046937	ENSBTAP00000046934	ENSBTAP00000032067	ENSBTAP00000007294	ENSBTAP00000050339	ENSBTAP00000039261	ENSBTAP00000020185
GO:0016404	F	15-hydroxyprostaglandin dehydrogenase (NAD+) activity	10	1316	39	25160	0.00012	0.04	ENSBTAP00000031650	ENSBTAP00000030462	ENSBTAP00000046814	ENSBTAP00000035354	ENSBTAP00000035357	ENSBTAP00000035351	ENSBTAP00000010182	ENSBTAP00000036813	ENSBTAP00000035361	ENSBTAP00000035359
GO:0001883	F	purine nucleoside binding	169	1316	2424	25160	0.00014	0.044	ENSBTAP00000041312	ENSBTAP00000029524	ENSBTAP00000044179	ENSBTAP00000043277	ENSBTAP00000028108	ENSBTAP00000008040	ENSBTAP00000043469	ENSBTAP00000020806	ENSBTAP00000009067	ENSBTAP00000020294	ENSBTAP00000049099	ENSBTAP00000035652	ENSBTAP00000001310	ENSBTAP00000046814	ENSBTAP00000013345	ENSBTAP00000035421	ENSBTAP00000019477	ENSBTAP00000012769	ENSBTAP00000052801	ENSBTAP00000021879	ENSBTAP00000000862	ENSBTAP00000030444	ENSBTAP00000045944	ENSBTAP00000028226	ENSBTAP00000024702	ENSBTAP00000017623	ENSBTAP00000027134	ENSBTAP00000035354	ENSBTAP00000035357	ENSBTAP00000027030	ENSBTAP00000035351	ENSBTAP00000005426	ENSBTAP00000027232	ENSBTAP00000002824	ENSBTAP00000002122	ENSBTAP00000033620	ENSBTAP00000035359	ENSBTAP00000003953	ENSBTAP00000036155	ENSBTAP00000009103	ENSBTAP00000042856
GO:0005815	C	microtubule organizing center	43	1316	442	25160	0.00019	0.044	ENSBTAP00000025099	ENSBTAP00000000271	ENSBTAP00000017605	ENSBTAP00000046962	ENSBTAP00000008040	ENSBTAP00000003121	ENSBTAP00000015487	ENSBTAP00000047378	ENSBTAP00000020845	ENSBTAP00000006160	ENSBTAP00000043156	ENSBTAP00000040853	ENSBTAP00000049591	ENSBTAP00000001311	ENSBTAP00000008586	ENSBTAP00000047379	ENSBTAP00000036878	ENSBTAP00000013537	ENSBTAP00000052907	ENSBTAP00000046984	ENSBTAP00000023982	ENSBTAP00000013812	ENSBTAP00000028226	ENSBTAP00000014288	ENSBTAP00000009791	ENSBTAP00000028652	ENSBTAP00000044487	ENSBTAP00000041323	ENSBTAP00000017545	ENSBTAP00000041320	ENSBTAP00000005418	ENSBTAP00000027134	ENSBTAP00000042828	ENSBTAP00000034167	ENSBTAP00000027030	ENSBTAP00000032158	ENSBTAP00000023681	ENSBTAP00000019552	ENSBTAP00000050597	ENSBTAP00000029328	ENSBTAP00000021345
[truncated: 772 more columns]
